# Supplementary material for: Aryl hydrocarbon receptor in the kidney regulates metabolic cross-talk with the liver and gut microbiome
Source: Sci Rep. 2026 Mar 24;16:14879. doi: 10.1038/s41598-026-44083-6 (PMC13168485; doi:10.1038/s41598-026-44083-6)
Supplement: Supplementary file 3 — Supplementary Information 3. [file 41598_2026_44083_MOESM3_ESM.xlsx]

## Sheet: Description
Tab	Table Description
s_table_1	Metabolite volcano plot with selected outliers
s_table_2	Discordant metabolites
s_table_3	Wildtype cosets
s_table_4	AHR knockout cosets

## Sheet: s_table_1
Biochemical	-log10 p-value	Log2 Fold Change
1,5-anhydroglucitol (1,5-AG)	6.02185	-2.94342
2-amino-p-cresol sulfate	1.82391	-3.05889
3-methoxycatechol sulfate	3.22185	-2.8365
4-vinylcatechol sulfate	2.95861	4.26003
4-vinylphenol sulfate	4.66009	5.56071
7-ketodeoxycholate	4.2272	4.91361
beta-muricholate	4.35572	4.28392
chenodeoxycholate	4.3787	7.51491
cholate	5.09547	6.1821
cyano-alanine	3.1549	-2.39593
enterolactone sulfate	4.37916	-2.94342
gamma-CEHC glycine*	1.69465	-2.12029
glyco-beta-muricholate**	4.00552	4.53107
p-cresol glucuronide*	3.52288	4.88753
quinate	2.3279	-2.39593
S-methylcysteine sulfoxide	2.46852	-2.18442
taurodeoxycholate	1.4908	-2.94342
tricarballylate	3.39794	-4.05889
trimethylamine N-oxide	2.92082	-2.39593
ursodeoxycholate	4	4.55275

## Sheet: s_table_2
Abbreviation	BiGG Name
23dhmb_c	(R)-2,3-Dihydroxy-3-methylbutanoate
thm_c	Thiamin
5oxpro_c	5-Oxoproline
acleu__L_c	N-Acetylleucine
dcyt_c	Deoxycytidine
gchola_c	Glycocholate
glu__L_c	L-Glutamate
oxa_c	Oxalate
ptrc_c	Putrescine
pydam_c	Pyridoxamine
sphgn_c	Sphinganine C18H40NO2
sphings_c	Sphingosine cytosol
tethex3_c	Tetracosahexaenoic acid, n-3
uri_c	Uridine

## Sheet: s_table_3
CoSetNumber	Rxn	Rxn Formula	CoSetName
co-set:1	2S6HCCi_bsc	h_c_bsc + akg_c_bsc + ichor_c_bsc -> 2shchc_c_bsc + co2_c_bsc + pyr_c_bsc	Microbiome-Biomass
co-set:1	AGPATr_BS_bsc	0.03 tdcoa_c_bsc + 0.1 pmtcoa_c_bsc + 0.01 1ag3p_BS_c_bsc + 0.07 fa11coa_c_bsc + 0.17 fa12coa_c_bsc + 0.01 fa1coa_c_bsc + 0.2 fa3coa_c_bsc + 0.34 fa4coa_c_bsc + 0.05 fa6coa_c_bsc + 0.03 strcoa_c_bsc <=> coa_c_bsc + 0.01 12dag3p_BS_c_bsc	Microbiome-Biomass
co-set:1	ALAALAr_bsc	atp_c_bsc + 2 ala__D_c_bsc <=> h_c_bsc + pi_c_bsc + adp_c_bsc + alaala_c_bsc	Microbiome-Biomass
co-set:1	AMMQT7_bsc	amet_c_bsc + nadph_c_bsc + 2dmmq7_c_bsc -> nadp_c_bsc + ahcys_c_bsc + mql7_c_bsc	Microbiome-Biomass
co-set:1	BIOMASS_BS_10_bsc	105 h2o_c_bsc + 0.016164 nad_c_bsc + 0.26038 glu__L_c_bsc + 105.0535 atp_c_bsc + 0.00467 amp_c_bsc + 0.000918 ppi_c_bsc + 0.26033 gln__L_c_bsc + 0.14801 asp__L_c_bsc + 0.00018 gdp_c_bsc + 0.062667 gtp_c_bsc + 0.000934 nadp_c_bsc + 0.000216 nadph_c_bsc + 0.05699 cys__L_c_bsc + 0.000367 10fthf_c_bsc + 0.2669 ala__L_c_bsc + 0.40829 gly_c_bsc + 0.000266 mql7_c_bsc + 0.19302 arg__L_c_bsc + 0.14799 asn…	Microbiome-Biomass
co-set:1	CDGPT_BS_bsc	0.01 cdpdag_BS_c_bsc + glyc3p_c_bsc -> h_c_bsc + cmp_c_bsc + 0.01 pglyp_BS_c_bsc	Microbiome-Biomass
co-set:1	CDPDSP_BS_bsc	ser__L_c_bsc + 0.01 cdpdag_BS_c_bsc -> h_c_bsc + cmp_c_bsc + 0.01 ps_BS_c_bsc	Microbiome-Biomass
co-set:1	CDPMEK_bsc	atp_c_bsc + 4c2me_c_bsc -> h_c_bsc + adp_c_bsc + 2p4c2me_c_bsc	Microbiome-Biomass
co-set:1	CLPNS2_BS_bsc	0.02 pgly_BS_c_bsc -> glyc_c_bsc + 0.01 cdlp_BS_c_bsc	Microbiome-Biomass
co-set:1	DHNAOT7_bsc	nad_c_bsc + dhna_c_bsc + hepdp_c_bsc -> nadh_c_bsc + co2_c_bsc + ppi_c_bsc + 2dmmq7_c_bsc	Microbiome-Biomass
co-set:1	DMATT_bsc	dmpp_c_bsc + ipdp_c_bsc -> ppi_c_bsc + grdp_c_bsc	Microbiome-Biomass
co-set:1	DMPPS_bsc	h_c_bsc + nadh_c_bsc + h2mb4p_c_bsc -> h2o_c_bsc + nad_c_bsc + dmpp_c_bsc	Microbiome-Biomass
co-set:1	DTMPK_bsc	atp_c_bsc + dtmp_c_bsc <=> adp_c_bsc + dtdp_c_bsc	Microbiome-Biomass
co-set:1	DXPRIi_bsc	h_c_bsc + nadph_c_bsc + dxyl5p_c_bsc -> nadp_c_bsc + 2me4p_c_bsc	Microbiome-Biomass
co-set:1	DXPS_bsc	h_c_bsc + pyr_c_bsc + g3p_c_bsc -> co2_c_bsc + dxyl5p_c_bsc	Microbiome-Biomass
co-set:1	EX_ca2_e	ca2_e <=>	Microbiome-Biomass
co-set:1	EX_k_e	k_e <=>	Microbiome-Biomass
co-set:1	EX_mg2_e	mg2_e <=>	Microbiome-Biomass
co-set:1	FACOAL140_ISO_bsc	coa_c_bsc + atp_c_bsc + fa1_c_bsc <=> amp_c_bsc + ppi_c_bsc + fa1coa_c_bsc	Microbiome-Biomass
co-set:1	FACOAL150_ISO_bsc	coa_c_bsc + atp_c_bsc + fa3_c_bsc <=> amp_c_bsc + ppi_c_bsc + fa3coa_c_bsc	Microbiome-Biomass
co-set:1	FACOAL150_anteiso_bsc	coa_c_bsc + atp_c_bsc + fa4_c_bsc <=> amp_c_bsc + ppi_c_bsc + fa4coa_c_bsc	Microbiome-Biomass
co-set:1	FACOAL160_ISO_bsc	coa_c_bsc + atp_c_bsc + fa6_c_bsc <=> amp_c_bsc + ppi_c_bsc + fa6coa_c_bsc	Microbiome-Biomass
co-set:1	FACOAL170_ISO_bsc	coa_c_bsc + atp_c_bsc + fa11_c_bsc <=> amp_c_bsc + ppi_c_bsc + fa11coa_c_bsc	Microbiome-Biomass
co-set:1	FACOAL170_anteiso_bsc	coa_c_bsc + atp_c_bsc + fa12_c_bsc <=> amp_c_bsc + ppi_c_bsc + fa12coa_c_bsc	Microbiome-Biomass
co-set:1	FACOAL180_2_bsc	coa_c_bsc + atp_c_bsc + ocdca_c_bsc <=> amp_c_bsc + ppi_c_bsc + strcoa_c_bsc	Microbiome-Biomass
co-set:1	FE3t_bsc	fe3_e -> fe3_c_bsc	Microbiome-Biomass
co-set:1	FRTT_bsc	ipdp_c_bsc + frdp_c_bsc -> ppi_c_bsc + ggdp_c_bsc	Microbiome-Biomass
co-set:1	G3PCT_bsc	h_c_bsc + ctp_c_bsc + glyc3p_c_bsc -> ppi_c_bsc + cdpglyc_c_bsc	Microbiome-Biomass
co-set:1	G3POA_BS_bsc	0.03 tdcoa_c_bsc + 0.1 pmtcoa_c_bsc + 0.07 fa11coa_c_bsc + 0.17 fa12coa_c_bsc + 0.01 fa1coa_c_bsc + 0.2 fa3coa_c_bsc + 0.34 fa4coa_c_bsc + 0.05 fa6coa_c_bsc + 0.03 strcoa_c_bsc + glyc3p_c_bsc -> coa_c_bsc + 0.01 1ag3p_BS_c_bsc	Microbiome-Biomass
co-set:1	GGTT_bsc	ipdp_c_bsc + ggdp_c_bsc -> ppi_c_bsc + pendp_c_bsc	Microbiome-Biomass
co-set:1	GLUR_bsc	glu__D_c_bsc <=> glu__L_c_bsc	Microbiome-Biomass
co-set:1	GRTT_bsc	grdp_c_bsc + ipdp_c_bsc -> ppi_c_bsc + frdp_c_bsc	Microbiome-Biomass
co-set:1	HEXTT_bsc	ipdp_c_bsc + hexdp_c_bsc -> ppi_c_bsc + hepdp_c_bsc	Microbiome-Biomass
co-set:1	ICHORS_bsc	chor_c_bsc <=> ichor_c_bsc	Microbiome-Biomass
co-set:1	IPDDI_bsc	ipdp_c_bsc <=> dmpp_c_bsc	Microbiome-Biomass
co-set:1	KAS11_bsc	17 h_c_bsc + 6 malcoa_c_bsc + 12 nadph_c_bsc + ivcoa_c_bsc -> 5 h2o_c_bsc + 6 co2_c_bsc + 7 coa_c_bsc + 12 nadp_c_bsc + fa11_c_bsc	Microbiome-Biomass
co-set:1	KAS12_bsc	17 h_c_bsc + 6 malcoa_c_bsc + 2mbcoa_c_bsc + 12 nadph_c_bsc -> 5 h2o_c_bsc + 6 co2_c_bsc + 7 coa_c_bsc + 12 nadp_c_bsc + fa12_c_bsc	Microbiome-Biomass
co-set:1	KAS13_bsc	23 h_c_bsc + accoa_c_bsc + 8 malcoa_c_bsc + 16 nadph_c_bsc -> 7 h2o_c_bsc + 8 co2_c_bsc + 9 coa_c_bsc + 16 nadp_c_bsc + ocdca_c_bsc	Microbiome-Biomass
co-set:1	KAS1_bsc	14 h_c_bsc + 5 malcoa_c_bsc + ibcoa_c_bsc + 10 nadph_c_bsc -> 4 h2o_c_bsc + 5 co2_c_bsc + 6 coa_c_bsc + 10 nadp_c_bsc + fa1_c_bsc	Microbiome-Biomass
co-set:1	KAS3_bsc	14 h_c_bsc + 5 malcoa_c_bsc + 10 nadph_c_bsc + ivcoa_c_bsc -> 4 h2o_c_bsc + 5 co2_c_bsc + 6 coa_c_bsc + 10 nadp_c_bsc + fa3_c_bsc	Microbiome-Biomass
co-set:1	KAS4_bsc	14 h_c_bsc + 5 malcoa_c_bsc + 2mbcoa_c_bsc + 10 nadph_c_bsc -> 4 h2o_c_bsc + 5 co2_c_bsc + 6 coa_c_bsc + 10 nadp_c_bsc + fa4_c_bsc	Microbiome-Biomass
co-set:1	KAS6_bsc	17 h_c_bsc + 6 malcoa_c_bsc + ibcoa_c_bsc + 12 nadph_c_bsc -> 5 h2o_c_bsc + 6 co2_c_bsc + 7 coa_c_bsc + 12 nadp_c_bsc + fa6_c_bsc	Microbiome-Biomass
co-set:1	LIPO1S24_BS_bsc	d12dg_BS_c_bsc + 2400 cdpglyc_c_bsc + 2400 udpg_c_bsc -> 4800 h_c_bsc + 2400 cmp_c_bsc + lipo1_24_BS_c_bsc + 2400 udp_c_bsc	Microbiome-Biomass
co-set:1	LIPO2S24_BS_bsc	d12dg_BS_c_bsc + 2400 cdpglyc_c_bsc + 2400 uacgam_c_bsc -> 4800 h_c_bsc + 2400 cmp_c_bsc + lipo2_24_BS_c_bsc + 2400 udp_c_bsc	Microbiome-Biomass
co-set:1	LIPO3S24_BS_bsc	2400 h2o_c_bsc + 2400 atp_c_bsc + 2400 ala__D_c_bsc + d12dg_BS_c_bsc + 2400 cdpglyc_c_bsc -> 4800 h_c_bsc + 2400 amp_c_bsc + 2400 ppi_c_bsc + 2400 cmp_c_bsc + lipo3_24_BS_c_bsc	Microbiome-Biomass
co-set:1	LIPO4S24_BS_bsc	d12dg_BS_c_bsc + 2400 cdpglyc_c_bsc -> 2400 h_c_bsc + 2400 cmp_c_bsc + lipo4_24_BS_c_bsc	Microbiome-Biomass
co-set:1	LYSLG_BS_bsc	atp_c_bsc + lys__L_c_bsc + 0.01 pgly_BS_c_bsc -> h_c_bsc + amp_c_bsc + ppi_c_bsc + 0.01 lysylpgly_BS_c_bsc	Microbiome-Biomass
co-set:1	MECDPDH2_bsc	nadh_c_bsc + 2mecdp_c_bsc -> h2o_c_bsc + nad_c_bsc + h2mb4p_c_bsc	Microbiome-Biomass
co-set:1	MECDPS_bsc	2p4c2me_c_bsc -> cmp_c_bsc + 2mecdp_c_bsc	Microbiome-Biomass
co-set:1	MEPCT_bsc	h_c_bsc + ctp_c_bsc + 2me4p_c_bsc -> ppi_c_bsc + 4c2me_c_bsc	Microbiome-Biomass
co-set:1	NDPK4_bsc	atp_c_bsc + dtdp_c_bsc <=> adp_c_bsc + dttp_c_bsc	Microbiome-Biomass
co-set:1	NDPK5_bsc	atp_c_bsc + dgdp_c_bsc <=> adp_c_bsc + dgtp_c_bsc	Microbiome-Biomass
co-set:1	NDPK7_bsc	atp_c_bsc + dcdp_c_bsc <=> adp_c_bsc + dctp_c_bsc	Microbiome-Biomass
co-set:1	NPHS_bsc	sbzcoa_c_bsc -> coa_c_bsc + dhna_c_bsc	Microbiome-Biomass
co-set:1	OIVD1r_bsc	nad_c_bsc + coa_c_bsc + 4mop_c_bsc <=> nadh_c_bsc + co2_c_bsc + ivcoa_c_bsc	Microbiome-Biomass
co-set:1	PAPPT3_bsc	udcpp_c_bsc + ugmda_c_bsc -> ump_c_bsc + uagmda_c_bsc	Microbiome-Biomass
co-set:1	PGPPH_BS_bsc	h2o_c_bsc + 0.01 pglyp_BS_c_bsc -> pi_c_bsc + 0.01 pgly_BS_c_bsc	Microbiome-Biomass
co-set:1	PHCYT_BS_bsc	h_c_bsc + 0.01 12dag3p_BS_c_bsc + ctp_c_bsc -> ppi_c_bsc + 0.01 cdpdag_BS_c_bsc	Microbiome-Biomass
co-set:1	PPTGS_BS_bsc	uaagmda_c_bsc -> h_c_bsc + peptido_BS_c_bsc + udcpdp_c_bsc	Microbiome-Biomass
co-set:1	PPTT_bsc	ipdp_c_bsc + pendp_c_bsc -> ppi_c_bsc + hexdp_c_bsc	Microbiome-Biomass
co-set:1	PSDC_BS_bsc	0.01 ps_BS_c_bsc -> co2_c_bsc + 0.01 psetha_BS_c_bsc	Microbiome-Biomass
co-set:1	SUCBZL_bsc	coa_c_bsc + atp_c_bsc + sucbz_c_bsc -> amp_c_bsc + ppi_c_bsc + sbzcoa_c_bsc	Microbiome-Biomass
co-set:1	SUCBZS_bsc	2shchc_c_bsc -> h2o_c_bsc + sucbz_c_bsc	Microbiome-Biomass
co-set:1	TECA1S45_bsc	45 cdpglyc_c_bsc + uacgam_c_bsc + uacmam_c_bsc -> 46 h_c_bsc + 45 cmp_c_bsc + gtca1_45_BS_c_bsc + ump_c_bsc + udp_c_bsc	Microbiome-Biomass
co-set:1	TECA2S45_bsc	45 h2o_c_bsc + 45 atp_c_bsc + 45 ala__D_c_bsc + 45 cdpglyc_c_bsc + uacgam_c_bsc + uacmam_c_bsc -> 91 h_c_bsc + 45 amp_c_bsc + 45 ppi_c_bsc + 45 cmp_c_bsc + gtca2_45_BS_c_bsc + ump_c_bsc + udp_c_bsc	Microbiome-Biomass
co-set:1	TECA3S45_bsc	h2o_c_bsc + 45 cdpglyc_c_bsc + 45 udpg_c_bsc + uacgam_c_bsc + uacmam_c_bsc -> 91 h_c_bsc + 45 cmp_c_bsc + gtca3_45_BS_c_bsc + ump_c_bsc + 46 udp_c_bsc	Microbiome-Biomass
co-set:1	TECA4S_BS_bsc	30 h2o_c_bsc + 30 udpg_c_bsc + 30 uacgala_c_bsc -> 60 h_c_bsc + tcam_BS_c_bsc + 30 ump_c_bsc + 30 udp_c_bsc	Microbiome-Biomass
co-set:1	UAAGDS_bsc	atp_c_bsc + 26dap__M_c_bsc + uamag_c_bsc -> h_c_bsc + pi_c_bsc + adp_c_bsc + ugmd_c_bsc	Microbiome-Biomass
co-set:1	UAG2E_bsc	uacgam_c_bsc <=> uacmam_c_bsc	Microbiome-Biomass
co-set:1	UAG4E_bsc	uacgam_c_bsc -> uacgala_c_bsc	Microbiome-Biomass
co-set:1	UAGCVT_bsc	pep_c_bsc + uacgam_c_bsc -> pi_c_bsc + uaccg_c_bsc	Microbiome-Biomass
co-set:1	UAGPT3_bsc	uacgam_c_bsc + uagmda_c_bsc -> h_c_bsc + udp_c_bsc + uaagmda_c_bsc	Microbiome-Biomass
co-set:1	UAMAGS_bsc	atp_c_bsc + glu__D_c_bsc + uama_c_bsc -> h_c_bsc + pi_c_bsc + adp_c_bsc + uamag_c_bsc	Microbiome-Biomass
co-set:1	UAMAS_bsc	atp_c_bsc + ala__L_c_bsc + uamr_c_bsc -> h_c_bsc + pi_c_bsc + adp_c_bsc + uama_c_bsc	Microbiome-Biomass
co-set:1	UAPGR_bsc	h_c_bsc + nadph_c_bsc + uaccg_c_bsc -> nadp_c_bsc + uamr_c_bsc	Microbiome-Biomass
co-set:1	UDCPDP_bsc	h2o_c_bsc + udcpdp_c_bsc -> h_c_bsc + pi_c_bsc + udcpp_c_bsc	Microbiome-Biomass
co-set:1	UGMDDS_bsc	atp_c_bsc + alaala_c_bsc + ugmd_c_bsc -> h_c_bsc + pi_c_bsc + adp_c_bsc + ugmda_c_bsc	Microbiome-Biomass
co-set:1	UGT1_BS_bsc	0.01 12dgr_BS_c_bsc + udpg_c_bsc -> h_c_bsc + 0.01 m12dg_BS_c_bsc + udp_c_bsc	Microbiome-Biomass
co-set:1	UGT2_BS_bsc	0.01 12dgr_BS_c_bsc + 3 udpg_c_bsc -> 3 h_c_bsc + 0.01 t12dg_BS_c_bsc + 3 udp_c_bsc	Microbiome-Biomass
co-set:1	UGT_BS_bsc	0.01 12dgr_BS_c_bsc + 2 udpg_c_bsc -> 2 h_c_bsc + 0.01 d12dg_BS_c_bsc + 2 udp_c_bsc	Microbiome-Biomass
co-set:2	ACtg_kdny	ac_c_kdny <=> ac_g_kdny	Kidney-Heparan Sulfate
co-set:2	GLCAASE1ly_kdny	h2o_l_kdny + hs_deg9_l_kdny -> glcur_l_kdny + hs_deg10_l_kdny	Kidney-Heparan Sulfate
co-set:2	GLCAE2g_kdny	hs_pre10_g_kdny -> hs_pre11_g_kdny	Kidney-Heparan Sulfate
co-set:2	GLCAT6g_kdny	udpglcur_g_kdny + hs_pre1_g_kdny -> h_g_kdny + udp_g_kdny + hs_pre2_g_kdny	Kidney-Heparan Sulfate
co-set:2	GLCAT7g_kdny	udpglcur_g_kdny + hs_pre3_g_kdny -> h_g_kdny + udp_g_kdny + hs_pre4_g_kdny	Kidney-Heparan Sulfate
co-set:2	GLCAT8g_kdny	udpglcur_g_kdny + hs_pre5_g_kdny -> h_g_kdny + udp_g_kdny + hs_pre6_g_kdny	Kidney-Heparan Sulfate
co-set:2	GLCAT9g_kdny	udpglcur_g_kdny + hs_pre7_g_kdny -> h_g_kdny + udp_g_kdny + hs_pre8_g_kdny	Kidney-Heparan Sulfate
co-set:2	GLCNACASE1ly_kdny	h2o_l_kdny + hs_deg3_l_kdny -> acgam_l_kdny + hs_deg4_l_kdny	Kidney-Heparan Sulfate
co-set:2	GLCNACASE2ly_kdny	h2o_l_kdny + hs_deg8_l_kdny -> acgam_l_kdny + hs_deg9_l_kdny	Kidney-Heparan Sulfate
co-set:2	GLCNACASE3ly_kdny	h2o_l_kdny + hs_deg14_l_kdny -> acgam_l_kdny + hs_deg15_l_kdny	Kidney-Heparan Sulfate
co-set:2	GLCNACASE4ly_kdny	h2o_l_kdny + hs_deg20_l_kdny -> acgam_l_kdny + hs_deg21_l_kdny	Kidney-Heparan Sulfate
co-set:2	GLCNACASE5ly_kdny	h2o_l_kdny + hs_deg24_l_kdny -> acgam_l_kdny + hs_deg25_l_kdny	Kidney-Heparan Sulfate
co-set:2	GLCNACDASg_kdny	4 h2o_g_kdny + 4 paps_g_kdny + hs_pre9_g_kdny -> 4 h_g_kdny + 4 ac_g_kdny + 4 pap_g_kdny + hs_pre10_g_kdny	Kidney-Heparan Sulfate
co-set:2	GLCNACT1g_kdny	uacgam_g_kdny + cs_hs_linkage_g_kdny -> h_g_kdny + udp_g_kdny + hs_pre1_g_kdny	Kidney-Heparan Sulfate
co-set:2	GLCNACT2g_kdny	uacgam_g_kdny + hs_pre2_g_kdny -> h_g_kdny + udp_g_kdny + hs_pre3_g_kdny	Kidney-Heparan Sulfate
co-set:2	GLCNACT3g_kdny	uacgam_g_kdny + hs_pre4_g_kdny -> h_g_kdny + udp_g_kdny + hs_pre5_g_kdny	Kidney-Heparan Sulfate
co-set:2	GLCNACT4g_kdny	uacgam_g_kdny + hs_pre6_g_kdny -> h_g_kdny + udp_g_kdny + hs_pre7_g_kdny	Kidney-Heparan Sulfate
co-set:2	GLCNACT5g_kdny	uacgam_g_kdny + hs_pre8_g_kdny -> h_g_kdny + udp_g_kdny + hs_pre9_g_kdny	Kidney-Heparan Sulfate
co-set:2	HS1ly_kdny	h2o_l_kdny + hs_deg1_l_kdny -> h_l_kdny + so4_l_kdny + hs_deg2_l_kdny	Kidney-Heparan Sulfate
co-set:2	HS2ly_kdny	h2o_l_kdny + hs_deg6_l_kdny -> h_l_kdny + so4_l_kdny + hs_deg7_l_kdny	Kidney-Heparan Sulfate
co-set:2	HS3ly_kdny	h2o_l_kdny + hs_deg12_l_kdny -> h_l_kdny + so4_l_kdny + hs_deg13_l_kdny	Kidney-Heparan Sulfate
co-set:2	HS4ly_kdny	h2o_l_kdny + hs_deg18_l_kdny -> h_l_kdny + so4_l_kdny + hs_deg19_l_kdny	Kidney-Heparan Sulfate
co-set:2	HSAT1ly_kdny	accoa_c_kdny + hs_deg2_l_kdny -> coa_c_kdny + h_l_kdny + hs_deg3_l_kdny	Kidney-Heparan Sulfate
co-set:2	HSAT2ly_kdny	accoa_c_kdny + hs_deg7_l_kdny -> coa_c_kdny + h_l_kdny + hs_deg8_l_kdny	Kidney-Heparan Sulfate
co-set:2	HSAT3ly_kdny	accoa_c_kdny + hs_deg13_l_kdny -> coa_c_kdny + h_l_kdny + hs_deg14_l_kdny	Kidney-Heparan Sulfate
co-set:2	HSAT4ly_kdny	accoa_c_kdny + hs_deg19_l_kdny -> coa_c_kdny + h_l_kdny + hs_deg20_l_kdny	Kidney-Heparan Sulfate
co-set:2	HSPASEly_kdny	h2o_l_kdny + hspg_l_kdny -> Ser_Gly_Ala_X_Gly_l_kdny + hs_l_kdny	Kidney-Heparan Sulfate
co-set:2	HSPGt_kdny	hspg_g_kdny -> hspg_e	Kidney-Heparan Sulfate
co-set:2	HSPGtly_kdny	hspg_e -> hspg_l_kdny	Kidney-Heparan Sulfate
co-set:2	IDOAASE1ly_kdny	h2o_l_kdny + hs_deg4_l_kdny -> hs_deg5_l_kdny + idour_l_kdny	Kidney-Heparan Sulfate
co-set:2	IDOAASE2ly_kdny	h2o_l_kdny + hs_deg16_l_kdny -> idour_l_kdny + hs_deg17_l_kdny	Kidney-Heparan Sulfate
co-set:2	IDOAASE3ly_kdny	h2o_l_kdny + hs_deg22_l_kdny -> idour_l_kdny + hs_deg23_l_kdny	Kidney-Heparan Sulfate
co-set:2	IDOURtly_kdny	h_c_kdny + idour_c_kdny <=> h_l_kdny + idour_l_kdny	Kidney-Heparan Sulfate
co-set:2	LINKDEG1ly_kdny	3 h2o_l_kdny + hs_deg25_l_kdny -> 2 gal_l_kdny + glcur_l_kdny + xyl__D_l_kdny	Kidney-Heparan Sulfate
co-set:2	S2T4g_kdny	2 paps_g_kdny + hs_pre11_g_kdny -> 2 h_g_kdny + 2 pap_g_kdny + hs_pre12_g_kdny	Kidney-Heparan Sulfate
co-set:2	S2TASE1ly_kdny	h2o_l_kdny + hs_deg15_l_kdny -> h_l_kdny + so4_l_kdny + hs_deg16_l_kdny	Kidney-Heparan Sulfate
co-set:2	S2TASE2ly_kdny	h2o_l_kdny + hs_deg21_l_kdny -> h_l_kdny + so4_l_kdny + hs_deg22_l_kdny	Kidney-Heparan Sulfate
co-set:2	S3T1g_kdny	paps_g_kdny + hs_pre13_g_kdny -> h_g_kdny + pap_g_kdny + hs_pre14_g_kdny	Kidney-Heparan Sulfate
co-set:2	S3T2g_kdny	paps_g_kdny + hs_pre14_g_kdny -> h_g_kdny + pap_g_kdny + hs_pre15_g_kdny	Kidney-Heparan Sulfate
co-set:2	S3T3g_kdny	paps_g_kdny + hs_pre15_g_kdny -> h_g_kdny + pap_g_kdny + hspg_g_kdny	Kidney-Heparan Sulfate
co-set:2	S3TASE1ly_kdny	h2o_l_kdny + hs_deg10_l_kdny <=> h_l_kdny + so4_l_kdny + hs_deg11_l_kdny	Kidney-Heparan Sulfate
co-set:2	S3TASE2ly_kdny	h2o_l_kdny + hs_deg17_l_kdny <=> h_l_kdny + so4_l_kdny + hs_deg18_l_kdny	Kidney-Heparan Sulfate
co-set:2	S3TASE3ly_kdny	h2o_l_kdny + hs_deg23_l_kdny <=> h_l_kdny + so4_l_kdny + hs_deg24_l_kdny	Kidney-Heparan Sulfate
co-set:2	S6T25g_kdny	3 paps_g_kdny + hs_pre12_g_kdny -> 3 h_g_kdny + 3 pap_g_kdny + hs_pre13_g_kdny	Kidney-Heparan Sulfate
co-set:2	S6TASE1ly_kdny	h2o_l_kdny + hs_l_kdny <=> h_l_kdny + so4_l_kdny + hs_deg1_l_kdny	Kidney-Heparan Sulfate
co-set:2	S6TASE2ly_kdny	h2o_l_kdny + hs_deg5_l_kdny <=> h_l_kdny + so4_l_kdny + hs_deg6_l_kdny	Kidney-Heparan Sulfate
co-set:2	S6TASE3ly_kdny	h2o_l_kdny + hs_deg11_l_kdny <=> h_l_kdny + so4_l_kdny + hs_deg12_l_kdny	Kidney-Heparan Sulfate
co-set:2	IDOURte_kdny	idour_e <=> idour_c_kdny	Kidney-Heparan Sulfate
co-set:3	ACACT2r_bsc	accoa_c_bsc + btcoa_c_bsc <=> coa_c_bsc + 3ohcoa_c_bsc	Microbiome-CoA
co-set:3	ACACT3r_bsc	accoa_c_bsc + hxcoa_c_bsc <=> coa_c_bsc + 3oocoa_c_bsc	Microbiome-CoA
co-set:3	ACACT4r_bsc	accoa_c_bsc + occoa_c_bsc <=> coa_c_bsc + 3odcoa_c_bsc	Microbiome-CoA
co-set:3	ACACT5r_1_bsc	accoa_c_bsc + dccoa_c_bsc <=> coa_c_bsc + 3oddcoa_c_bsc	Microbiome-CoA
co-set:3	ACACT6r_1_bsc	accoa_c_bsc + ddcoa_c_bsc <=> coa_c_bsc + 3otdcoa_c_bsc	Microbiome-CoA
co-set:3	ACCOAC_bsc	accoa_c_bsc + atp_c_bsc + hco3_c_bsc -> h_c_bsc + pi_c_bsc + adp_c_bsc + malcoa_c_bsc	Microbiome-CoA
co-set:3	ACOAD1_bsc	h_c_bsc + nadh_c_bsc + b2coa_c_bsc <=> nad_c_bsc + btcoa_c_bsc	Microbiome-CoA
co-set:3	ACOAD2_bsc	h_c_bsc + nadh_c_bsc + hx2coa_c_bsc <=> nad_c_bsc + hxcoa_c_bsc	Microbiome-CoA
co-set:3	ACOAD3_bsc	nad_c_bsc + occoa_c_bsc <=> h_c_bsc + nadh_c_bsc + oc2coa_c_bsc	Microbiome-CoA
co-set:3	ACOAD4_1_bsc	nad_c_bsc + dccoa_c_bsc <=> h_c_bsc + nadh_c_bsc + dc2coa_c_bsc	Microbiome-CoA
co-set:3	ACOAD5_1_bsc	nad_c_bsc + ddcoa_c_bsc <=> h_c_bsc + nadh_c_bsc + trans_dd2coa_c_bsc	Microbiome-CoA
co-set:3	ACOAD6_bsc	nad_c_bsc + tdcoa_c_bsc <=> h_c_bsc + nadh_c_bsc + td2coa_c_bsc	Microbiome-CoA
co-set:3	ECOAH1_1_bsc	3hbycoa_c_bsc <=> h2o_c_bsc + b2coa_c_bsc	Microbiome-CoA
co-set:3	ECOAH2_bsc	3hhcoa_c_bsc <=> h2o_c_bsc + hx2coa_c_bsc	Microbiome-CoA
co-set:3	ECOAH3_bsc	3hocoa_c_bsc <=> h2o_c_bsc + oc2coa_c_bsc	Microbiome-CoA
co-set:3	ECOAH4_bsc	3hdcoa_c_bsc <=> h2o_c_bsc + dc2coa_c_bsc	Microbiome-CoA
co-set:3	ECOAH5_1_bsc	3hddcoa_c_bsc <=> h2o_c_bsc + trans_dd2coa_c_bsc	Microbiome-CoA
co-set:3	ECOAH6_bsc	3htdcoa_c_bsc <=> h2o_c_bsc + td2coa_c_bsc	Microbiome-CoA
co-set:3	HACD1_1_bsc	h_c_bsc + nadh_c_bsc + aacoa_c_bsc <=> nad_c_bsc + 3hbycoa_c_bsc	Microbiome-CoA
co-set:3	HACD2_bsc	h_c_bsc + nadh_c_bsc + 3ohcoa_c_bsc <=> nad_c_bsc + 3hhcoa_c_bsc	Microbiome-CoA
co-set:3	HACD3_bsc	h_c_bsc + nadh_c_bsc + 3oocoa_c_bsc <=> nad_c_bsc + 3hocoa_c_bsc	Microbiome-CoA
co-set:3	HACD4_bsc	h_c_bsc + nadh_c_bsc + 3odcoa_c_bsc <=> nad_c_bsc + 3hdcoa_c_bsc	Microbiome-CoA
co-set:3	HACD5_bsc	h_c_bsc + nadh_c_bsc + 3oddcoa_c_bsc <=> nad_c_bsc + 3hddcoa_c_bsc	Microbiome-CoA
co-set:3	HACD6_bsc	h_c_bsc + nadh_c_bsc + 3otdcoa_c_bsc <=> nad_c_bsc + 3htdcoa_c_bsc	Microbiome-CoA
co-set:4	AKGtp_kdny	akg_c_kdny <=> akg_x_kdny	Liver-Kidney
co-set:4	H2Otly_kdny	h2o_c_kdny <=> h2o_l_kdny	Liver-Kidney
co-set:4	ACACT4m_kdny	accoa_m_kdny + occoa_m_kdny <=> coa_m_kdny + 3odcoa_m_kdny	Liver-Kidney
co-set:4	HACD4m_kdny	h_m_kdny + nadh_m_kdny + 3odcoa_m_kdny <=> nad_m_kdny + 3hdcoa_m_kdny	Liver-Kidney
co-set:4	ECOAH4m_kdny	3hdcoa_m_kdny <=> h2o_m_kdny + dc2coa_m_kdny	Liver-Kidney
co-set:4	r1148_kdny	akg_c_kdny + icit_x_kdny <=> akg_x_kdny + icit_c_kdny	Liver-Kidney
co-set:4	FAOXC101C8m_kdny	h2o_m_kdny + nad_m_kdny + coa_m_kdny + dc2coa_m_kdny -> h_m_kdny + nadh_m_kdny + accoa_m_kdny + occoa_m_kdny	Liver-Kidney
co-set:4	ICITt_x_kdny	icit_x_kdny <=> icit_c_kdny	Liver-Kidney
co-set:4	ADPtx_lvr	adp_c_lvr <=> adp_x_lvr	Liver-Kidney
co-set:4	ADRNt_lvr	adrn_e <=> adrn_c_lvr	Liver-Kidney
co-set:4	ATPtx_lvr	atp_c_lvr <=> atp_x_lvr	Liver-Kidney
co-set:4	COAtr_lvr	coa_c_lvr <=> coa_r_lvr	Liver-Kidney
co-set:4	FATP6t_lvr	na1_c_lvr + adrn_c_lvr <=> na1_e + adrn_e	Liver-Kidney
co-set:4	HMR_0771_lvr	sphmyln_hs_c_lvr <=> sphmyln_hs_r_lvr	Liver-Kidney
co-set:4	HMR_5249_lvr	sphmyln_hs_l_lvr -> sphmyln_hs_r_lvr	Liver-Kidney
co-set:4	RPI_lvr	r5p_c_lvr <=> ru5p__D_c_lvr	Liver-Kidney
co-set:4	SPHMYLNtl_lvr	sphmyln_hs_c_lvr <=> sphmyln_hs_l_lvr	Liver-Kidney
co-set:4	UDPGLCter_lvr	udpg_c_lvr + ump_r_lvr <=> ump_c_lvr + udpg_r_lvr	Liver-Kidney
co-set:4	r0249_lvr	r5p_r_lvr <=> ru5p__D_r_lvr	Liver-Kidney
co-set:4	r0840_lvr	r5p_c_lvr <=> r5p_r_lvr	Liver-Kidney
co-set:4	r0841_lvr	ru5p__D_c_lvr <=> ru5p__D_r_lvr	Liver-Kidney
co-set:4	r0842_lvr	udpg_c_lvr <=> udpg_r_lvr	Liver-Kidney
co-set:4	r0860_lvr	adp_c_lvr + atp_x_lvr <=> atp_c_lvr + adp_x_lvr	Liver-Kidney
co-set:5	SPHMYLNtl_kdny	sphmyln_hs_c_kdny <=> sphmyln_hs_l_kdny	Kidney-Liver-Microbiome
co-set:5	AHCYStm_kdny	ahcys_c_kdny <=> ahcys_m_kdny	Kidney-Liver-Microbiome
co-set:5	AMETtm_kdny	amet_c_kdny <=> amet_m_kdny	Kidney-Liver-Microbiome
co-set:5	HMR_0771_kdny	sphmyln_hs_c_kdny <=> sphmyln_hs_r_kdny	Kidney-Liver-Microbiome
co-set:5	HMR_5249_kdny	sphmyln_hs_l_kdny -> sphmyln_hs_r_kdny	Kidney-Liver-Microbiome
co-set:5	35DHPVStep_lvr	35dhpvs_c_lvr <=> 35dhpvs_e	Kidney-Liver-Microbiome
co-set:5	35DHPVSthc_lvr	35dhpvs_e + hco3_c_lvr <=> hco3_e + 35dhpvs_c_lvr	Kidney-Liver-Microbiome
co-set:5	AHCYStm_lvr	ahcys_c_lvr <=> ahcys_m_lvr	Kidney-Liver-Microbiome
co-set:5	AMETtm_lvr	amet_c_lvr <=> amet_m_lvr	Kidney-Liver-Microbiome
co-set:5	ECOAH4m_lvr	3hdcoa_m_lvr <=> h2o_m_lvr + dc2coa_m_lvr	Kidney-Liver-Microbiome
co-set:5	PTVSTtep_lvr	ptvst_c_lvr <=> ptvst_e	Kidney-Liver-Microbiome
co-set:5	PTVSTtu_lvr	ptvst_e + hco3_c_lvr <=> hco3_e + ptvst_c_lvr	Kidney-Liver-Microbiome
co-set:5	RSVtev_lvr	rsv_c_lvr <=> rsv_e	Kidney-Liver-Microbiome
co-set:5	RSVtu_lvr	rsv_e + hco3_c_lvr <=> hco3_e + rsv_c_lvr	Kidney-Liver-Microbiome
co-set:5	ASPTA_bsc	akg_c_bsc + asp__L_c_bsc <=> glu__L_c_bsc + oaa_c_bsc	Kidney-Liver-Microbiome
co-set:5	ASPT_bsc	asp__L_c_bsc -> nh4_c_bsc + fum_c_bsc	Kidney-Liver-Microbiome
co-set:5	FUM_bsc	h2o_c_bsc + fum_c_bsc <=> mal__L_c_bsc	Kidney-Liver-Microbiome
co-set:5	MDH_bsc	nad_c_bsc + mal__L_c_bsc <=> h_c_bsc + nadh_c_bsc + oaa_c_bsc	Kidney-Liver-Microbiome
co-set:6	RE0512X_kdny	nad_x_kdny + CE2421_x_kdny <=> h_x_kdny + nadh_x_kdny + CE0713_x_kdny	Kidney-Fatty Acid Oxidation, Peroxisome
co-set:6	RE1516X_kdny	fad_x_kdny + lnlccoa_x_kdny <=> fadh2_x_kdny + CE2434_x_kdny	Kidney-Fatty Acid Oxidation, Peroxisome
co-set:6	RE1517X_kdny	fad_x_kdny + CE0849_x_kdny <=> fadh2_x_kdny + CE2433_x_kdny	Kidney-Fatty Acid Oxidation, Peroxisome
co-set:6	RE1523X_kdny	h2o_x_kdny + CE2434_x_kdny <=> CE2421_x_kdny	Kidney-Fatty Acid Oxidation, Peroxisome
co-set:6	RE1531X_kdny	coa_x_kdny + CE0713_x_kdny <=> accoa_x_kdny + CE0849_x_kdny	Kidney-Fatty Acid Oxidation, Peroxisome
co-set:6	RE2985X_kdny	o2_x_kdny + arachdcoa_x_kdny -> h2o2_x_kdny + CE4795_x_kdny	Kidney-Fatty Acid Oxidation, Peroxisome
co-set:6	RE2986X_kdny	h2o_x_kdny + CE5114_x_kdny <=> CE4791_x_kdny	Kidney-Fatty Acid Oxidation, Peroxisome
co-set:6	RE2987X_kdny	nad_x_kdny + CE4791_x_kdny <=> h_x_kdny + nadh_x_kdny + CE4793_x_kdny	Kidney-Fatty Acid Oxidation, Peroxisome
co-set:6	RE2988X_kdny	coa_x_kdny + CE4793_x_kdny <=> accoa_x_kdny + lnlncgcoa_x_kdny	Kidney-Fatty Acid Oxidation, Peroxisome
co-set:6	RE2989X_kdny	coa_x_kdny + CE2439_x_kdny <=> accoa_x_kdny + CE2440_x_kdny	Kidney-Fatty Acid Oxidation, Peroxisome
co-set:6	RE2990X_kdny	h2o_x_kdny + CE2437_x_kdny <=> CE2438_x_kdny	Kidney-Fatty Acid Oxidation, Peroxisome
co-set:6	RE2991X_kdny	nad_x_kdny + CE2438_x_kdny <=> h_x_kdny + nadh_x_kdny + CE2439_x_kdny	Kidney-Fatty Acid Oxidation, Peroxisome
co-set:6	RE2992X_kdny	CE2442_x_kdny <=> CE2433_x_kdny	Kidney-Fatty Acid Oxidation, Peroxisome
co-set:6	RE2993X_kdny	h_x_kdny + nadph_x_kdny + CE2441_x_kdny <=> nadp_x_kdny + CE2442_x_kdny	Kidney-Fatty Acid Oxidation, Peroxisome
co-set:6	RE2994X_kdny	o2_x_kdny + CE2440_x_kdny -> h2o2_x_kdny + CE2441_x_kdny	Kidney-Fatty Acid Oxidation, Peroxisome
co-set:6	RE2996X_kdny	h_x_kdny + nadph_x_kdny + CE4795_x_kdny <=> nadp_x_kdny + CE5116_x_kdny	Kidney-Fatty Acid Oxidation, Peroxisome
co-set:6	RE2997X_kdny	o2_x_kdny + lnlncgcoa_x_kdny -> h2o2_x_kdny + CE2437_x_kdny	Kidney-Fatty Acid Oxidation, Peroxisome
co-set:6	RE3002X_kdny	CE5114_x_kdny <=> CE5116_x_kdny	Kidney-Fatty Acid Oxidation, Peroxisome
co-set:7	ARABDI_bsc	arab__D_c_bsc <=> rbl__D_c_bsc	Microbiome-Sugar
co-set:7	ARAB_Dt_bsc	arab__D_e <=> arab__D_c_bsc	Microbiome-Sugar
co-set:7	DIPEPabc2_bsc	h2o_c_bsc + atp_c_bsc + ala_L_gln__L_e -> h_c_bsc + pi_c_bsc + adp_c_bsc + ala_L_gln__L_c_bsc	Microbiome-Sugar
co-set:7	DIPEPabc6_bsc	h2o_c_bsc + atp_c_bsc + ala_L_leu__L_e -> h_c_bsc + pi_c_bsc + adp_c_bsc + ala_L_leu__L_c_bsc	Microbiome-Sugar
co-set:7	EX_ala_L_gln__L_e	ala_L_gln__L_e ->	Microbiome-Sugar
co-set:7	EX_ala_L_leu__L_e	ala_L_leu__L_e ->	Microbiome-Sugar
co-set:7	EX_arab__D_e	arab__D_e ->	Microbiome-Sugar
co-set:7	EX_glcn__D_e	glcn__D_e ->	Microbiome-Sugar
co-set:7	EX_man_e	man_e ->	Microbiome-Sugar
co-set:7	GLCNt2ir_bsc	h_e + glcn__D_e -> h_c_bsc + glcn__D_c_bsc	Microbiome-Sugar
co-set:7	GNKr_bsc	atp_c_bsc + glcn__D_c_bsc <=> h_c_bsc + 6pgc_c_bsc + adp_c_bsc	Microbiome-Sugar
co-set:7	LAAL15_bsc	atp_c_bsc + ala__L_c_bsc + leu__L_c_bsc -> h_c_bsc + pi_c_bsc + adp_c_bsc + ala_L_leu__L_c_bsc	Microbiome-Sugar
co-set:7	LAAL36_bsc	atp_c_bsc + gln__L_c_bsc + ala__L_c_bsc -> h_c_bsc + pi_c_bsc + adp_c_bsc + ala_L_gln__L_c_bsc	Microbiome-Sugar
co-set:7	MANpts_bsc	man_e + pep_c_bsc -> pyr_c_bsc + man6p_c_bsc	Microbiome-Sugar
co-set:7	RBK_Dr_bsc	atp_c_bsc + rbl__D_c_bsc -> h_c_bsc + adp_c_bsc + ru5p__D_c_bsc	Microbiome-Sugar
co-set:7	SBTD_D2_bsc	nad_c_bsc + sbt__D_c_bsc -> h_c_bsc + nadh_c_bsc + fru_c_bsc	Microbiome-Sugar
co-set:8	CSDPASEly_kdny	h2o_l_kdny + cspg_d_l_kdny -> Ser_Gly_Ala_X_Gly_l_kdny + cs_d_l_kdny	Kidney-Chondroitin
co-set:8	CSPG_Dt_kdny	cspg_d_g_kdny -> cspg_d_e	Kidney-Chondroitin
co-set:8	CSPG_Dtly_kdny	cspg_d_e -> cspg_d_l_kdny	Kidney-Chondroitin
co-set:8	GALNACT4g_kdny	uacgam_g_kdny + cs_d_pre3_g_kdny -> h_g_kdny + udp_g_kdny + cs_d_pre4_g_kdny	Kidney-Chondroitin
co-set:8	GLCAASE6ly_kdny	h2o_l_kdny + cs_d_deg3_l_kdny -> glcur_l_kdny + cs_d_deg4_l_kdny	Kidney-Chondroitin
co-set:8	GLCAT4g_kdny	udpglcur_g_kdny + cs_d_pre2_g_kdny -> h_g_kdny + udp_g_kdny + cs_d_pre3_g_kdny	Kidney-Chondroitin
co-set:8	LINKDEG3ly_kdny	4 h2o_l_kdny + cs_c_deg5_l_kdny -> h_l_kdny + so4_l_kdny + 2 gal_l_kdny + glcur_l_kdny + xyl__D_l_kdny	Kidney-Chondroitin
co-set:8	NACHEX6ly_kdny	h2o_l_kdny + cs_d_deg1_l_kdny -> acgal_l_kdny + cs_d_deg2_l_kdny	Kidney-Chondroitin
co-set:8	NACHEX7ly_kdny	h2o_l_kdny + cs_d_deg5_l_kdny -> acgal_l_kdny + cs_d_deg6_l_kdny	Kidney-Chondroitin
co-set:8	S2T1g_kdny	paps_g_kdny + cs_c_d_e_pre1_g_kdny -> h_g_kdny + pap_g_kdny + cs_d_pre2_g_kdny	Kidney-Chondroitin
co-set:8	S2T2g_kdny	paps_g_kdny + cs_d_pre5_g_kdny -> h_g_kdny + cspg_d_g_kdny + pap_g_kdny	Kidney-Chondroitin
co-set:8	S2TASE4ly_kdny	h2o_l_kdny + cs_d_deg2_l_kdny -> h_l_kdny + so4_l_kdny + cs_d_deg3_l_kdny	Kidney-Chondroitin
co-set:8	S2TASE5ly_kdny	h2o_l_kdny + cs_d_deg6_l_kdny -> h_l_kdny + so4_l_kdny + cs_c_deg5_l_kdny	Kidney-Chondroitin
co-set:8	S6T21g_kdny	paps_g_kdny + cs_d_pre4_g_kdny -> h_g_kdny + pap_g_kdny + cs_d_pre5_g_kdny	Kidney-Chondroitin
co-set:8	S6TASE6ly_kdny	h2o_l_kdny + cs_d_l_kdny <=> h_l_kdny + so4_l_kdny + cs_d_deg1_l_kdny	Kidney-Chondroitin
co-set:8	S6TASE7ly_kdny	h2o_l_kdny + cs_d_deg4_l_kdny <=> h_l_kdny + so4_l_kdny + cs_d_deg5_l_kdny	Kidney-Chondroitin
co-set:9	FAOXC122x_lvr	3ddecdicoa_x_lvr -> 2ddecdicoa_x_lvr	Liver-Fatty Acid Oxidation, Peroxisome
co-set:9	FAOXC142C122x_lvr	nad_x_lvr + coa_x_lvr + o2_x_lvr + h2o_x_lvr + tetdecdicoa_x_lvr -> h_x_lvr + nadh_x_lvr + accoa_x_lvr + h2o2_x_lvr + 3ddecdicoa_x_lvr	Liver-Fatty Acid Oxidation, Peroxisome
co-set:9	FAOXC163C142x_lvr	nad_x_lvr + coa_x_lvr + h2o_x_lvr + 2hexdtricoa_x_lvr -> h_x_lvr + nadh_x_lvr + accoa_x_lvr + tetdecdicoa_x_lvr	Liver-Fatty Acid Oxidation, Peroxisome
co-set:9	FAOXC163C164x_lvr	o2_x_lvr + 4hexdtricoa_x_lvr -> h2o2_x_lvr + hexdectecoa_x_lvr	Liver-Fatty Acid Oxidation, Peroxisome
co-set:9	FAOXC163x_lvr	3hexdtricoa_x_lvr -> 2hexdtricoa_x_lvr	Liver-Fatty Acid Oxidation, Peroxisome
co-set:9	FAOXC164C163x_lvr	h_x_lvr + nadph_x_lvr + hexdectecoa_x_lvr -> nadp_x_lvr + 3hexdtricoa_x_lvr	Liver-Fatty Acid Oxidation, Peroxisome
co-set:9	FAOXC184C163x_lvr	nad_x_lvr + coa_x_lvr + h2o_x_lvr + 2octdectecoa_x_lvr -> h_x_lvr + nadh_x_lvr + accoa_x_lvr + 4hexdtricoa_x_lvr	Liver-Fatty Acid Oxidation, Peroxisome
co-set:9	FAOXC184x_lvr	3octdectecoa_x_lvr -> 2octdectecoa_x_lvr	Liver-Fatty Acid Oxidation, Peroxisome
co-set:9	FAOXC204C205x_lvr	o2_x_lvr + eitetcoa_x_lvr -> h2o2_x_lvr + eipencoa_x_lvr	Liver-Fatty Acid Oxidation, Peroxisome
co-set:9	FAOXC205C184x_lvr	nad_x_lvr + coa_x_lvr + h2o_x_lvr + eipencoa_x_lvr -> h_x_lvr + nadh_x_lvr + accoa_x_lvr + 3octdectecoa_x_lvr	Liver-Fatty Acid Oxidation, Peroxisome
co-set:9	FAOXC225C204x_lvr	nad_x_lvr + coa_x_lvr + h2o_x_lvr + 2docopencoa_x_lvr -> h_x_lvr + nadh_x_lvr + accoa_x_lvr + eitetcoa_x_lvr	Liver-Fatty Acid Oxidation, Peroxisome
co-set:9	FAOXC225C226x_lvr	o2_x_lvr + dcsptn1coa_x_lvr -> h2o2_x_lvr + docohexcoa_x_lvr	Liver-Fatty Acid Oxidation, Peroxisome
co-set:9	FAOXC225x_lvr	3docopencoa_x_lvr -> 2docopencoa_x_lvr	Liver-Fatty Acid Oxidation, Peroxisome
co-set:9	FAOXC226C225x_lvr	h_x_lvr + nadph_x_lvr + docohexcoa_x_lvr -> nadp_x_lvr + 3docopencoa_x_lvr	Liver-Fatty Acid Oxidation, Peroxisome
co-set:9	FOAXC122C101x_lvr	nad_x_lvr + coa_x_lvr + h2o_x_lvr + 2ddecdicoa_x_lvr -> h_x_lvr + nadh_x_lvr + accoa_x_lvr + dece4coa_x_lvr	Liver-Fatty Acid Oxidation, Peroxisome
co-set:10	FAOXC122x_kdny	3ddecdicoa_x_kdny -> 2ddecdicoa_x_kdny	Kidney-Fatty Acid Oxidation, Peroxisome 2
co-set:10	FAOXC142C122x_kdny	nad_x_kdny + coa_x_kdny + o2_x_kdny + h2o_x_kdny + tetdecdicoa_x_kdny -> h_x_kdny + nadh_x_kdny + accoa_x_kdny + h2o2_x_kdny + 3ddecdicoa_x_kdny	Kidney-Fatty Acid Oxidation, Peroxisome 2
co-set:10	FAOXC163C142x_kdny	nad_x_kdny + coa_x_kdny + h2o_x_kdny + 2hexdtricoa_x_kdny -> h_x_kdny + nadh_x_kdny + accoa_x_kdny + tetdecdicoa_x_kdny	Kidney-Fatty Acid Oxidation, Peroxisome 2
co-set:10	FAOXC163C164x_kdny	o2_x_kdny + 4hexdtricoa_x_kdny -> h2o2_x_kdny + hexdectecoa_x_kdny	Kidney-Fatty Acid Oxidation, Peroxisome 2
co-set:10	FAOXC163x_kdny	3hexdtricoa_x_kdny -> 2hexdtricoa_x_kdny	Kidney-Fatty Acid Oxidation, Peroxisome 2
co-set:10	FAOXC164C163x_kdny	h_x_kdny + nadph_x_kdny + hexdectecoa_x_kdny -> nadp_x_kdny + 3hexdtricoa_x_kdny	Kidney-Fatty Acid Oxidation, Peroxisome 2
co-set:10	FAOXC184C163x_kdny	nad_x_kdny + coa_x_kdny + h2o_x_kdny + 2octdectecoa_x_kdny -> h_x_kdny + nadh_x_kdny + accoa_x_kdny + 4hexdtricoa_x_kdny	Kidney-Fatty Acid Oxidation, Peroxisome 2
co-set:10	FAOXC184x_kdny	3octdectecoa_x_kdny -> 2octdectecoa_x_kdny	Kidney-Fatty Acid Oxidation, Peroxisome 2
co-set:10	FAOXC204C205x_kdny	o2_x_kdny + eitetcoa_x_kdny -> h2o2_x_kdny + eipencoa_x_kdny	Kidney-Fatty Acid Oxidation, Peroxisome 2
co-set:10	FAOXC205C184x_kdny	nad_x_kdny + coa_x_kdny + h2o_x_kdny + eipencoa_x_kdny -> h_x_kdny + nadh_x_kdny + accoa_x_kdny + 3octdectecoa_x_kdny	Kidney-Fatty Acid Oxidation, Peroxisome 2
co-set:10	FAOXC225C204x_kdny	nad_x_kdny + coa_x_kdny + h2o_x_kdny + 2docopencoa_x_kdny -> h_x_kdny + nadh_x_kdny + accoa_x_kdny + eitetcoa_x_kdny	Kidney-Fatty Acid Oxidation, Peroxisome 2
co-set:10	FAOXC225C226x_kdny	o2_x_kdny + dcsptn1coa_x_kdny -> h2o2_x_kdny + docohexcoa_x_kdny	Kidney-Fatty Acid Oxidation, Peroxisome 2
co-set:10	FAOXC225x_kdny	3docopencoa_x_kdny -> 2docopencoa_x_kdny	Kidney-Fatty Acid Oxidation, Peroxisome 2
co-set:10	FAOXC226C225x_kdny	h_x_kdny + nadph_x_kdny + docohexcoa_x_kdny -> nadp_x_kdny + 3docopencoa_x_kdny	Kidney-Fatty Acid Oxidation, Peroxisome 2
co-set:10	FOAXC122C101x_kdny	nad_x_kdny + coa_x_kdny + h2o_x_kdny + 2ddecdicoa_x_kdny -> h_x_kdny + nadh_x_kdny + accoa_x_kdny + dece4coa_x_kdny	Kidney-Fatty Acid Oxidation, Peroxisome 2
co-set:11	ATPPRT_bsc	atp_c_bsc + prpp_c_bsc <=> ppi_c_bsc + prbatp_c_bsc	Microbiome-Amino Acid Peripheral
co-set:11	FGLU_1_bsc	h2o_c_bsc + forglu_c_bsc -> glu__L_c_bsc + frmd_c_bsc	Microbiome-Amino Acid Peripheral
co-set:11	FORAMD_bsc	h2o_c_bsc + frmd_c_bsc -> nh4_c_bsc + for_c_bsc	Microbiome-Amino Acid Peripheral
co-set:11	HISDr_bsc	his__L_c_bsc <=> nh4_c_bsc + urcan_c_bsc	Microbiome-Amino Acid Peripheral
co-set:11	HISTD_bsc	h2o_c_bsc + 2 nad_c_bsc + histd_c_bsc -> 3 h_c_bsc + 2 nadh_c_bsc + his__L_c_bsc	Microbiome-Amino Acid Peripheral
co-set:11	HISTP_bsc	h2o_c_bsc + hisp_c_bsc -> pi_c_bsc + histd_c_bsc	Microbiome-Amino Acid Peripheral
co-set:11	HSTPTr_bsc	glu__L_c_bsc + imacp_c_bsc <=> h_c_bsc + akg_c_bsc + hisp_c_bsc	Microbiome-Amino Acid Peripheral
co-set:11	IG3PS_1_bsc	gln__L_c_bsc + prlp_c_bsc -> 2 h_c_bsc + glu__L_c_bsc + aicar_c_bsc + eig3p_c_bsc	Microbiome-Amino Acid Peripheral
co-set:11	IGPDH_1_bsc	h_c_bsc + eig3p_c_bsc -> h2o_c_bsc + imacp_c_bsc	Microbiome-Amino Acid Peripheral
co-set:11	IZPN_1_bsc	h2o_c_bsc + 4izp_c_bsc -> forglu_c_bsc	Microbiome-Amino Acid Peripheral
co-set:11	PRAMPC_1_bsc	h2o_c_bsc + h_c_bsc + prbamp_c_bsc -> prfp_c_bsc	Microbiome-Amino Acid Peripheral
co-set:11	PRATPP_bsc	h2o_c_bsc + prbatp_c_bsc -> h_c_bsc + ppi_c_bsc + prbamp_c_bsc	Microbiome-Amino Acid Peripheral
co-set:11	PRMICI_bsc	prfp_c_bsc <=> prlp_c_bsc	Microbiome-Amino Acid Peripheral
co-set:11	URCN_bsc	h2o_c_bsc + urcan_c_bsc -> 4izp_c_bsc	Microbiome-Amino Acid Peripheral
co-set:12	HMR_0177_lvr	atp_c_lvr + coa_c_lvr + C01601_c_lvr -> amp_c_lvr + ppi_c_lvr + M02616_c_lvr	Liver-Fatty Acid Oxidation, Mitochondria
co-set:12	HMR_0178_lvr	M02616_c_lvr <=> M02616_m_lvr	Liver-Fatty Acid Oxidation, Mitochondria
co-set:12	HMR_3194_lvr	fad_m_lvr + M02616_m_lvr -> fadh2_m_lvr + M00056_m_lvr	Liver-Fatty Acid Oxidation, Mitochondria
co-set:12	HMR_3195_lvr	h2o_m_lvr + M00056_m_lvr -> M00792_m_lvr	Liver-Fatty Acid Oxidation, Mitochondria
co-set:12	HMR_3196_lvr	nad_m_lvr + M00792_m_lvr -> h_m_lvr + nadh_m_lvr + M00889_m_lvr	Liver-Fatty Acid Oxidation, Mitochondria
co-set:12	HMR_3197_lvr	coa_m_lvr + M00889_m_lvr -> accoa_m_lvr + M02107_m_lvr	Liver-Fatty Acid Oxidation, Mitochondria
co-set:12	HMR_3198_lvr	fad_m_lvr + M02107_m_lvr -> fadh2_m_lvr + M00048_m_lvr	Liver-Fatty Acid Oxidation, Mitochondria
co-set:12	HMR_3199_lvr	h2o_m_lvr + M00048_m_lvr -> M00782_m_lvr	Liver-Fatty Acid Oxidation, Mitochondria
co-set:12	HMR_3200_lvr	nad_m_lvr + M00782_m_lvr -> h_m_lvr + nadh_m_lvr + M00877_m_lvr	Liver-Fatty Acid Oxidation, Mitochondria
co-set:12	HMR_3201_lvr	coa_m_lvr + M00877_m_lvr -> accoa_m_lvr + M02694_m_lvr	Liver-Fatty Acid Oxidation, Mitochondria
co-set:12	HMR_3202_lvr	fad_m_lvr + M02694_m_lvr -> fadh2_m_lvr + M00063_m_lvr	Liver-Fatty Acid Oxidation, Mitochondria
co-set:12	HMR_3203_lvr	h2o_m_lvr + M00063_m_lvr -> M00797_m_lvr	Liver-Fatty Acid Oxidation, Mitochondria
co-set:12	HMR_3204_lvr	nad_m_lvr + M00797_m_lvr -> h_m_lvr + nadh_m_lvr + M00899_m_lvr	Liver-Fatty Acid Oxidation, Mitochondria
co-set:12	HMR_3205_lvr	coa_m_lvr + M00899_m_lvr -> ppcoa_m_lvr + accoa_m_lvr	Liver-Fatty Acid Oxidation, Mitochondria
co-set:13	FAOXC102C103x_lvr	o2_x_lvr + dec47dicoa_x_lvr -> h2o2_x_lvr + dectricoa_x_lvr	Liver-Fatty Acid Oxidation, Peroxisome 2
co-set:13	FAOXC102C81x_lvr	nad_x_lvr + coa_x_lvr + h2o_x_lvr + 2decdicoa_x_lvr -> h_x_lvr + nadh_x_lvr + accoa_x_lvr + octe5coa_x_lvr	Liver-Fatty Acid Oxidation, Peroxisome 2
co-set:13	FAOXC102x_lvr	3decdicoa_x_lvr -> 2decdicoa_x_lvr	Liver-Fatty Acid Oxidation, Peroxisome 2
co-set:13	FAOXC103C102x_lvr	h_x_lvr + nadph_x_lvr + dectricoa_x_lvr -> nadp_x_lvr + 3decdicoa_x_lvr	Liver-Fatty Acid Oxidation, Peroxisome 2
co-set:13	FAOXC123C102x_lvr	nad_x_lvr + coa_x_lvr + h2o_x_lvr + 2dodtricoa_x_lvr -> h_x_lvr + nadh_x_lvr + accoa_x_lvr + dec47dicoa_x_lvr	Liver-Fatty Acid Oxidation, Peroxisome 2
co-set:13	FAOXC123x_lvr	3dodtricoa_x_lvr -> 2dodtricoa_x_lvr	Liver-Fatty Acid Oxidation, Peroxisome 2
co-set:13	FAOXC143C123x_lvr	nad_x_lvr + coa_x_lvr + o2_x_lvr + h2o_x_lvr + 5tedtricoa_x_lvr -> h_x_lvr + nadh_x_lvr + accoa_x_lvr + h2o2_x_lvr + 3dodtricoa_x_lvr	Liver-Fatty Acid Oxidation, Peroxisome 2
co-set:13	FAOXC164C143x_lvr	nad_x_lvr + coa_x_lvr + h2o_x_lvr + 2hexdtetcoa_x_lvr -> h_x_lvr + nadh_x_lvr + accoa_x_lvr + 5tedtricoa_x_lvr	Liver-Fatty Acid Oxidation, Peroxisome 2
co-set:13	FAOXC164C165x_lvr	o2_x_lvr + 4hexdtetcoa_x_lvr -> h2o2_x_lvr + hexdpencoa_x_lvr	Liver-Fatty Acid Oxidation, Peroxisome 2
co-set:13	FAOXC164x_lvr	3hexdtetcoa_x_lvr -> 2hexdtetcoa_x_lvr	Liver-Fatty Acid Oxidation, Peroxisome 2
co-set:13	FAOXC165C164x_lvr	h_x_lvr + nadph_x_lvr + hexdpencoa_x_lvr -> nadp_x_lvr + 3hexdtetcoa_x_lvr	Liver-Fatty Acid Oxidation, Peroxisome 2
co-set:13	FAOXC184C164x_lvr	nad_x_lvr + coa_x_lvr + o2_x_lvr + h2o_x_lvr + strdnccoa_x_lvr -> h_x_lvr + nadh_x_lvr + accoa_x_lvr + h2o2_x_lvr + 4hexdtetcoa_x_lvr	Liver-Fatty Acid Oxidation, Peroxisome 2
co-set:13	FAOXC61x_lvr	hexe3coa_x_lvr -> hx2coa_x_lvr	Liver-Fatty Acid Oxidation, Peroxisome 2
co-set:13	FAOXC81C61x_lvr	nad_x_lvr + coa_x_lvr + o2_x_lvr + h2o_x_lvr + octe5coa_x_lvr -> h_x_lvr + nadh_x_lvr + accoa_x_lvr + h2o2_x_lvr + hexe3coa_x_lvr	Liver-Fatty Acid Oxidation, Peroxisome 2
co-set:14	C14STR_lvr	h_c_lvr + nadph_c_lvr + 44mctr_c_lvr -> nadp_c_lvr + 44mzym_c_lvr	Liver-Cholesterol
co-set:14	C3STDH1_lvr	nad_c_lvr + 4mzym_int1_c_lvr -> h_c_lvr + nadh_c_lvr + co2_c_lvr + 4mzym_int2_c_lvr	Liver-Cholesterol
co-set:14	CHLSTI_1_lvr	zymst_c_lvr -> chlstol_c_lvr	Liver-Cholesterol
co-set:14	HMR_1490_lvr	h_c_lvr + o2_c_lvr + nadph_c_lvr + 44mzym_c_lvr -> h2o_c_lvr + nadp_c_lvr + M00961_c_lvr	Liver-Cholesterol
co-set:14	HMR_1493_lvr	h_c_lvr + o2_c_lvr + nadph_c_lvr + M00961_c_lvr -> 2 h2o_c_lvr + nadp_c_lvr + M00957_c_lvr	Liver-Cholesterol
co-set:14	HMR_1494_lvr	h_c_lvr + o2_c_lvr + nadph_c_lvr + M00957_c_lvr -> h2o_c_lvr + nadp_c_lvr + 4mzym_int1_c_lvr	Liver-Cholesterol
co-set:14	HMR_1500_lvr	3 h_c_lvr + nadp_c_lvr + 4mzym_int2_c_lvr <=> nadph_c_lvr + HC02110_c_lvr	Liver-Cholesterol
co-set:14	HMR_1502_lvr	h_c_lvr + o2_c_lvr + nadph_c_lvr + HC02110_c_lvr -> h2o_c_lvr + nadp_c_lvr + M00963_c_lvr	Liver-Cholesterol
co-set:14	HMR_1503_lvr	h_c_lvr + o2_c_lvr + nadph_c_lvr + M00963_c_lvr -> 2 h2o_c_lvr + nadp_c_lvr + M00959_c_lvr	Liver-Cholesterol
co-set:14	HMR_1504_lvr	h_c_lvr + o2_c_lvr + nadph_c_lvr + M00959_c_lvr -> h2o_c_lvr + nadp_c_lvr + M00955_c_lvr	Liver-Cholesterol
co-set:14	HMR_1505_lvr	nadp_c_lvr + M00955_c_lvr -> h_c_lvr + nadph_c_lvr + co2_c_lvr + M01067_c_lvr	Liver-Cholesterol
co-set:14	HMR_1509_lvr	h_c_lvr + nadph_c_lvr + M01067_c_lvr -> nadp_c_lvr + zymst_c_lvr	Liver-Cholesterol
co-set:14	HMR_1516_lvr	h_c_lvr + o2_c_lvr + nadph_c_lvr + chlstol_c_lvr -> 2 h2o_c_lvr + nadp_c_lvr + ddsmsterol_c_lvr	Liver-Cholesterol
co-set:14	RE2410C_lvr	h_c_lvr + nadph_c_lvr + ddsmsterol_c_lvr <=> nadp_c_lvr + dsmsterol_c_lvr	Liver-Cholesterol
co-set:15	AG13T1g_lvr	uacgam_g_lvr + ksii_core2_pre2_g_lvr -> h_g_lvr + udp_g_lvr + ksii_core2_pre3_g_lvr	Liver-Keratan Sulfate
co-set:15	AG13T2g_lvr	uacgam_g_lvr + ksii_core2_pre4_g_lvr -> h_g_lvr + udp_g_lvr + ksii_core2_pre5_g_lvr	Liver-Keratan Sulfate
co-set:15	AG13T3g_lvr	uacgam_g_lvr + ksii_core2_pre7_g_lvr -> h_g_lvr + udp_g_lvr + ksii_core2_pre8_g_lvr	Liver-Keratan Sulfate
co-set:15	CORE2GTg_lvr	uacgam_g_lvr + T_antigen_g_lvr -> h_g_lvr + udp_g_lvr + core2_g_lvr	Liver-Keratan Sulfate
co-set:15	G14T2g_lvr	udpgal_g_lvr + ksii_core2_pre1_g_lvr -> h_g_lvr + udp_g_lvr + ksii_core2_pre2_g_lvr	Liver-Keratan Sulfate
co-set:15	G14T3g_lvr	udpgal_g_lvr + ksii_core2_pre3_g_lvr -> h_g_lvr + udp_g_lvr + ksii_core2_pre4_g_lvr	Liver-Keratan Sulfate
co-set:15	G14T4g_lvr	udpgal_g_lvr + ksii_core2_pre6_g_lvr -> h_g_lvr + udp_g_lvr + ksii_core2_pre7_g_lvr	Liver-Keratan Sulfate
co-set:15	G14T5g_lvr	udpgal_g_lvr + ksii_core2_pre9_g_lvr -> h_g_lvr + udp_g_lvr + ksii_core2_pre10_g_lvr	Liver-Keratan Sulfate
co-set:15	KSII_CORE2t_lvr	ksii_core2_g_lvr -> ksii_core2_e	Liver-Keratan Sulfate
co-set:15	N3Tg_lvr	udpgal_g_lvr + Tn_antigen_g_lvr -> h_g_lvr + udp_g_lvr + T_antigen_g_lvr	Liver-Keratan Sulfate
co-set:15	S23T2g_lvr	cmpacna_g_lvr + core2_g_lvr -> h_g_lvr + cmp_g_lvr + ksii_core2_pre1_g_lvr	Liver-Keratan Sulfate
co-set:15	S6T1g_lvr	ksii_core2_pre5_g_lvr + paps_g_lvr -> h_g_lvr + ksii_core2_pre6_g_lvr + pap_g_lvr	Liver-Keratan Sulfate
co-set:15	S6T2g_lvr	ksii_core2_pre8_g_lvr + paps_g_lvr -> h_g_lvr + ksii_core2_pre9_g_lvr + pap_g_lvr	Liver-Keratan Sulfate
co-set:15	S6T3g_lvr	ksii_core2_pre10_g_lvr + paps_g_lvr -> h_g_lvr + pap_g_lvr + ksii_core2_g_lvr	Liver-Keratan Sulfate
co-set:16	AG13T16g_lvr	uacgam_g_lvr + ksii_core4_pre2_g_lvr -> h_g_lvr + udp_g_lvr + ksii_core4_pre3_g_lvr	Liver-Keratan Sulfate 2
co-set:16	AG13T17g_lvr	uacgam_g_lvr + ksii_core4_pre4_g_lvr -> h_g_lvr + udp_g_lvr + ksii_core4_pre5_g_lvr	Liver-Keratan Sulfate 2
co-set:16	AG13T18g_lvr	uacgam_g_lvr + ksii_core4_pre7_g_lvr -> h_g_lvr + udp_g_lvr + ksii_core4_pre8_g_lvr	Liver-Keratan Sulfate 2
co-set:16	CORE3GTg_lvr	uacgam_g_lvr + Tn_antigen_g_lvr -> h_g_lvr + udp_g_lvr + core3_g_lvr	Liver-Keratan Sulfate 2
co-set:16	CORE4GTg_lvr	uacgam_g_lvr + core3_g_lvr -> h_g_lvr + udp_g_lvr + core4_g_lvr	Liver-Keratan Sulfate 2
co-set:16	G14T18g_lvr	2 udpgal_g_lvr + core4_g_lvr -> 2 h_g_lvr + 2 udp_g_lvr + ksii_core4_pre1_g_lvr	Liver-Keratan Sulfate 2
co-set:16	G14T19g_lvr	udpgal_g_lvr + ksii_core4_pre3_g_lvr -> h_g_lvr + udp_g_lvr + ksii_core4_pre4_g_lvr	Liver-Keratan Sulfate 2
co-set:16	G14T20g_lvr	udpgal_g_lvr + ksii_core4_pre6_g_lvr -> h_g_lvr + udp_g_lvr + ksii_core4_pre7_g_lvr	Liver-Keratan Sulfate 2
co-set:16	G14T21g_lvr	udpgal_g_lvr + ksii_core4_pre9_g_lvr -> h_g_lvr + udp_g_lvr + ksii_core4_pre10_g_lvr	Liver-Keratan Sulfate 2
co-set:16	KSII_CORE4t_lvr	ksii_core4_g_lvr -> ksii_core4_e	Liver-Keratan Sulfate 2
co-set:16	S23T4g_lvr	cmpacna_g_lvr + ksii_core4_pre1_g_lvr -> h_g_lvr + ksii_core4_pre2_g_lvr + cmp_g_lvr	Liver-Keratan Sulfate 2
co-set:16	S6T16g_lvr	ksii_core4_pre5_g_lvr + paps_g_lvr -> h_g_lvr + ksii_core4_pre6_g_lvr + pap_g_lvr	Liver-Keratan Sulfate 2
co-set:16	S6T17g_lvr	ksii_core4_pre8_g_lvr + paps_g_lvr -> h_g_lvr + ksii_core4_pre9_g_lvr + pap_g_lvr	Liver-Keratan Sulfate 2
co-set:16	S6T18g_lvr	ksii_core4_pre10_g_lvr + paps_g_lvr -> h_g_lvr + pap_g_lvr + ksii_core4_g_lvr	Liver-Keratan Sulfate 2
co-set:17	HMR_0177_kdny	atp_c_kdny + coa_c_kdny + C01601_c_kdny -> amp_c_kdny + ppi_c_kdny + M02616_c_kdny	Kidney-Fatty Acid Oxidation, Mitochondria
co-set:17	HMR_0178_kdny	M02616_c_kdny <=> M02616_m_kdny	Kidney-Fatty Acid Oxidation, Mitochondria
co-set:17	HMR_3194_kdny	fad_m_kdny + M02616_m_kdny -> fadh2_m_kdny + M00056_m_kdny	Kidney-Fatty Acid Oxidation, Mitochondria
co-set:17	HMR_3195_kdny	h2o_m_kdny + M00056_m_kdny -> M00792_m_kdny	Kidney-Fatty Acid Oxidation, Mitochondria
co-set:17	HMR_3196_kdny	nad_m_kdny + M00792_m_kdny -> h_m_kdny + nadh_m_kdny + M00889_m_kdny	Kidney-Fatty Acid Oxidation, Mitochondria
co-set:17	HMR_3197_kdny	coa_m_kdny + M00889_m_kdny -> accoa_m_kdny + M02107_m_kdny	Kidney-Fatty Acid Oxidation, Mitochondria
co-set:17	HMR_3198_kdny	fad_m_kdny + M02107_m_kdny -> fadh2_m_kdny + M00048_m_kdny	Kidney-Fatty Acid Oxidation, Mitochondria
co-set:17	HMR_3199_kdny	h2o_m_kdny + M00048_m_kdny -> M00782_m_kdny	Kidney-Fatty Acid Oxidation, Mitochondria
co-set:17	HMR_3200_kdny	nad_m_kdny + M00782_m_kdny -> h_m_kdny + nadh_m_kdny + M00877_m_kdny	Kidney-Fatty Acid Oxidation, Mitochondria
co-set:17	HMR_3201_kdny	coa_m_kdny + M00877_m_kdny -> accoa_m_kdny + M02694_m_kdny	Kidney-Fatty Acid Oxidation, Mitochondria
co-set:17	HMR_3202_kdny	fad_m_kdny + M02694_m_kdny -> fadh2_m_kdny + M00063_m_kdny	Kidney-Fatty Acid Oxidation, Mitochondria
co-set:17	HMR_3203_kdny	h2o_m_kdny + M00063_m_kdny -> M00797_m_kdny	Kidney-Fatty Acid Oxidation, Mitochondria
co-set:17	HMR_3204_kdny	nad_m_kdny + M00797_m_kdny -> h_m_kdny + nadh_m_kdny + M00899_m_kdny	Kidney-Fatty Acid Oxidation, Mitochondria
co-set:17	HMR_3205_kdny	coa_m_kdny + M00899_m_kdny -> accoa_m_kdny + ppcoa_m_kdny	Kidney-Fatty Acid Oxidation, Mitochondria
co-set:18	FAOXC102C103x_kdny	o2_x_kdny + dec47dicoa_x_kdny -> h2o2_x_kdny + dectricoa_x_kdny	Kidney-Fatty Acid Oxidation, Peroxisome 3
co-set:18	FAOXC102C81x_kdny	nad_x_kdny + coa_x_kdny + h2o_x_kdny + 2decdicoa_x_kdny -> h_x_kdny + nadh_x_kdny + accoa_x_kdny + octe5coa_x_kdny	Kidney-Fatty Acid Oxidation, Peroxisome 3
co-set:18	FAOXC102x_kdny	3decdicoa_x_kdny -> 2decdicoa_x_kdny	Kidney-Fatty Acid Oxidation, Peroxisome 3
co-set:18	FAOXC103C102x_kdny	h_x_kdny + nadph_x_kdny + dectricoa_x_kdny -> nadp_x_kdny + 3decdicoa_x_kdny	Kidney-Fatty Acid Oxidation, Peroxisome 3
co-set:18	FAOXC123C102x_kdny	nad_x_kdny + coa_x_kdny + h2o_x_kdny + 2dodtricoa_x_kdny -> h_x_kdny + nadh_x_kdny + accoa_x_kdny + dec47dicoa_x_kdny	Kidney-Fatty Acid Oxidation, Peroxisome 3
co-set:18	FAOXC123x_kdny	3dodtricoa_x_kdny -> 2dodtricoa_x_kdny	Kidney-Fatty Acid Oxidation, Peroxisome 3
co-set:18	FAOXC143C123x_kdny	nad_x_kdny + coa_x_kdny + o2_x_kdny + h2o_x_kdny + 5tedtricoa_x_kdny -> h_x_kdny + nadh_x_kdny + accoa_x_kdny + h2o2_x_kdny + 3dodtricoa_x_kdny	Kidney-Fatty Acid Oxidation, Peroxisome 3
co-set:18	FAOXC164C143x_kdny	nad_x_kdny + coa_x_kdny + h2o_x_kdny + 2hexdtetcoa_x_kdny -> h_x_kdny + nadh_x_kdny + accoa_x_kdny + 5tedtricoa_x_kdny	Kidney-Fatty Acid Oxidation, Peroxisome 3
co-set:18	FAOXC164C165x_kdny	o2_x_kdny + 4hexdtetcoa_x_kdny -> h2o2_x_kdny + hexdpencoa_x_kdny	Kidney-Fatty Acid Oxidation, Peroxisome 3
co-set:18	FAOXC164x_kdny	3hexdtetcoa_x_kdny -> 2hexdtetcoa_x_kdny	Kidney-Fatty Acid Oxidation, Peroxisome 3
co-set:18	FAOXC165C164x_kdny	h_x_kdny + nadph_x_kdny + hexdpencoa_x_kdny -> nadp_x_kdny + 3hexdtetcoa_x_kdny	Kidney-Fatty Acid Oxidation, Peroxisome 3
co-set:18	FAOXC184C164x_kdny	nad_x_kdny + coa_x_kdny + o2_x_kdny + h2o_x_kdny + strdnccoa_x_kdny -> h_x_kdny + nadh_x_kdny + accoa_x_kdny + h2o2_x_kdny + 4hexdtetcoa_x_kdny	Kidney-Fatty Acid Oxidation, Peroxisome 3
co-set:18	FAOXC61x_kdny	hexe3coa_x_kdny -> hx2coa_x_kdny	Kidney-Fatty Acid Oxidation, Peroxisome 3
co-set:18	FAOXC81C61x_kdny	nad_x_kdny + coa_x_kdny + o2_x_kdny + h2o_x_kdny + octe5coa_x_kdny -> h_x_kdny + nadh_x_kdny + accoa_x_kdny + h2o2_x_kdny + hexe3coa_x_kdny	Kidney-Fatty Acid Oxidation, Peroxisome 3
co-set:19	RE2410C_kdny	h_c_kdny + nadph_c_kdny + ddsmsterol_c_kdny <=> nadp_c_kdny + dsmsterol_c_kdny	Kidney-Cholesterol
co-set:19	HMR_1490_kdny	o2_c_kdny + h_c_kdny + nadph_c_kdny + 44mzym_c_kdny -> h2o_c_kdny + nadp_c_kdny + M00961_c_kdny	Kidney-Cholesterol
co-set:19	HMR_1493_kdny	o2_c_kdny + h_c_kdny + nadph_c_kdny + M00961_c_kdny -> 2 h2o_c_kdny + nadp_c_kdny + M00957_c_kdny	Kidney-Cholesterol
co-set:19	HMR_1494_kdny	o2_c_kdny + h_c_kdny + nadph_c_kdny + M00957_c_kdny -> h2o_c_kdny + nadp_c_kdny + 4mzym_int1_c_kdny	Kidney-Cholesterol
co-set:19	HMR_1495_kdny	nadp_c_kdny + 4mzym_int1_c_kdny -> h_c_kdny + nadph_c_kdny + co2_c_kdny + 4mzym_int2_c_kdny	Kidney-Cholesterol
co-set:19	HMR_1502_kdny	o2_c_kdny + h_c_kdny + nadph_c_kdny + HC02110_c_kdny -> h2o_c_kdny + nadp_c_kdny + M00963_c_kdny	Kidney-Cholesterol
co-set:19	HMR_1503_kdny	o2_c_kdny + h_c_kdny + nadph_c_kdny + M00963_c_kdny -> 2 h2o_c_kdny + nadp_c_kdny + M00959_c_kdny	Kidney-Cholesterol
co-set:19	HMR_1504_kdny	o2_c_kdny + h_c_kdny + nadph_c_kdny + M00959_c_kdny -> h2o_c_kdny + nadp_c_kdny + M00955_c_kdny	Kidney-Cholesterol
co-set:19	HMR_1505_kdny	nadp_c_kdny + M00955_c_kdny -> h_c_kdny + nadph_c_kdny + co2_c_kdny + M01067_c_kdny	Kidney-Cholesterol
co-set:19	HMR_1509_kdny	h_c_kdny + nadph_c_kdny + M01067_c_kdny -> nadp_c_kdny + zymst_c_kdny	Kidney-Cholesterol
co-set:19	CHLSTI_1_kdny	zymst_c_kdny -> chlstol_c_kdny	Kidney-Cholesterol
co-set:19	HMR_1516_kdny	o2_c_kdny + h_c_kdny + nadph_c_kdny + chlstol_c_kdny -> 2 h2o_c_kdny + nadp_c_kdny + ddsmsterol_c_kdny	Kidney-Cholesterol
co-set:19	C14STR_kdny	h_c_kdny + nadph_c_kdny + 44mctr_c_kdny -> nadp_c_kdny + 44mzym_c_kdny	Kidney-Cholesterol
co-set:19	HMR_1500_kdny	3 h_c_kdny + nadp_c_kdny + 4mzym_int2_c_kdny <=> nadph_c_kdny + HC02110_c_kdny	Kidney-Cholesterol
co-set:20	AG13T1g_kdny	uacgam_g_kdny + ksii_core2_pre2_g_kdny -> h_g_kdny + udp_g_kdny + ksii_core2_pre3_g_kdny	Kidney-Keratan Sulfate
co-set:20	AG13T2g_kdny	uacgam_g_kdny + ksii_core2_pre4_g_kdny -> h_g_kdny + udp_g_kdny + ksii_core2_pre5_g_kdny	Kidney-Keratan Sulfate
co-set:20	AG13T3g_kdny	uacgam_g_kdny + ksii_core2_pre7_g_kdny -> h_g_kdny + udp_g_kdny + ksii_core2_pre8_g_kdny	Kidney-Keratan Sulfate
co-set:20	CORE2GTg_kdny	T_antigen_g_kdny + uacgam_g_kdny -> h_g_kdny + udp_g_kdny + core2_g_kdny	Kidney-Keratan Sulfate
co-set:20	G14T2g_kdny	udpgal_g_kdny + ksii_core2_pre1_g_kdny -> h_g_kdny + udp_g_kdny + ksii_core2_pre2_g_kdny	Kidney-Keratan Sulfate
co-set:20	G14T3g_kdny	udpgal_g_kdny + ksii_core2_pre3_g_kdny -> h_g_kdny + udp_g_kdny + ksii_core2_pre4_g_kdny	Kidney-Keratan Sulfate
co-set:20	G14T4g_kdny	udpgal_g_kdny + ksii_core2_pre6_g_kdny -> h_g_kdny + udp_g_kdny + ksii_core2_pre7_g_kdny	Kidney-Keratan Sulfate
co-set:20	G14T5g_kdny	udpgal_g_kdny + ksii_core2_pre9_g_kdny -> h_g_kdny + udp_g_kdny + ksii_core2_pre10_g_kdny	Kidney-Keratan Sulfate
co-set:20	KSII_CORE2t_kdny	ksii_core2_g_kdny -> ksii_core2_e	Kidney-Keratan Sulfate
co-set:20	N3Tg_kdny	udpgal_g_kdny + Tn_antigen_g_kdny -> h_g_kdny + udp_g_kdny + T_antigen_g_kdny	Kidney-Keratan Sulfate
co-set:20	S23T2g_kdny	core2_g_kdny + cmpacna_g_kdny -> h_g_kdny + cmp_g_kdny + ksii_core2_pre1_g_kdny	Kidney-Keratan Sulfate
co-set:20	S6T1g_kdny	ksii_core2_pre5_g_kdny + paps_g_kdny -> h_g_kdny + ksii_core2_pre6_g_kdny + pap_g_kdny	Kidney-Keratan Sulfate
co-set:20	S6T2g_kdny	ksii_core2_pre8_g_kdny + paps_g_kdny -> h_g_kdny + ksii_core2_pre9_g_kdny + pap_g_kdny	Kidney-Keratan Sulfate
co-set:20	S6T3g_kdny	ksii_core2_pre10_g_kdny + paps_g_kdny -> h_g_kdny + pap_g_kdny + ksii_core2_g_kdny	Kidney-Keratan Sulfate
co-set:21	AG13T16g_kdny	uacgam_g_kdny + ksii_core4_pre2_g_kdny -> h_g_kdny + udp_g_kdny + ksii_core4_pre3_g_kdny	Kidney-Keratan Sulfate 2
co-set:21	AG13T17g_kdny	uacgam_g_kdny + ksii_core4_pre4_g_kdny -> h_g_kdny + udp_g_kdny + ksii_core4_pre5_g_kdny	Kidney-Keratan Sulfate 2
co-set:21	AG13T18g_kdny	uacgam_g_kdny + ksii_core4_pre7_g_kdny -> h_g_kdny + udp_g_kdny + ksii_core4_pre8_g_kdny	Kidney-Keratan Sulfate 2
co-set:21	CORE3GTg_kdny	uacgam_g_kdny + Tn_antigen_g_kdny -> h_g_kdny + udp_g_kdny + core3_g_kdny	Kidney-Keratan Sulfate 2
co-set:21	CORE4GTg_kdny	uacgam_g_kdny + core3_g_kdny -> h_g_kdny + udp_g_kdny + core4_g_kdny	Kidney-Keratan Sulfate 2
co-set:21	G14T18g_kdny	2 udpgal_g_kdny + core4_g_kdny -> 2 h_g_kdny + 2 udp_g_kdny + ksii_core4_pre1_g_kdny	Kidney-Keratan Sulfate 2
co-set:21	G14T19g_kdny	udpgal_g_kdny + ksii_core4_pre3_g_kdny -> h_g_kdny + udp_g_kdny + ksii_core4_pre4_g_kdny	Kidney-Keratan Sulfate 2
co-set:21	G14T20g_kdny	udpgal_g_kdny + ksii_core4_pre6_g_kdny -> h_g_kdny + udp_g_kdny + ksii_core4_pre7_g_kdny	Kidney-Keratan Sulfate 2
co-set:21	G14T21g_kdny	udpgal_g_kdny + ksii_core4_pre9_g_kdny -> h_g_kdny + udp_g_kdny + ksii_core4_pre10_g_kdny	Kidney-Keratan Sulfate 2
co-set:21	KSII_CORE4t_kdny	ksii_core4_g_kdny -> ksii_core4_e	Kidney-Keratan Sulfate 2
co-set:21	S23T4g_kdny	cmpacna_g_kdny + ksii_core4_pre1_g_kdny -> h_g_kdny + ksii_core4_pre2_g_kdny + cmp_g_kdny	Kidney-Keratan Sulfate 2
co-set:21	S6T16g_kdny	ksii_core4_pre5_g_kdny + paps_g_kdny -> h_g_kdny + ksii_core4_pre6_g_kdny + pap_g_kdny	Kidney-Keratan Sulfate 2
co-set:21	S6T17g_kdny	ksii_core4_pre8_g_kdny + paps_g_kdny -> h_g_kdny + ksii_core4_pre9_g_kdny + pap_g_kdny	Kidney-Keratan Sulfate 2
co-set:21	S6T18g_kdny	ksii_core4_pre10_g_kdny + paps_g_kdny -> h_g_kdny + pap_g_kdny + ksii_core4_g_kdny	Kidney-Keratan Sulfate 2
co-set:22	ADMDC_bsc	h_c_bsc + amet_c_bsc <=> co2_c_bsc + ametam_c_bsc	Microbiome-Arginine
co-set:22	AGMT_bsc	h2o_c_bsc + agm_c_bsc -> ptrc_c_bsc + urea_c_bsc	Microbiome-Arginine
co-set:22	ARGDC_bsc	h_c_bsc + arg__L_c_bsc -> co2_c_bsc + agm_c_bsc	Microbiome-Arginine
co-set:22	DKMD2K_bsc	o2_c_bsc + 12d3k5m_c_bsc -> for_c_bsc + 2kmb_c_bsc	Microbiome-Arginine
co-set:22	DM1PE_bsc	dkmpp_c_bsc <=> h_c_bsc + 2h3k5m_c_bsc	Microbiome-Arginine
co-set:22	HKM1PP_bsc	h2o_c_bsc + 2h3k5m_c_bsc -> h_c_bsc + pi_c_bsc + 12d3k5m_c_bsc	Microbiome-Arginine
co-set:22	MDRPD_bsc	5mdru1p_c_bsc -> h2o_c_bsc + dkmpp_c_bsc	Microbiome-Arginine
co-set:22	MTAN_bsc	h2o_c_bsc + 5mta_c_bsc -> 5mtr_c_bsc + ade_c_bsc	Microbiome-Arginine
co-set:22	MTRI_bsc	5mdr1p_c_bsc <=> 5mdru1p_c_bsc	Microbiome-Arginine
co-set:22	MTRK_bsc	5mtr_c_bsc + atp_c_bsc -> h_c_bsc + adp_c_bsc + 5mdr1p_c_bsc	Microbiome-Arginine
co-set:22	SPMDt3i_bsc	spmd_e + h_c_bsc -> h_e + spmd_c_bsc	Microbiome-Arginine
co-set:22	SPMS_bsc	ametam_c_bsc + ptrc_c_bsc -> h_c_bsc + 5mta_c_bsc + spmd_c_bsc	Microbiome-Arginine
co-set:22	UNK5_bsc	asp__L_c_bsc + 2kmb_c_bsc -> oaa_c_bsc + met__L_c_bsc	Microbiome-Arginine
co-set:23	CSDPASEly_lvr	h2o_l_lvr + cspg_d_l_lvr -> Ser_Gly_Ala_X_Gly_l_lvr + cs_d_l_lvr	Liver-Chondroitin
co-set:23	CSPG_Dt_lvr	cspg_d_g_lvr -> cspg_d_e	Liver-Chondroitin
co-set:23	CSPG_Dtly_lvr	cspg_d_e -> cspg_d_l_lvr	Liver-Chondroitin
co-set:23	GALNACT4g_lvr	uacgam_g_lvr + cs_d_pre3_g_lvr -> h_g_lvr + udp_g_lvr + cs_d_pre4_g_lvr	Liver-Chondroitin
co-set:23	GLCAASE6ly_lvr	h2o_l_lvr + cs_d_deg3_l_lvr -> glcur_l_lvr + cs_d_deg4_l_lvr	Liver-Chondroitin
co-set:23	GLCAT4g_lvr	udpglcur_g_lvr + cs_d_pre2_g_lvr -> h_g_lvr + udp_g_lvr + cs_d_pre3_g_lvr	Liver-Chondroitin
co-set:23	NACHEX6ly_lvr	h2o_l_lvr + cs_d_deg1_l_lvr -> acgal_l_lvr + cs_d_deg2_l_lvr	Liver-Chondroitin
co-set:23	S2T1g_lvr	paps_g_lvr + cs_c_d_e_pre1_g_lvr -> h_g_lvr + pap_g_lvr + cs_d_pre2_g_lvr	Liver-Chondroitin
co-set:23	S2T2g_lvr	paps_g_lvr + cs_d_pre5_g_lvr -> h_g_lvr + cspg_d_g_lvr + pap_g_lvr	Liver-Chondroitin
co-set:23	S2TASE4ly_lvr	h2o_l_lvr + cs_d_deg2_l_lvr -> h_l_lvr + so4_l_lvr + cs_d_deg3_l_lvr	Liver-Chondroitin
co-set:23	S2TASE5ly_lvr	h2o_l_lvr + cs_d_deg6_l_lvr -> h_l_lvr + so4_l_lvr + cs_c_deg5_l_lvr	Liver-Chondroitin
co-set:23	S6T21g_lvr	paps_g_lvr + cs_d_pre4_g_lvr -> h_g_lvr + pap_g_lvr + cs_d_pre5_g_lvr	Liver-Chondroitin
co-set:23	S6TASE6ly_lvr	h2o_l_lvr + cs_d_l_lvr <=> h_l_lvr + so4_l_lvr + cs_d_deg1_l_lvr	Liver-Chondroitin
co-set:24	CSEPASEly_kdny	h2o_l_kdny + cspg_e_l_kdny -> Ser_Gly_Ala_X_Gly_l_kdny + cs_e_l_kdny	Kidney-Chondroitin 2
co-set:24	CSPG_Et_kdny	cspg_e_g_kdny -> cspg_e_e	Kidney-Chondroitin 2
co-set:24	CSPG_Etly_kdny	cspg_e_e -> cspg_e_l_kdny	Kidney-Chondroitin 2
co-set:24	GALNACT5g_kdny	uacgam_g_kdny + cs_e_pre3_g_kdny -> h_g_kdny + udp_g_kdny + cs_e_pre4_g_kdny	Kidney-Chondroitin 2
co-set:24	GLCAASE7ly_kdny	h2o_l_kdny + cs_e_deg3_l_kdny -> glcur_l_kdny + cs_e_deg4_l_kdny	Kidney-Chondroitin 2
co-set:24	GLCAT5g_kdny	udpglcur_g_kdny + cs_e_pre2_g_kdny -> h_g_kdny + udp_g_kdny + cs_e_pre3_g_kdny	Kidney-Chondroitin 2
co-set:24	LINKDEG4ly_kdny	5 h2o_l_kdny + cs_e_deg7_l_kdny -> 2 h_l_kdny + 2 so4_l_kdny + 2 gal_l_kdny + glcur_l_kdny + xyl__D_l_kdny	Kidney-Chondroitin 2
co-set:24	NACHEX8ly_kdny	h2o_l_kdny + cs_e_deg2_l_kdny -> acgal_l_kdny + cs_e_deg3_l_kdny	Kidney-Chondroitin 2
co-set:24	NACHEX9ly_kdny	h2o_l_kdny + cs_e_deg6_l_kdny -> acgal_l_kdny + cs_e_deg7_l_kdny	Kidney-Chondroitin 2
co-set:24	S4TASE4ly_kdny	h2o_l_kdny + cs_e_l_kdny <=> h_l_kdny + so4_l_kdny + cs_e_deg1_l_kdny	Kidney-Chondroitin 2
co-set:24	S4TASE5ly_kdny	h2o_l_kdny + cs_e_deg4_l_kdny <=> h_l_kdny + so4_l_kdny + cs_e_deg5_l_kdny	Kidney-Chondroitin 2
co-set:24	S6TASE8ly_kdny	h2o_l_kdny + cs_e_deg1_l_kdny <=> h_l_kdny + so4_l_kdny + cs_e_deg2_l_kdny	Kidney-Chondroitin 2
co-set:24	S6TASE9ly_kdny	h2o_l_kdny + cs_e_deg5_l_kdny <=> h_l_kdny + so4_l_kdny + cs_e_deg6_l_kdny	Kidney-Chondroitin 2
co-set:25	RE1521M_lvr	h2o_m_lvr + CE2432_m_lvr <=> CE2417_m_lvr	Liver-Long Chain Fatty Acid
co-set:25	RE1526M_lvr	nad_m_lvr + CE2417_m_lvr <=> h_m_lvr + nadh_m_lvr + CE2424_m_lvr	Liver-Long Chain Fatty Acid
co-set:25	RE1533M_lvr	coa_m_lvr + CE2424_m_lvr <=> accoa_m_lvr + C05280_m_lvr	Liver-Long Chain Fatty Acid
co-set:25	RE1573M_lvr	C05280_m_lvr <=> C05279_m_lvr	Liver-Long Chain Fatty Acid
co-set:25	RE2999M_lvr	CE2432_m_lvr <=> CE5117_m_lvr	Liver-Long Chain Fatty Acid
co-set:25	RE3000M_lvr	CE5117_m_lvr <=> CE5118_m_lvr	Liver-Long Chain Fatty Acid
co-set:25	RE3001M_lvr	h_m_lvr + nadph_m_lvr + CE5118_m_lvr <=> nadp_m_lvr + CE5119_m_lvr	Liver-Long Chain Fatty Acid
co-set:25	RE3003M_lvr	CE5120_m_lvr <=> CE5119_m_lvr	Liver-Long Chain Fatty Acid
co-set:25	RE3004M_lvr	h2o_m_lvr + CE5120_m_lvr <=> CE4790_m_lvr	Liver-Long Chain Fatty Acid
co-set:25	RE3005M_lvr	nad_m_lvr + CE4790_m_lvr <=> h_m_lvr + nadh_m_lvr + CE4792_m_lvr	Liver-Long Chain Fatty Acid
co-set:25	RE3006M_lvr	coa_m_lvr + CE4792_m_lvr <=> accoa_m_lvr + CE4794_m_lvr	Liver-Long Chain Fatty Acid
co-set:25	RE3624M_lvr	o2_m_lvr + CE4794_m_lvr -> h2o2_m_lvr + C05279_m_lvr	Liver-Long Chain Fatty Acid
co-set:26	RE0512X_lvr	nad_x_lvr + CE2421_x_lvr <=> h_x_lvr + nadh_x_lvr + CE0713_x_lvr	Liver-Fatty Acid Oxidation, Peroxisome 3
co-set:26	RE1516X_lvr	fad_x_lvr + lnlccoa_x_lvr <=> fadh2_x_lvr + CE2434_x_lvr	Liver-Fatty Acid Oxidation, Peroxisome 3
co-set:26	RE1517X_lvr	fad_x_lvr + CE0849_x_lvr <=> fadh2_x_lvr + CE2433_x_lvr	Liver-Fatty Acid Oxidation, Peroxisome 3
co-set:26	RE1523X_lvr	h2o_x_lvr + CE2434_x_lvr <=> CE2421_x_lvr	Liver-Fatty Acid Oxidation, Peroxisome 3
co-set:26	RE1531X_lvr	coa_x_lvr + CE0713_x_lvr <=> accoa_x_lvr + CE0849_x_lvr	Liver-Fatty Acid Oxidation, Peroxisome 3
co-set:26	RE2989X_lvr	coa_x_lvr + CE2439_x_lvr <=> accoa_x_lvr + CE2440_x_lvr	Liver-Fatty Acid Oxidation, Peroxisome 3
co-set:26	RE2990X_lvr	h2o_x_lvr + CE2437_x_lvr <=> CE2438_x_lvr	Liver-Fatty Acid Oxidation, Peroxisome 3
co-set:26	RE2991X_lvr	nad_x_lvr + CE2438_x_lvr <=> h_x_lvr + nadh_x_lvr + CE2439_x_lvr	Liver-Fatty Acid Oxidation, Peroxisome 3
co-set:26	RE2992X_lvr	CE2442_x_lvr <=> CE2433_x_lvr	Liver-Fatty Acid Oxidation, Peroxisome 3
co-set:26	RE2993X_lvr	h_x_lvr + nadph_x_lvr + CE2441_x_lvr <=> nadp_x_lvr + CE2442_x_lvr	Liver-Fatty Acid Oxidation, Peroxisome 3
co-set:26	RE2994X_lvr	o2_x_lvr + CE2440_x_lvr -> h2o2_x_lvr + CE2441_x_lvr	Liver-Fatty Acid Oxidation, Peroxisome 3
co-set:26	RE2997X_lvr	o2_x_lvr + lnlncgcoa_x_lvr -> h2o2_x_lvr + CE2437_x_lvr	Liver-Fatty Acid Oxidation, Peroxisome 3
co-set:27	HMR_3342_lvr	o2_x_lvr + odecoa_x_lvr -> h2o2_x_lvr + HC10856_x_lvr	Liver-Fatty Acid Oxidation, Peroxisome 4
co-set:27	HMR_3343_lvr	h2o_x_lvr + HC10856_x_lvr -> HC10857_x_lvr	Liver-Fatty Acid Oxidation, Peroxisome 4
co-set:27	HMR_3344_lvr	nad_x_lvr + HC10857_x_lvr -> h_x_lvr + nadh_x_lvr + HC10858_x_lvr	Liver-Fatty Acid Oxidation, Peroxisome 4
co-set:27	HMR_3345_lvr	coa_x_lvr + HC10858_x_lvr -> accoa_x_lvr + M01191_x_lvr	Liver-Fatty Acid Oxidation, Peroxisome 4
co-set:27	HMR_3346_lvr	o2_x_lvr + M01191_x_lvr -> h2o2_x_lvr + M03019_x_lvr	Liver-Fatty Acid Oxidation, Peroxisome 4
co-set:27	HMR_3347_lvr	h2o_x_lvr + M03019_x_lvr -> M00172_x_lvr	Liver-Fatty Acid Oxidation, Peroxisome 4
co-set:27	HMR_3348_lvr	nad_x_lvr + M00172_x_lvr -> h_x_lvr + nadh_x_lvr + M00849_x_lvr	Liver-Fatty Acid Oxidation, Peroxisome 4
co-set:27	HMR_3349_lvr	coa_x_lvr + M00849_x_lvr -> accoa_x_lvr + M01141_x_lvr	Liver-Fatty Acid Oxidation, Peroxisome 4
co-set:27	HMR_3350_lvr	o2_x_lvr + M01141_x_lvr -> h2o2_x_lvr + M03022_x_lvr	Liver-Fatty Acid Oxidation, Peroxisome 4
co-set:27	HMR_3351_lvr	h2o_x_lvr + M03022_x_lvr -> M01573_x_lvr	Liver-Fatty Acid Oxidation, Peroxisome 4
co-set:27	HMR_3352_lvr	nad_x_lvr + M01573_x_lvr -> h_x_lvr + nadh_x_lvr + M00885_x_lvr	Liver-Fatty Acid Oxidation, Peroxisome 4
co-set:27	HMR_3353_lvr	coa_x_lvr + M00885_x_lvr -> accoa_x_lvr + dd3coa_x_lvr	Liver-Fatty Acid Oxidation, Peroxisome 4
co-set:28	HMR_3330_lvr	o2_x_lvr + nrvnccoa_x_lvr -> h2o2_x_lvr + CE5158_x_lvr	Liver-Long Chain Fatty Acid 2
co-set:28	HMR_3331_lvr	h2o_x_lvr + CE5158_x_lvr -> CE5157_x_lvr	Liver-Long Chain Fatty Acid 2
co-set:28	HMR_3332_lvr	nad_x_lvr + CE5157_x_lvr -> h_x_lvr + nadh_x_lvr + CE5156_x_lvr	Liver-Long Chain Fatty Acid 2
co-set:28	HMR_3333_lvr	coa_x_lvr + CE5156_x_lvr -> accoa_x_lvr + CE5155_x_lvr	Liver-Long Chain Fatty Acid 2
co-set:28	HMR_3334_lvr	o2_x_lvr + CE5155_x_lvr -> h2o2_x_lvr + CE5154_x_lvr	Liver-Long Chain Fatty Acid 2
co-set:28	HMR_3335_lvr	h2o_x_lvr + CE5154_x_lvr -> CE5153_x_lvr	Liver-Long Chain Fatty Acid 2
co-set:28	HMR_3336_lvr	nad_x_lvr + CE5153_x_lvr -> h_x_lvr + nadh_x_lvr + CE5152_x_lvr	Liver-Long Chain Fatty Acid 2
co-set:28	HMR_3337_lvr	coa_x_lvr + CE5152_x_lvr -> accoa_x_lvr + CE5151_x_lvr	Liver-Long Chain Fatty Acid 2
co-set:28	HMR_3338_lvr	o2_x_lvr + CE5151_x_lvr -> h2o2_x_lvr + CE5150_x_lvr	Liver-Long Chain Fatty Acid 2
co-set:28	HMR_3339_lvr	h2o_x_lvr + CE5150_x_lvr -> CE5148_x_lvr	Liver-Long Chain Fatty Acid 2
co-set:28	HMR_3340_lvr	nad_x_lvr + CE5148_x_lvr -> h_x_lvr + nadh_x_lvr + CE5144_x_lvr	Liver-Long Chain Fatty Acid 2
co-set:28	HMR_3341_lvr	coa_x_lvr + CE5144_x_lvr -> accoa_x_lvr + odecoa_x_lvr	Liver-Long Chain Fatty Acid 2
co-set:29	CHLSTD78I_lvr	zymstnl_c_lvr <=> lthstrl_c_lvr	Liver-Cholesterol 2
co-set:29	HMR_1543_lvr	h_c_lvr + o2_c_lvr + nadph_c_lvr + CE2314_c_lvr -> h2o_c_lvr + nadp_c_lvr + M00962_c_lvr	Liver-Cholesterol 2
co-set:29	HMR_1544_lvr	h_c_lvr + o2_c_lvr + nadph_c_lvr + M00962_c_lvr -> 2 h2o_c_lvr + nadp_c_lvr + M00958_c_lvr	Liver-Cholesterol 2
co-set:29	HMR_1545_lvr	h_c_lvr + o2_c_lvr + nadph_c_lvr + M00958_c_lvr -> h2o_c_lvr + nadp_c_lvr + M00954_c_lvr	Liver-Cholesterol 2
co-set:29	HMR_1546_lvr	nadp_c_lvr + M00954_c_lvr -> h_c_lvr + nadph_c_lvr + co2_c_lvr + M00966_c_lvr	Liver-Cholesterol 2
co-set:29	HMR_1547_lvr	h_c_lvr + nadph_c_lvr + M00966_c_lvr -> nadp_c_lvr + M00967_c_lvr	Liver-Cholesterol 2
co-set:29	HMR_1548_lvr	h_c_lvr + o2_c_lvr + nadph_c_lvr + M00967_c_lvr -> h2o_c_lvr + nadp_c_lvr + M00964_c_lvr	Liver-Cholesterol 2
co-set:29	HMR_1549_lvr	h_c_lvr + o2_c_lvr + nadph_c_lvr + M00964_c_lvr -> 2 h2o_c_lvr + nadp_c_lvr + M00960_c_lvr	Liver-Cholesterol 2
co-set:29	HMR_1550_lvr	h_c_lvr + o2_c_lvr + nadph_c_lvr + M00960_c_lvr -> h2o_c_lvr + nadp_c_lvr + M00956_c_lvr	Liver-Cholesterol 2
co-set:29	HMR_1551_lvr	nadp_c_lvr + M00956_c_lvr -> h_c_lvr + nadph_c_lvr + co2_c_lvr + M01068_c_lvr	Liver-Cholesterol 2
co-set:29	HMR_1552_lvr	h_c_lvr + nadph_c_lvr + M01068_c_lvr -> nadp_c_lvr + zymstnl_c_lvr	Liver-Cholesterol 2
co-set:29	RE2407C_lvr	h_c_lvr + nadph_c_lvr + lanost_c_lvr <=> nadp_c_lvr + C05109_c_lvr	Liver-Cholesterol 2
co-set:30	HMR_3342_kdny	o2_x_kdny + odecoa_x_kdny -> h2o2_x_kdny + HC10856_x_kdny	Kidney-Fatty Acid Oxidation, Peroxisome 4
co-set:30	HMR_3343_kdny	h2o_x_kdny + HC10856_x_kdny -> HC10857_x_kdny	Kidney-Fatty Acid Oxidation, Peroxisome 4
co-set:30	HMR_3344_kdny	nad_x_kdny + HC10857_x_kdny -> h_x_kdny + nadh_x_kdny + HC10858_x_kdny	Kidney-Fatty Acid Oxidation, Peroxisome 4
co-set:30	HMR_3345_kdny	coa_x_kdny + HC10858_x_kdny -> accoa_x_kdny + M01191_x_kdny	Kidney-Fatty Acid Oxidation, Peroxisome 4
co-set:30	HMR_3346_kdny	o2_x_kdny + M01191_x_kdny -> h2o2_x_kdny + M03019_x_kdny	Kidney-Fatty Acid Oxidation, Peroxisome 4
co-set:30	HMR_3347_kdny	h2o_x_kdny + M03019_x_kdny -> M00172_x_kdny	Kidney-Fatty Acid Oxidation, Peroxisome 4
co-set:30	HMR_3348_kdny	nad_x_kdny + M00172_x_kdny -> h_x_kdny + nadh_x_kdny + M00849_x_kdny	Kidney-Fatty Acid Oxidation, Peroxisome 4
co-set:30	HMR_3349_kdny	coa_x_kdny + M00849_x_kdny -> accoa_x_kdny + M01141_x_kdny	Kidney-Fatty Acid Oxidation, Peroxisome 4
co-set:30	HMR_3350_kdny	o2_x_kdny + M01141_x_kdny -> h2o2_x_kdny + M03022_x_kdny	Kidney-Fatty Acid Oxidation, Peroxisome 4
co-set:30	HMR_3351_kdny	h2o_x_kdny + M03022_x_kdny -> M01573_x_kdny	Kidney-Fatty Acid Oxidation, Peroxisome 4
co-set:30	HMR_3352_kdny	nad_x_kdny + M01573_x_kdny -> h_x_kdny + nadh_x_kdny + M00885_x_kdny	Kidney-Fatty Acid Oxidation, Peroxisome 4
co-set:30	HMR_3353_kdny	coa_x_kdny + M00885_x_kdny -> accoa_x_kdny + dd3coa_x_kdny	Kidney-Fatty Acid Oxidation, Peroxisome 4
co-set:31	HMR_3330_kdny	o2_x_kdny + nrvnccoa_x_kdny -> h2o2_x_kdny + CE5158_x_kdny	Liver-Long Chain Fatty Acid 3
co-set:31	HMR_3331_kdny	h2o_x_kdny + CE5158_x_kdny -> CE5157_x_kdny	Liver-Long Chain Fatty Acid 3
co-set:31	HMR_3332_kdny	nad_x_kdny + CE5157_x_kdny -> h_x_kdny + nadh_x_kdny + CE5156_x_kdny	Liver-Long Chain Fatty Acid 3
co-set:31	HMR_3333_kdny	coa_x_kdny + CE5156_x_kdny -> accoa_x_kdny + CE5155_x_kdny	Liver-Long Chain Fatty Acid 3
co-set:31	HMR_3334_kdny	o2_x_kdny + CE5155_x_kdny -> h2o2_x_kdny + CE5154_x_kdny	Liver-Long Chain Fatty Acid 3
co-set:31	HMR_3335_kdny	h2o_x_kdny + CE5154_x_kdny -> CE5153_x_kdny	Liver-Long Chain Fatty Acid 3
co-set:31	HMR_3336_kdny	nad_x_kdny + CE5153_x_kdny -> h_x_kdny + nadh_x_kdny + CE5152_x_kdny	Liver-Long Chain Fatty Acid 3
co-set:31	HMR_3337_kdny	coa_x_kdny + CE5152_x_kdny -> accoa_x_kdny + CE5151_x_kdny	Liver-Long Chain Fatty Acid 3
co-set:31	HMR_3338_kdny	o2_x_kdny + CE5151_x_kdny -> h2o2_x_kdny + CE5150_x_kdny	Liver-Long Chain Fatty Acid 3
co-set:31	HMR_3339_kdny	h2o_x_kdny + CE5150_x_kdny -> CE5148_x_kdny	Liver-Long Chain Fatty Acid 3
co-set:31	HMR_3340_kdny	nad_x_kdny + CE5148_x_kdny -> h_x_kdny + nadh_x_kdny + CE5144_x_kdny	Liver-Long Chain Fatty Acid 3
co-set:31	HMR_3341_kdny	coa_x_kdny + CE5144_x_kdny -> accoa_x_kdny + odecoa_x_kdny	Liver-Long Chain Fatty Acid 3
co-set:32	HMR_1738_kdny	nad_c_kdny + xoltri24_c_kdny -> h_c_kdny + nadh_c_kdny + M00978_c_kdny	Kidney-Fatty Acid
co-set:32	HMR_1739_kdny	o2_c_kdny + h_c_kdny + nadph_c_kdny + M00978_c_kdny -> h2o_c_kdny + nadp_c_kdny + M00976_c_kdny	Kidney-Fatty Acid
co-set:32	HMR_1740_kdny	h_c_kdny + nadph_c_kdny + M00976_c_kdny -> nadp_c_kdny + M01081_c_kdny	Kidney-Fatty Acid
co-set:32	HMR_1742_kdny	h_c_kdny + nadph_c_kdny + M01081_c_kdny -> nadp_c_kdny + M01077_c_kdny	Kidney-Fatty Acid
co-set:32	HMR_1744_kdny	M01077_c_kdny -> M01077_m_kdny	Kidney-Fatty Acid
co-set:32	HMR_1746_kdny	o2_m_kdny + h_m_kdny + nadph_m_kdny + M01077_m_kdny -> h2o_m_kdny + nadp_m_kdny + M01076_m_kdny	Kidney-Fatty Acid
co-set:32	HMR_1748_kdny	nadp_m_kdny + M01076_m_kdny -> h_m_kdny + nadph_m_kdny + M00746_m_kdny	Kidney-Fatty Acid
co-set:32	HMR_1750_kdny	o2_m_kdny + 3 h_m_kdny + nadph_m_kdny + M00746_m_kdny -> h2o_m_kdny + nadp_m_kdny + M02977_m_kdny	Kidney-Fatty Acid
co-set:32	HMR_1752_kdny	M02977_m_kdny -> M02977_c_kdny	Kidney-Fatty Acid
co-set:32	HMR_1754_kdny	atp_c_kdny + coa_c_kdny + M02977_c_kdny -> h2o_c_kdny + amp_c_kdny + ppi_c_kdny + M00615_c_kdny	Kidney-Fatty Acid
co-set:32	HMR_1758_kdny	M00615_c_kdny -> M00615_x_kdny	Kidney-Fatty Acid
co-set:32	HMR_1760_kdny	M00615_x_kdny -> HC01459_x_kdny	Kidney-Fatty Acid
co-set:33	RE2407C_kdny	h_c_kdny + nadph_c_kdny + lanost_c_kdny <=> nadp_c_kdny + C05109_c_kdny	Kidney-Cholesterol 2
co-set:33	CHLSTD78I_kdny	zymstnl_c_kdny <=> lthstrl_c_kdny	Kidney-Cholesterol 2
co-set:33	HMR_1543_kdny	o2_c_kdny + h_c_kdny + nadph_c_kdny + CE2314_c_kdny -> h2o_c_kdny + nadp_c_kdny + M00962_c_kdny	Kidney-Cholesterol 2
co-set:33	HMR_1544_kdny	o2_c_kdny + h_c_kdny + nadph_c_kdny + M00962_c_kdny -> 2 h2o_c_kdny + nadp_c_kdny + M00958_c_kdny	Kidney-Cholesterol 2
co-set:33	HMR_1545_kdny	o2_c_kdny + h_c_kdny + nadph_c_kdny + M00958_c_kdny -> h2o_c_kdny + nadp_c_kdny + M00954_c_kdny	Kidney-Cholesterol 2
co-set:33	HMR_1546_kdny	nadp_c_kdny + M00954_c_kdny -> h_c_kdny + nadph_c_kdny + co2_c_kdny + M00966_c_kdny	Kidney-Cholesterol 2
co-set:33	HMR_1547_kdny	h_c_kdny + nadph_c_kdny + M00966_c_kdny -> nadp_c_kdny + M00967_c_kdny	Kidney-Cholesterol 2
co-set:33	HMR_1548_kdny	o2_c_kdny + h_c_kdny + nadph_c_kdny + M00967_c_kdny -> h2o_c_kdny + nadp_c_kdny + M00964_c_kdny	Kidney-Cholesterol 2
co-set:33	HMR_1549_kdny	o2_c_kdny + h_c_kdny + nadph_c_kdny + M00964_c_kdny -> 2 h2o_c_kdny + nadp_c_kdny + M00960_c_kdny	Kidney-Cholesterol 2
co-set:33	HMR_1550_kdny	o2_c_kdny + h_c_kdny + nadph_c_kdny + M00960_c_kdny -> h2o_c_kdny + nadp_c_kdny + M00956_c_kdny	Kidney-Cholesterol 2
co-set:33	HMR_1551_kdny	nadp_c_kdny + M00956_c_kdny -> h_c_kdny + nadph_c_kdny + co2_c_kdny + M01068_c_kdny	Kidney-Cholesterol 2
co-set:33	HMR_1552_kdny	h_c_kdny + nadph_c_kdny + M01068_c_kdny -> nadp_c_kdny + zymstnl_c_kdny	Kidney-Cholesterol 2
co-set:34	RE1521M_kdny	h2o_m_kdny + CE2432_m_kdny <=> CE2417_m_kdny	Kidney-Fatty Acid 2
co-set:34	RE1526M_kdny	nad_m_kdny + CE2417_m_kdny <=> h_m_kdny + nadh_m_kdny + CE2424_m_kdny	Kidney-Fatty Acid 2
co-set:34	RE1533M_kdny	coa_m_kdny + CE2424_m_kdny <=> accoa_m_kdny + C05280_m_kdny	Kidney-Fatty Acid 2
co-set:34	RE1573M_kdny	C05280_m_kdny <=> C05279_m_kdny	Kidney-Fatty Acid 2
co-set:34	RE2999M_kdny	CE2432_m_kdny <=> CE5117_m_kdny	Kidney-Fatty Acid 2
co-set:34	RE3000M_kdny	CE5117_m_kdny <=> CE5118_m_kdny	Kidney-Fatty Acid 2
co-set:34	RE3001M_kdny	h_m_kdny + nadph_m_kdny + CE5118_m_kdny <=> nadp_m_kdny + CE5119_m_kdny	Kidney-Fatty Acid 2
co-set:34	RE3003M_kdny	CE5120_m_kdny <=> CE5119_m_kdny	Kidney-Fatty Acid 2
co-set:34	RE3004M_kdny	h2o_m_kdny + CE5120_m_kdny <=> CE4790_m_kdny	Kidney-Fatty Acid 2
co-set:34	RE3005M_kdny	nad_m_kdny + CE4790_m_kdny <=> h_m_kdny + nadh_m_kdny + CE4792_m_kdny	Kidney-Fatty Acid 2
co-set:34	RE3006M_kdny	coa_m_kdny + CE4792_m_kdny <=> accoa_m_kdny + CE4794_m_kdny	Kidney-Fatty Acid 2
co-set:34	RE3624M_kdny	o2_m_kdny + CE4794_m_kdny -> h2o2_m_kdny + C05279_m_kdny	Kidney-Fatty Acid 2
co-set:35	SPMDtex2_kdny	spmd_c_kdny <=> spmd_e	Liver-Kidney 2
co-set:35	RE0691C_kdny	4abutn_c_kdny <=> h2o_c_kdny + CE1944_c_kdny	Liver-Kidney 2
co-set:35	RE1897C_kdny	nad_c_kdny + spmd_c_kdny <=> h_c_kdny + nadh_c_kdny + CE5586_c_kdny	Liver-Kidney 2
co-set:35	RE1898C_kdny	CE5586_c_kdny <=> 13dampp_c_kdny + CE1944_c_kdny	Liver-Kidney 2
co-set:35	13DAMPPte_kdny	13dampp_c_kdny <=> 13dampp_e	Liver-Kidney 2
co-set:35	HMR_9638_kdny	4abutn_c_kdny <=> 4abutn_e	Liver-Kidney 2
co-set:35	13DAMPPte_lvr	13dampp_c_lvr <=> 13dampp_e	Liver-Kidney 2
co-set:35	HMR_9638_lvr	4abutn_c_lvr <=> 4abutn_e	Liver-Kidney 2
co-set:35	RE0691C_lvr	4abutn_c_lvr <=> h2o_c_lvr + CE1944_c_lvr	Liver-Kidney 2
co-set:35	RE1897C_lvr	nad_c_lvr + spmd_c_lvr <=> h_c_lvr + nadh_c_lvr + CE5586_c_lvr	Liver-Kidney 2
co-set:35	RE1898C_lvr	CE5586_c_lvr <=> 13dampp_c_lvr + CE1944_c_lvr	Liver-Kidney 2
co-set:35	SPMDtex2_lvr	spmd_c_lvr <=> spmd_e	Liver-Kidney 2
co-set:36	r0480_kdny	amet_c_kdny + ethamp_c_kdny <=> h_c_kdny + ahcys_c_kdny + HC00718_c_kdny	Kidney-Ethanolamine,Choline,Adenosylmethionine
co-set:36	r0788_kdny	amet_c_kdny + HC00718_c_kdny <=> 2 h_c_kdny + ahcys_c_kdny + HC01842_c_kdny	Kidney-Ethanolamine,Choline,Adenosylmethionine
co-set:36	r0789_kdny	amet_c_kdny + HC01842_c_kdny <=> ahcys_c_kdny + cholp_c_kdny	Kidney-Ethanolamine,Choline,Adenosylmethionine
co-set:36	CHOLPtr_kdny	cholp_e <=> cholp_c_kdny	Kidney-Ethanolamine,Choline,Adenosylmethionine
co-set:36	ETHAMPtr_kdny	ethamp_e <=> ethamp_c_kdny	Kidney-Ethanolamine,Choline,Adenosylmethionine
co-set:36	AMETt_kdny	amet_c_kdny <=> amet_e	Kidney-Ethanolamine,Choline,Adenosylmethionine
co-set:36	AMETt_lvr	amet_c_lvr <=> amet_e	Kidney-Ethanolamine,Choline,Adenosylmethionine
co-set:36	CHOLPtr_lvr	cholp_e <=> cholp_c_lvr	Kidney-Ethanolamine,Choline,Adenosylmethionine
co-set:36	ETHAMPtr_lvr	ethamp_e <=> ethamp_c_lvr	Kidney-Ethanolamine,Choline,Adenosylmethionine
co-set:36	r0480_lvr	amet_c_lvr + ethamp_c_lvr <=> h_c_lvr + ahcys_c_lvr + HC00718_c_lvr	Kidney-Ethanolamine,Choline,Adenosylmethionine
co-set:36	r0788_lvr	amet_c_lvr + HC00718_c_lvr <=> 2 h_c_lvr + ahcys_c_lvr + HC01842_c_lvr	Kidney-Ethanolamine,Choline,Adenosylmethionine
co-set:36	r0789_lvr	amet_c_lvr + HC01842_c_lvr <=> ahcys_c_lvr + cholp_c_lvr	Kidney-Ethanolamine,Choline,Adenosylmethionine
co-set:37	CSAPASEly_kdny	h2o_l_kdny + cspg_a_l_kdny -> Ser_Gly_Ala_X_Gly_l_kdny + cs_a_l_kdny	Kidney-Chondroitin 3
co-set:37	CSPG_At_kdny	cspg_a_g_kdny -> cspg_a_e	Kidney-Chondroitin 3
co-set:37	CSPG_Atly_kdny	cspg_a_e -> cspg_a_l_kdny	Kidney-Chondroitin 3
co-set:37	GALNACT2g_kdny	uacgam_g_kdny + cs_a_b_pre2_g_kdny -> h_g_kdny + udp_g_kdny + cs_a_b_pre3_g_kdny	Kidney-Chondroitin 3
co-set:37	GLCAASE4ly_kdny	h2o_l_kdny + cs_a_deg2_l_kdny -> glcur_l_kdny + cs_a_deg3_l_kdny	Kidney-Chondroitin 3
co-set:37	GLCAT2g_kdny	cs_a_b_e_pre1_g_kdny + udpglcur_g_kdny -> h_g_kdny + udp_g_kdny + cs_a_b_pre2_g_kdny	Kidney-Chondroitin 3
co-set:37	LINKDEG2ly_kdny	4 h2o_l_kdny + cs_a_deg5_l_kdny -> h_l_kdny + so4_l_kdny + 2 gal_l_kdny + glcur_l_kdny + xyl__D_l_kdny	Kidney-Chondroitin 3
co-set:37	NACHEX1ly_kdny	h2o_l_kdny + cs_a_deg1_l_kdny -> acgal_l_kdny + cs_a_deg2_l_kdny	Kidney-Chondroitin 3
co-set:37	NACHEX2ly_kdny	h2o_l_kdny + cs_a_deg4_l_kdny -> acgal_l_kdny + cs_a_deg5_l_kdny	Kidney-Chondroitin 3
co-set:37	S4T2g_kdny	paps_g_kdny + cs_a_b_pre3_g_kdny -> h_g_kdny + cspg_a_g_kdny + pap_g_kdny	Kidney-Chondroitin 3
co-set:37	S4TASE1ly_kdny	h2o_l_kdny + cs_a_l_kdny <=> h_l_kdny + so4_l_kdny + cs_a_deg1_l_kdny	Kidney-Chondroitin 3
co-set:37	S4TASE2ly_kdny	h2o_l_kdny + cs_a_deg3_l_kdny <=> h_l_kdny + so4_l_kdny + cs_a_deg4_l_kdny	Kidney-Chondroitin 3
co-set:38	ADCL_bsc	4adcho_c_bsc -> h_c_bsc + pyr_c_bsc + 4abz_c_bsc	Microbiome-Cofactor
co-set:38	ADCS_bsc	chor_c_bsc + gln__L_c_bsc -> glu__L_c_bsc + 4adcho_c_bsc	Microbiome-Cofactor
co-set:38	AKP1_bsc	3 h2o_c_bsc + ahdt_c_bsc -> 2 h_c_bsc + 3 pi_c_bsc + dhnpt_c_bsc	Microbiome-Cofactor
co-set:38	DHFS_bsc	glu__L_c_bsc + atp_c_bsc + dhpt_c_bsc -> h_c_bsc + pi_c_bsc + adp_c_bsc + dhf_c_bsc	Microbiome-Cofactor
co-set:38	DHNPA_1_bsc	dhnpt_c_bsc -> gcald_c_bsc + 2ahhmp_c_bsc	Microbiome-Cofactor
co-set:38	FOLD3_bsc	4abz_c_bsc + 2ahhmd_c_bsc -> ppi_c_bsc + dhpt_c_bsc	Microbiome-Cofactor
co-set:38	FOLR2_bsc	nadph_c_bsc + fol_c_bsc <=> nadp_c_bsc + dhf_c_bsc	Microbiome-Cofactor
co-set:38	FOLt_bsc	h_e + fol_e <=> h_c_bsc + fol_c_bsc	Microbiome-Cofactor
co-set:38	GCALDD_bsc	h2o_c_bsc + nad_c_bsc + gcald_c_bsc -> 2 h_c_bsc + nadh_c_bsc + glyclt_c_bsc	Microbiome-Cofactor
co-set:38	GTPCI_bsc	h2o_c_bsc + gtp_c_bsc -> h_c_bsc + ahdt_c_bsc + for_c_bsc	Microbiome-Cofactor
co-set:38	HPPK_bsc	atp_c_bsc + 2ahhmp_c_bsc -> h_c_bsc + amp_c_bsc + 2ahhmd_c_bsc	Microbiome-Cofactor
co-set:39	RE1518X_lvr	fad_x_lvr + CE0785_x_lvr -> fadh2_x_lvr + CE2432_x_lvr	Kidney-Fatty Acid Oxidation, Peroxisome 5
co-set:39	RE1520X_lvr	h2o_x_lvr + C05279_x_lvr <=> CE2420_x_lvr	Kidney-Fatty Acid Oxidation, Peroxisome 5
co-set:39	RE1521X_lvr	h2o_x_lvr + CE2432_x_lvr <=> CE2417_x_lvr	Kidney-Fatty Acid Oxidation, Peroxisome 5
co-set:39	RE1522X_lvr	h2o_x_lvr + CE2433_x_lvr <=> CE2418_x_lvr	Kidney-Fatty Acid Oxidation, Peroxisome 5
co-set:39	RE1525X_lvr	nad_x_lvr + CE2418_x_lvr <=> h_x_lvr + nadh_x_lvr + CE2422_x_lvr	Kidney-Fatty Acid Oxidation, Peroxisome 5
co-set:39	RE1526X_lvr	nad_x_lvr + CE2417_x_lvr <=> h_x_lvr + nadh_x_lvr + CE2424_x_lvr	Kidney-Fatty Acid Oxidation, Peroxisome 5
co-set:39	RE1527X_lvr	nad_x_lvr + CE2420_x_lvr <=> h_x_lvr + nadh_x_lvr + CE0693_x_lvr	Kidney-Fatty Acid Oxidation, Peroxisome 5
co-set:39	RE1532X_lvr	coa_x_lvr + CE2422_x_lvr <=> accoa_x_lvr + CE0785_x_lvr	Kidney-Fatty Acid Oxidation, Peroxisome 5
co-set:39	RE1533X_lvr	coa_x_lvr + CE2424_x_lvr <=> accoa_x_lvr + C05280_x_lvr	Kidney-Fatty Acid Oxidation, Peroxisome 5
co-set:39	RE1534X_lvr	coa_x_lvr + CE0693_x_lvr <=> accoa_x_lvr + dece4coa_x_lvr	Kidney-Fatty Acid Oxidation, Peroxisome 5
co-set:39	RE1573X_lvr	C05280_x_lvr <=> C05279_x_lvr	Kidney-Fatty Acid Oxidation, Peroxisome 5
co-set:40	HMR_2342_kdny	h_c_kdny + malcoa_c_kdny + vacccoa_c_kdny -> co2_c_kdny + coa_c_kdny + M00843_c_kdny	Liver-Fatty Acid
co-set:40	HMR_2343_kdny	h_c_kdny + nadph_c_kdny + M00843_c_kdny -> nadp_c_kdny + M00702_c_kdny	Liver-Fatty Acid
co-set:40	HMR_2344_kdny	M00702_c_kdny -> h2o_c_kdny + M03014_c_kdny	Liver-Fatty Acid
co-set:40	HMR_2345_kdny	h_c_kdny + nadph_c_kdny + M03014_c_kdny -> nadp_c_kdny + M00018_c_kdny	Liver-Fatty Acid
co-set:40	HMR_2681_kdny	crn_c_kdny + M00018_c_kdny <=> coa_c_kdny + M01776_c_kdny	Liver-Fatty Acid
co-set:40	HMR_2682_kdny	crn_c_kdny + M01776_m_kdny <=> crn_m_kdny + M01776_c_kdny	Liver-Fatty Acid
co-set:40	HMR_2683_kdny	crn_m_kdny + M00018_m_kdny <=> coa_m_kdny + M01776_m_kdny	Liver-Fatty Acid
co-set:40	HMR_3240_kdny	fad_m_kdny + M00018_m_kdny -> fadh2_m_kdny + M03014_m_kdny	Liver-Fatty Acid
co-set:40	HMR_3241_kdny	h2o_m_kdny + M03014_m_kdny -> M00702_m_kdny	Liver-Fatty Acid
co-set:40	HMR_3242_kdny	nad_m_kdny + M00702_m_kdny -> h_m_kdny + nadh_m_kdny + M00843_m_kdny	Liver-Fatty Acid
co-set:40	HMR_3243_kdny	coa_m_kdny + M00843_m_kdny -> accoa_m_kdny + vacccoa_m_kdny	Liver-Fatty Acid
co-set:41	HMR_2263_kdny	h_c_kdny + malcoa_c_kdny + M02612_c_kdny -> co2_c_kdny + coa_c_kdny + M00873_c_kdny	Kidney-Fatty Acid 3
co-set:41	HMR_2264_kdny	h_c_kdny + nadph_c_kdny + M00873_c_kdny -> nadp_c_kdny + M00778_c_kdny	Kidney-Fatty Acid 3
co-set:41	HMR_2265_kdny	M00778_c_kdny -> h2o_c_kdny + M00044_c_kdny	Kidney-Fatty Acid 3
co-set:41	HMR_2266_kdny	h_c_kdny + nadph_c_kdny + M00044_c_kdny -> nadp_c_kdny + M02052_c_kdny	Kidney-Fatty Acid 3
co-set:41	HMR_2699_kdny	coa_c_kdny + M02051_c_kdny <=> crn_c_kdny + M02052_c_kdny	Kidney-Fatty Acid 3
co-set:41	HMR_2700_kdny	crn_c_kdny + M02051_m_kdny <=> crn_m_kdny + M02051_c_kdny	Kidney-Fatty Acid 3
co-set:41	HMR_2701_kdny	coa_m_kdny + M02051_m_kdny <=> crn_m_kdny + M02052_m_kdny	Kidney-Fatty Acid 3
co-set:41	HMR_3170_kdny	fad_m_kdny + M02052_m_kdny -> fadh2_m_kdny + M00044_m_kdny	Kidney-Fatty Acid 3
co-set:41	HMR_3171_kdny	h2o_m_kdny + M00044_m_kdny -> M00778_m_kdny	Kidney-Fatty Acid 3
co-set:41	HMR_3172_kdny	nad_m_kdny + M00778_m_kdny -> h_m_kdny + nadh_m_kdny + M00873_m_kdny	Kidney-Fatty Acid 3
co-set:41	HMR_3173_kdny	coa_m_kdny + M00873_m_kdny -> accoa_m_kdny + M02612_m_kdny	Kidney-Fatty Acid 3
co-set:42	RE1518X_kdny	fad_x_kdny + CE0785_x_kdny -> fadh2_x_kdny + CE2432_x_kdny	Kidney-Fatty Acid Oxidation, Peroxisome 6
co-set:42	RE1520X_kdny	h2o_x_kdny + C05279_x_kdny <=> CE2420_x_kdny	Kidney-Fatty Acid Oxidation, Peroxisome 6
co-set:42	RE1521X_kdny	h2o_x_kdny + CE2432_x_kdny <=> CE2417_x_kdny	Kidney-Fatty Acid Oxidation, Peroxisome 6
co-set:42	RE1522X_kdny	h2o_x_kdny + CE2433_x_kdny <=> CE2418_x_kdny	Kidney-Fatty Acid Oxidation, Peroxisome 6
co-set:42	RE1525X_kdny	nad_x_kdny + CE2418_x_kdny <=> h_x_kdny + nadh_x_kdny + CE2422_x_kdny	Kidney-Fatty Acid Oxidation, Peroxisome 6
co-set:42	RE1526X_kdny	nad_x_kdny + CE2417_x_kdny <=> h_x_kdny + nadh_x_kdny + CE2424_x_kdny	Kidney-Fatty Acid Oxidation, Peroxisome 6
co-set:42	RE1527X_kdny	nad_x_kdny + CE2420_x_kdny <=> h_x_kdny + nadh_x_kdny + CE0693_x_kdny	Kidney-Fatty Acid Oxidation, Peroxisome 6
co-set:42	RE1532X_kdny	coa_x_kdny + CE2422_x_kdny <=> accoa_x_kdny + CE0785_x_kdny	Kidney-Fatty Acid Oxidation, Peroxisome 6
co-set:42	RE1533X_kdny	coa_x_kdny + CE2424_x_kdny <=> accoa_x_kdny + C05280_x_kdny	Kidney-Fatty Acid Oxidation, Peroxisome 6
co-set:42	RE1534X_kdny	coa_x_kdny + CE0693_x_kdny <=> accoa_x_kdny + dece4coa_x_kdny	Kidney-Fatty Acid Oxidation, Peroxisome 6
co-set:42	RE1573X_kdny	C05280_x_kdny <=> C05279_x_kdny	Kidney-Fatty Acid Oxidation, Peroxisome 6
co-set:43	CSCPASEly_lvr	h2o_l_lvr + cspg_c_l_lvr -> Ser_Gly_Ala_X_Gly_l_lvr + cs_c_l_lvr	Liver-Chondroitin 2
co-set:43	CSPG_Ct_lvr	cspg_c_g_lvr -> cspg_c_e	Liver-Chondroitin 2
co-set:43	CSPG_Ctly_lvr	cspg_c_e -> cspg_c_l_lvr	Liver-Chondroitin 2
co-set:43	GALNACT3g_lvr	uacgam_g_lvr + cs_c_pre2_g_lvr -> h_g_lvr + udp_g_lvr + cs_c_pre3_g_lvr	Liver-Chondroitin 2
co-set:43	GLCAASE5ly_lvr	h2o_l_lvr + cs_c_deg2_l_lvr -> glcur_l_lvr + cs_c_deg3_l_lvr	Liver-Chondroitin 2
co-set:43	GLCAT3g_lvr	udpglcur_g_lvr + cs_c_d_e_pre1_g_lvr -> h_g_lvr + udp_g_lvr + cs_c_pre2_g_lvr	Liver-Chondroitin 2
co-set:43	NACHEX4ly_lvr	h2o_l_lvr + cs_c_deg1_l_lvr -> acgal_l_lvr + cs_c_deg2_l_lvr	Liver-Chondroitin 2
co-set:43	NACHEXA4ly_lvr	2 h2o_l_lvr + cs_c_deg3_l_lvr -> h_l_lvr + acgal_l_lvr + so4_l_lvr + cs_c_deg5_l_lvr	Liver-Chondroitin 2
co-set:43	S6T20g_lvr	paps_g_lvr + cs_c_pre3_g_lvr -> h_g_lvr + cspg_c_g_lvr + pap_g_lvr	Liver-Chondroitin 2
co-set:43	S6TASE4ly_lvr	h2o_l_lvr + cs_c_l_lvr <=> h_l_lvr + so4_l_lvr + cs_c_deg1_l_lvr	Liver-Chondroitin 2
co-set:44	HPDCACRNCPT1_kdny	crn_c_kdny + hpdcacoa_c_kdny <=> coa_c_kdny + hpdcacrn_c_kdny	Kidney-Fatty Acid 4
co-set:44	HPDCACRNCPT2_kdny	coa_m_kdny + hpdcacrn_m_kdny <=> crn_m_kdny + hpdcacoa_m_kdny	Kidney-Fatty Acid 4
co-set:44	HMR_2259_kdny	h_c_kdny + hpdcacoa_c_kdny + malcoa_c_kdny -> co2_c_kdny + coa_c_kdny + M00887_c_kdny	Kidney-Fatty Acid 4
co-set:44	HMR_2260_kdny	h_c_kdny + nadph_c_kdny + M00887_c_kdny -> nadp_c_kdny + M00790_c_kdny	Kidney-Fatty Acid 4
co-set:44	HMR_2261_kdny	M00790_c_kdny -> h2o_c_kdny + M00054_c_kdny	Kidney-Fatty Acid 4
co-set:44	HMR_2262_kdny	h_c_kdny + nadph_c_kdny + M00054_c_kdny -> nadp_c_kdny + M02612_c_kdny	Kidney-Fatty Acid 4
co-set:44	HMR_3174_kdny	fad_m_kdny + M02612_m_kdny -> fadh2_m_kdny + M00054_m_kdny	Kidney-Fatty Acid 4
co-set:44	HMR_3175_kdny	h2o_m_kdny + M00054_m_kdny -> M00790_m_kdny	Kidney-Fatty Acid 4
co-set:44	HMR_3176_kdny	nad_m_kdny + M00790_m_kdny -> h_m_kdny + nadh_m_kdny + M00887_m_kdny	Kidney-Fatty Acid 4
co-set:44	HMR_3177_kdny	coa_m_kdny + M00887_m_kdny -> accoa_m_kdny + hpdcacoa_m_kdny	Kidney-Fatty Acid 4
co-set:45	APRAUR_bsc	h_c_bsc + nadph_c_bsc + 5apru_c_bsc -> nadp_c_bsc + 5aprbu_c_bsc	Microbiome-Riboflavin
co-set:45	DB4PS_bsc	ru5p__D_c_bsc -> h_c_bsc + for_c_bsc + db4p_c_bsc	Microbiome-Riboflavin
co-set:45	DHPPDA_bsc	h2o_c_bsc + h_c_bsc + 25dhpp_c_bsc -> nh4_c_bsc + 5apru_c_bsc	Microbiome-Riboflavin
co-set:45	EX_ribflv_e	ribflv_e ->	Microbiome-Riboflavin
co-set:45	GTPCII_bsc	3 h2o_c_bsc + gtp_c_bsc -> 2 h_c_bsc + ppi_c_bsc + for_c_bsc + 25dhpp_c_bsc	Microbiome-Riboflavin
co-set:45	PMDPHT_bsc	h2o_c_bsc + 5aprbu_c_bsc -> pi_c_bsc + 4r5au_c_bsc	Microbiome-Riboflavin
co-set:45	RBFSa_bsc	db4p_c_bsc + 4r5au_c_bsc -> 2 h2o_c_bsc + pi_c_bsc + dmlz_c_bsc	Microbiome-Riboflavin
co-set:45	RBFSb_bsc	2 dmlz_c_bsc -> ribflv_c_bsc + 4r5au_c_bsc	Microbiome-Riboflavin
co-set:45	RIBFLVt2_bsc	h_e + ribflv_e <=> h_c_bsc + ribflv_c_bsc	Microbiome-Riboflavin
co-set:46	ARACHt_lvr	arach_e <=> arach_c_lvr	Liver-Microbiome
co-set:46	CRVNCtr_lvr	crvnc_e <=> crvnc_c_lvr	Liver-Microbiome
co-set:46	FATP4t_lvr	na1_c_lvr + arach_c_lvr <=> na1_e + arach_e	Liver-Microbiome
co-set:46	FATP7t_lvr	na1_c_lvr + crvnc_c_lvr <=> na1_e + crvnc_e	Liver-Microbiome
co-set:46	HMR_2884_lvr	crn_c_lvr + lnlncgcrn_r_lvr <=> lnlncgcrn_c_lvr + crn_r_lvr	Liver-Microbiome
co-set:46	HMR_2886_lvr	coa_r_lvr + lnlncgcrn_r_lvr <=> crn_r_lvr + lnlncgcoa_r_lvr	Liver-Microbiome
co-set:46	LNLNCGCPT1_lvr	crn_c_lvr + lnlncgcoa_c_lvr <=> coa_c_lvr + lnlncgcrn_c_lvr	Liver-Microbiome
co-set:46	r2537_lvr	lnlncgcoa_c_lvr <=> lnlncgcoa_r_lvr	Liver-Microbiome
co-set:46	MGt5_bsc	mg2_c_bsc <=> mg2_e	Liver-Microbiome
co-set:47	GALNACT1g_lvr	udpacgal_g_lvr + cs_hs_linkage_g_lvr -> h_g_lvr + udp_g_lvr + cs_pre_g_lvr	Liver-Chondroitin 3
co-set:47	GALT2g_lvr	udpgal_g_lvr + lxser_g_lvr -> h_g_lvr + udp_g_lvr + l2xser_g_lvr	Liver-Chondroitin 3
co-set:47	GALTg_lvr	udpgal_g_lvr + xser_g_lvr -> h_g_lvr + udp_g_lvr + lxser_g_lvr	Liver-Chondroitin 3
co-set:47	GLCATg_lvr	l2xser_g_lvr + udpglcur_g_lvr -> h_g_lvr + udp_g_lvr + cs_hs_linkage_g_lvr	Liver-Chondroitin 3
co-set:47	HMR_7198_lvr	Ser_Gly_Ala_X_Gly_l_lvr <=> Ser_Gly_Ala_X_Gly_r_lvr	Liver-Chondroitin 3
co-set:47	UDPGLCAtg_lvr	ump_c_lvr + udpglcur_g_lvr <=> udpglcur_c_lvr + ump_g_lvr	Liver-Chondroitin 3
co-set:47	XSERtg_lvr	xser_r_lvr -> xser_g_lvr	Liver-Chondroitin 3
co-set:47	XYLTer_lvr	udpxyl_r_lvr + Ser_Gly_Ala_X_Gly_r_lvr -> h_r_lvr + udp_r_lvr + xser_r_lvr	Liver-Chondroitin 3
co-set:47	XYLtly_lvr	xyl__D_l_lvr -> xyl__D_c_lvr	Liver-Chondroitin 3
co-set:48	FAOXC102C103m_lvr	fad_m_lvr + dec47dicoa_m_lvr -> fadh2_m_lvr + dectricoa_m_lvr	Liver-Fatty Acid Oxidation, Mitochondria 2
co-set:48	FAOXC102C81m_lvr	h2o_m_lvr + coa_m_lvr + nad_m_lvr + 2decdicoa_m_lvr -> h_m_lvr + nadh_m_lvr + accoa_m_lvr + octe5coa_m_lvr	Liver-Fatty Acid Oxidation, Mitochondria 2
co-set:48	FAOXC102m_lvr	3decdicoa_m_lvr -> 2decdicoa_m_lvr	Liver-Fatty Acid Oxidation, Mitochondria 2
co-set:48	FAOXC103C102m_lvr	h_m_lvr + nadph_m_lvr + dectricoa_m_lvr -> nadp_m_lvr + 3decdicoa_m_lvr	Liver-Fatty Acid Oxidation, Mitochondria 2
co-set:48	FAOXC123C102m_lvr	h2o_m_lvr + coa_m_lvr + nad_m_lvr + 2dodtricoa_m_lvr -> h_m_lvr + nadh_m_lvr + accoa_m_lvr + dec47dicoa_m_lvr	Liver-Fatty Acid Oxidation, Mitochondria 2
co-set:48	FAOXC123m_lvr	3dodtricoa_m_lvr -> 2dodtricoa_m_lvr	Liver-Fatty Acid Oxidation, Mitochondria 2
co-set:48	FAOXC143C123m_lvr	h2o_m_lvr + coa_m_lvr + nad_m_lvr + fad_m_lvr + 5tedtricoa_m_lvr -> h_m_lvr + nadh_m_lvr + accoa_m_lvr + fadh2_m_lvr + 3dodtricoa_m_lvr	Liver-Fatty Acid Oxidation, Mitochondria 2
co-set:48	FAOXC61m_lvr	hexe3coa_m_lvr -> hx2coa_m_lvr	Liver-Fatty Acid Oxidation, Mitochondria 2
co-set:48	FAOXC81C61m_lvr	h2o_m_lvr + coa_m_lvr + nad_m_lvr + fad_m_lvr + octe5coa_m_lvr -> h_m_lvr + nadh_m_lvr + accoa_m_lvr + fadh2_m_lvr + hexe3coa_m_lvr	Liver-Fatty Acid Oxidation, Mitochondria 2
co-set:49	HMR_2332_kdny	h_c_kdny + nrvnccoa_c_kdny + malcoa_c_kdny -> co2_c_kdny + coa_c_kdny + M00879_c_kdny	Kidney-Fatty Acid 5
co-set:49	HMR_2334_kdny	h_c_kdny + nadph_c_kdny + M00879_c_kdny -> nadp_c_kdny + M00715_c_kdny	Kidney-Fatty Acid 5
co-set:49	HMR_2336_kdny	M00715_c_kdny -> h2o_c_kdny + M03016_c_kdny	Kidney-Fatty Acid 5
co-set:49	HMR_2338_kdny	h_c_kdny + nadph_c_kdny + M03016_c_kdny -> nadp_c_kdny + M02112_c_kdny	Kidney-Fatty Acid 5
co-set:49	HMR_3023_kdny	M02112_c_kdny -> M02112_x_kdny	Kidney-Fatty Acid 5
co-set:49	HMR_3326_kdny	o2_x_kdny + M02112_x_kdny -> h2o2_x_kdny + M03016_x_kdny	Kidney-Fatty Acid 5
co-set:49	HMR_3327_kdny	h2o_x_kdny + M03016_x_kdny -> M00715_x_kdny	Kidney-Fatty Acid 5
co-set:49	HMR_3328_kdny	nad_x_kdny + M00715_x_kdny -> h_x_kdny + nadh_x_kdny + M00879_x_kdny	Kidney-Fatty Acid 5
co-set:49	HMR_3329_kdny	coa_x_kdny + M00879_x_kdny -> accoa_x_kdny + nrvnccoa_x_kdny	Kidney-Fatty Acid 5
co-set:50	FAOXC102C103m_kdny	fad_m_kdny + dec47dicoa_m_kdny -> fadh2_m_kdny + dectricoa_m_kdny	Kidney-Fatty Acid Oxidation, Mitochondria 2
co-set:50	FAOXC102C81m_kdny	h2o_m_kdny + nad_m_kdny + coa_m_kdny + 2decdicoa_m_kdny -> h_m_kdny + nadh_m_kdny + accoa_m_kdny + octe5coa_m_kdny	Kidney-Fatty Acid Oxidation, Mitochondria 2
co-set:50	FAOXC102m_kdny	3decdicoa_m_kdny -> 2decdicoa_m_kdny	Kidney-Fatty Acid Oxidation, Mitochondria 2
co-set:50	FAOXC103C102m_kdny	h_m_kdny + nadph_m_kdny + dectricoa_m_kdny -> nadp_m_kdny + 3decdicoa_m_kdny	Kidney-Fatty Acid Oxidation, Mitochondria 2
co-set:50	FAOXC123C102m_kdny	h2o_m_kdny + nad_m_kdny + coa_m_kdny + 2dodtricoa_m_kdny -> h_m_kdny + nadh_m_kdny + accoa_m_kdny + dec47dicoa_m_kdny	Kidney-Fatty Acid Oxidation, Mitochondria 2
co-set:50	FAOXC123m_kdny	3dodtricoa_m_kdny -> 2dodtricoa_m_kdny	Kidney-Fatty Acid Oxidation, Mitochondria 2
co-set:50	FAOXC143C123m_kdny	h2o_m_kdny + nad_m_kdny + coa_m_kdny + fad_m_kdny + 5tedtricoa_m_kdny -> h_m_kdny + nadh_m_kdny + accoa_m_kdny + fadh2_m_kdny + 3dodtricoa_m_kdny	Kidney-Fatty Acid Oxidation, Mitochondria 2
co-set:50	FAOXC61m_kdny	hexe3coa_m_kdny -> hx2coa_m_kdny	Kidney-Fatty Acid Oxidation, Mitochondria 2
co-set:50	FAOXC81C61m_kdny	h2o_m_kdny + nad_m_kdny + coa_m_kdny + fad_m_kdny + octe5coa_m_kdny -> h_m_kdny + nadh_m_kdny + accoa_m_kdny + fadh2_m_kdny + hexe3coa_m_kdny	Kidney-Fatty Acid Oxidation, Mitochondria 2
co-set:51	ACACT9p_kdny	coa_x_kdny + 3ohxccoa_x_kdny -> accoa_x_kdny + ttccoa_x_kdny	Kidney-Fatty Acid 6
co-set:51	HEXCCOAtx_kdny	hexccoa_c_kdny <=> hexccoa_x_kdny	Kidney-Fatty Acid 6
co-set:51	HMR_2215_kdny	h_c_kdny + ttccoa_c_kdny + malcoa_c_kdny -> co2_c_kdny + coa_c_kdny + 3ohxccoa_c_kdny	Kidney-Fatty Acid 6
co-set:51	HMR_2217_kdny	h_c_kdny + nadph_c_kdny + 3ohxccoa_c_kdny -> nadp_c_kdny + M00783_c_kdny	Kidney-Fatty Acid 6
co-set:51	HMR_2218_kdny	M00783_c_kdny -> h2o_c_kdny + M00049_c_kdny	Kidney-Fatty Acid 6
co-set:51	HMR_2219_kdny	h_c_kdny + nadph_c_kdny + M00049_c_kdny -> nadp_c_kdny + hexccoa_c_kdny	Kidney-Fatty Acid 6
co-set:51	HMR_3057_kdny	o2_x_kdny + hexccoa_x_kdny -> h2o2_x_kdny + M00049_x_kdny	Kidney-Fatty Acid 6
co-set:51	HMR_3058_kdny	h2o_x_kdny + M00049_x_kdny -> M00783_x_kdny	Kidney-Fatty Acid 6
co-set:51	HMR_3059_kdny	nad_x_kdny + M00783_x_kdny -> h_x_kdny + nadh_x_kdny + 3ohxccoa_x_kdny	Kidney-Fatty Acid 6
co-set:52	CHORM_bsc	chor_c_bsc -> pphn_c_bsc	Microbiome-Chorismate
co-set:52	CHORS_bsc	3psme_c_bsc -> pi_c_bsc + chor_c_bsc	Microbiome-Chorismate
co-set:52	DDPA_bsc	h2o_c_bsc + pep_c_bsc + e4p_c_bsc -> pi_c_bsc + 2dda7p_c_bsc	Microbiome-Chorismate
co-set:52	DHQS_bsc	2dda7p_c_bsc -> pi_c_bsc + 3dhq_c_bsc	Microbiome-Chorismate
co-set:52	DHQTi_bsc	3dhq_c_bsc <=> h2o_c_bsc + 3dhsk_c_bsc	Microbiome-Chorismate
co-set:52	PSCVT_bsc	pep_c_bsc + skm5p_c_bsc <=> pi_c_bsc + 3psme_c_bsc	Microbiome-Chorismate
co-set:52	SHK3Dr_bsc	h_c_bsc + nadph_c_bsc + 3dhsk_c_bsc <=> nadp_c_bsc + skm_c_bsc	Microbiome-Chorismate
co-set:52	SHKK_bsc	atp_c_bsc + skm_c_bsc -> h_c_bsc + adp_c_bsc + skm5p_c_bsc	Microbiome-Chorismate
co-set:53	ADPDA_bsc	h2o_c_bsc + 26dapime_c_bsc <=> ac_c_bsc + 26dap_LL_c_bsc	Microbiome-Lysine
co-set:53	APATi_bsc	h2o_c_bsc + accoa_c_bsc + thdp_c_bsc -> coa_c_bsc + acamoxm_c_bsc	Microbiome-Lysine
co-set:53	APTA1i_bsc	glu__L_c_bsc + acamoxm_c_bsc -> akg_c_bsc + 26dapime_c_bsc	Microbiome-Lysine
co-set:53	DAPDC_bsc	h_c_bsc + 26dap__M_c_bsc -> co2_c_bsc + lys__L_c_bsc	Microbiome-Lysine
co-set:53	DAPE_bsc	26dap_LL_c_bsc <=> 26dap__M_c_bsc	Microbiome-Lysine
co-set:53	DHDPRy_bsc	h_c_bsc + 23dhdp_c_bsc + nadph_c_bsc -> nadp_c_bsc + thdp_c_bsc	Microbiome-Lysine
co-set:53	DHDPS_bsc	pyr_c_bsc + aspsa_c_bsc -> 2 h2o_c_bsc + h_c_bsc + 23dhdp_c_bsc	Microbiome-Lysine
co-set:53	LYSt3r_bsc	h_e + lys__L_c_bsc <=> lys__L_e + h_c_bsc	Microbiome-Lysine
co-set:54	ADSL2r_lvr	25aics_c_lvr -> fum_c_lvr + aicar_c_lvr	Liver-IMP
co-set:54	AIRCr_lvr	co2_c_lvr + air_c_lvr <=> h_c_lvr + 5aizc_c_lvr	Liver-IMP
co-set:54	GARFT_lvr	10fthf_c_lvr + gar_c_lvr <=> h_c_lvr + thf_c_lvr + fgam_c_lvr	Liver-IMP
co-set:54	GLUPRT_lvr	h2o_c_lvr + prpp_c_lvr + gln__L_c_lvr -> ppi_c_lvr + glu__L_c_lvr + pram_c_lvr	Liver-IMP
co-set:54	PRAGSr_lvr	atp_c_lvr + gly_c_lvr + pram_c_lvr -> h_c_lvr + adp_c_lvr + pi_c_lvr + gar_c_lvr	Liver-IMP
co-set:54	PRAIS_lvr	atp_c_lvr + fpram_c_lvr -> 2 h_c_lvr + adp_c_lvr + pi_c_lvr + air_c_lvr	Liver-IMP
co-set:54	PRASCSi_lvr	atp_c_lvr + asp__L_c_lvr + 5aizc_c_lvr -> h_c_lvr + adp_c_lvr + pi_c_lvr + 25aics_c_lvr	Liver-IMP
co-set:54	PRFGS_lvr	h2o_c_lvr + atp_c_lvr + gln__L_c_lvr + fgam_c_lvr -> h_c_lvr + adp_c_lvr + pi_c_lvr + glu__L_c_lvr + fpram_c_lvr	Liver-IMP
co-set:55	HMR_2540_kdny	h_c_kdny + malcoa_c_kdny + M00012_c_kdny -> co2_c_kdny + coa_c_kdny + M00862_c_kdny	Kidney-Fatty Acid 7
co-set:55	HMR_2541_kdny	h_c_kdny + nadph_c_kdny + M00862_c_kdny -> nadp_c_kdny + M00712_c_kdny	Kidney-Fatty Acid 7
co-set:55	HMR_2542_kdny	M00712_c_kdny -> h2o_c_kdny + M03006_c_kdny	Kidney-Fatty Acid 7
co-set:55	HMR_2543_kdny	h_c_kdny + nadph_c_kdny + M03006_c_kdny -> nadp_c_kdny + M00343_c_kdny	Kidney-Fatty Acid 7
co-set:55	HMR_2736_kdny	crn_c_kdny + M00343_c_kdny <=> coa_c_kdny + M00342_c_kdny	Kidney-Fatty Acid 7
co-set:55	HMR_2737_kdny	crn_m_kdny + M00342_c_kdny <=> crn_c_kdny + M00342_m_kdny	Kidney-Fatty Acid 7
co-set:55	HMR_2738_kdny	crn_m_kdny + M00343_m_kdny <=> coa_m_kdny + M00342_m_kdny	Kidney-Fatty Acid 7
co-set:55	HMR_3432_kdny	10 h2o_m_kdny + 10 nad_m_kdny + 10 coa_m_kdny + 7 fad_m_kdny + M00343_m_kdny -> 10 h_m_kdny + 10 nadh_m_kdny + 11 accoa_m_kdny + 7 fadh2_m_kdny	Kidney-Fatty Acid 7
co-set:56	HMR_2353_kdny	h_c_kdny + malcoa_c_kdny + M01236_c_kdny -> co2_c_kdny + coa_c_kdny + M00839_c_kdny	Kidney-Fatty Acid 8
co-set:56	HMR_2354_kdny	h_c_kdny + nadph_c_kdny + M00839_c_kdny -> nadp_c_kdny + M00699_c_kdny	Kidney-Fatty Acid 8
co-set:56	HMR_2355_kdny	M00699_c_kdny -> h2o_c_kdny + M03011_c_kdny	Kidney-Fatty Acid 8
co-set:56	HMR_2356_kdny	h_c_kdny + nadph_c_kdny + M03011_c_kdny -> nadp_c_kdny + M00006_c_kdny	Kidney-Fatty Acid 8
co-set:56	HMR_2708_kdny	crn_c_kdny + M00006_c_kdny <=> coa_c_kdny + M01726_c_kdny	Kidney-Fatty Acid 8
co-set:56	HMR_2709_kdny	crn_c_kdny + M01726_m_kdny <=> crn_m_kdny + M01726_c_kdny	Kidney-Fatty Acid 8
co-set:56	HMR_2710_kdny	crn_m_kdny + M00006_m_kdny <=> coa_m_kdny + M01726_m_kdny	Kidney-Fatty Acid 8
co-set:56	HMR_3416_kdny	10 h2o_m_kdny + 10 nad_m_kdny + 10 coa_m_kdny + 9 fad_m_kdny + M00006_m_kdny -> 10 h_m_kdny + 10 nadh_m_kdny + 11 accoa_m_kdny + 9 fadh2_m_kdny	Kidney-Fatty Acid 8
co-set:57	AICARte_kdny	aicar_e <=> aicar_c_kdny	Liver-Kidney IMP
co-set:57	IMPtr_kdny	imp_e <=> imp_c_kdny	Liver-Kidney IMP
co-set:57	AICART_kdny	10fthf_c_kdny + aicar_c_kdny <=> thf_c_kdny + fprica_c_kdny	Liver-Kidney IMP
co-set:57	IMPC_kdny	h2o_c_kdny + imp_c_kdny <=> fprica_c_kdny	Liver-Kidney IMP
co-set:57	AICART_lvr	10fthf_c_lvr + aicar_c_lvr <=> thf_c_lvr + fprica_c_lvr	Liver-Kidney IMP
co-set:57	AICARte_lvr	aicar_e <=> aicar_c_lvr	Liver-Kidney IMP
co-set:57	IMPC_lvr	h2o_c_lvr + imp_c_lvr <=> fprica_c_lvr	Liver-Kidney IMP
co-set:57	IMPtr_lvr	imp_e <=> imp_c_lvr	Liver-Kidney IMP
co-set:58	RE1915C_kdny	cys__L_c_kdny + dopaqn_c_kdny <=> CE1261_c_kdny	Liver-Kidney L-DOPA
co-set:58	RE3198C_kdny	h_c_kdny + nadh_c_kdny + L_dpchrm_c_kdny <=> nad_c_kdny + 2c23dh56dhoxin_c_kdny	Liver-Kidney L-DOPA
co-set:58	CE1261t_kdny	CE1261_c_kdny <=> CE1261_e	Liver-Kidney L-DOPA
co-set:58	HMR_6876_kdny	2c23dh56dhoxin_c_kdny + dopaqn_c_kdny <=> 34dhphe_c_kdny + L_dpchrm_c_kdny	Liver-Kidney L-DOPA
co-set:58	CE1261t_lvr	CE1261_c_lvr <=> CE1261_e	Liver-Kidney L-DOPA
co-set:58	HMR_6876_lvr	2c23dh56dhoxin_c_lvr + dopaqn_c_lvr <=> 34dhphe_c_lvr + L_dpchrm_c_lvr	Liver-Kidney L-DOPA
co-set:58	RE1915C_lvr	cys__L_c_lvr + dopaqn_c_lvr <=> CE1261_c_lvr	Liver-Kidney L-DOPA
co-set:58	RE3198C_lvr	h_c_lvr + nadh_c_lvr + L_dpchrm_c_lvr <=> nad_c_lvr + 2c23dh56dhoxin_c_lvr	Liver-Kidney L-DOPA
co-set:59	GALT2g_kdny	udpgal_g_kdny + lxser_g_kdny -> h_g_kdny + udp_g_kdny + l2xser_g_kdny	Kidney-Chondroitin 4
co-set:59	GALTg_kdny	udpgal_g_kdny + xser_g_kdny -> h_g_kdny + udp_g_kdny + lxser_g_kdny	Kidney-Chondroitin 4
co-set:59	GLCATg_kdny	l2xser_g_kdny + udpglcur_g_kdny -> h_g_kdny + udp_g_kdny + cs_hs_linkage_g_kdny	Kidney-Chondroitin 4
co-set:59	UDPGLCAtg_kdny	udpglcur_g_kdny + ump_c_kdny <=> udpglcur_c_kdny + ump_g_kdny	Kidney-Chondroitin 4
co-set:59	XSERtg_kdny	xser_r_kdny -> xser_g_kdny	Kidney-Chondroitin 4
co-set:59	XYLTer_kdny	udpxyl_r_kdny + Ser_Gly_Ala_X_Gly_r_kdny -> h_r_kdny + udp_r_kdny + xser_r_kdny	Kidney-Chondroitin 4
co-set:59	XYLtly_kdny	xyl__D_l_kdny -> xyl__D_c_kdny	Kidney-Chondroitin 4
co-set:59	HMR_7198_kdny	Ser_Gly_Ala_X_Gly_l_kdny <=> Ser_Gly_Ala_X_Gly_r_kdny	Kidney-Chondroitin 4
co-set:60	B3GNT12g_kdny	uacgam_g_kdny + galacglcgal14acglcgalgluside_hs_g_kdny -> h_g_kdny + udp_g_kdny + acglc13galacglcgal14acglcgalgluside_hs_g_kdny	Kidney-Glycosphingolipid
co-set:60	B3GNT315g_kdny	udpgal_g_kdny + acglc13galacglcgal14acglcgalgluside_hs_g_kdny -> h_g_kdny + udp_g_kdny + galacglc13galacglcgal14acglcgalgluside_hs_g_kdny	Kidney-Glycosphingolipid
co-set:60	EX_fucfucfucgalacglc13galacglcgal14acglcgalgluside_hs_e	fucfucfucgalacglc13galacglcgal14acglcgalgluside_hs_e ->	Kidney-Glycosphingolipid
co-set:60	FUCFUCFUCGALACGLC13GALACGLCGAL14ACGLCGALGLUSIDEte_kdny	fucfucfucgalacglc13galacglcgal14acglcgalgluside_hs_e <=> fucfucfucgalacglc13galacglcgal14acglcgalgluside_hs_c_kdny	Kidney-Glycosphingolipid
co-set:60	FUCFUCFUCGALACGLC13GALACGLCGAL14ACGLCGALGLUSIDEtg_kdny	fucfucfucgalacglc13galacglcgal14acglcgalgluside_hs_g_kdny <=> fucfucfucgalacglc13galacglcgal14acglcgalgluside_hs_c_kdny	Kidney-Glycosphingolipid
co-set:60	FUT910g_kdny	gdpfuc_g_kdny + fucgalacglc13galacglcgal14acglcgalgluside_hs_g_kdny -> h_g_kdny + gdp_g_kdny + fucfucgalacglc13galacglcgal14acglcgalgluside_hs_g_kdny	Kidney-Glycosphingolipid
co-set:60	FUT911g_kdny	gdpfuc_g_kdny + fucfucgalacglc13galacglcgal14acglcgalgluside_hs_g_kdny -> h_g_kdny + gdp_g_kdny + fucfucfucgalacglc13galacglcgal14acglcgalgluside_hs_g_kdny	Kidney-Glycosphingolipid
co-set:60	FUT99g_kdny	galacglc13galacglcgal14acglcgalgluside_hs_g_kdny + gdpfuc_g_kdny -> h_g_kdny + gdp_g_kdny + fucgalacglc13galacglcgal14acglcgalgluside_hs_g_kdny	Kidney-Glycosphingolipid
co-set:61	ASPCT_kdny	asp__L_c_kdny + cbp_c_kdny <=> h_c_kdny + pi_c_kdny + cbasp_c_kdny	Liver-Kidney-Carbamoyl Aspartate
co-set:61	CBASPte_kdny	cbasp_e <=> cbasp_c_kdny	Liver-Kidney-Carbamoyl Aspartate
co-set:61	HMCRNc_kdny	lys__L_c_kdny + cbp_c_kdny <=> h_c_kdny + pi_c_kdny + hmcr_c_kdny	Liver-Kidney-Carbamoyl Aspartate
co-set:61	HMCRNt_kdny	hmcr_c_kdny <=> hmcr_e	Liver-Kidney-Carbamoyl Aspartate
co-set:61	ASPCT_lvr	asp__L_c_lvr + cbp_c_lvr <=> h_c_lvr + pi_c_lvr + cbasp_c_lvr	Liver-Kidney-Carbamoyl Aspartate
co-set:61	CBASPte_lvr	cbasp_e <=> cbasp_c_lvr	Liver-Kidney-Carbamoyl Aspartate
co-set:61	HMCRNc_lvr	lys__L_c_lvr + cbp_c_lvr <=> h_c_lvr + pi_c_lvr + hmcr_c_lvr	Liver-Kidney-Carbamoyl Aspartate
co-set:61	HMCRNt_lvr	hmcr_c_lvr <=> hmcr_e	Liver-Kidney-Carbamoyl Aspartate
co-set:62	ADSL2r_kdny	25aics_c_kdny -> fum_c_kdny + aicar_c_kdny	Kidney-IMP
co-set:62	AIRCr_kdny	co2_c_kdny + air_c_kdny <=> h_c_kdny + 5aizc_c_kdny	Kidney-IMP
co-set:62	GARFT_kdny	10fthf_c_kdny + gar_c_kdny <=> h_c_kdny + thf_c_kdny + fgam_c_kdny	Kidney-IMP
co-set:62	PRAGSr_kdny	atp_c_kdny + gly_c_kdny + pram_c_kdny -> h_c_kdny + adp_c_kdny + pi_c_kdny + gar_c_kdny	Kidney-IMP
co-set:62	PRASCSi_kdny	atp_c_kdny + asp__L_c_kdny + 5aizc_c_kdny -> h_c_kdny + adp_c_kdny + pi_c_kdny + 25aics_c_kdny	Kidney-IMP
co-set:62	PRAIS_kdny	atp_c_kdny + fpram_c_kdny -> 2 h_c_kdny + adp_c_kdny + pi_c_kdny + air_c_kdny	Kidney-IMP
co-set:62	GLUPRT_kdny	h2o_c_kdny + gln__L_c_kdny + prpp_c_kdny -> glu__L_c_kdny + ppi_c_kdny + pram_c_kdny	Kidney-IMP
co-set:62	PRFGS_kdny	h2o_c_kdny + atp_c_kdny + gln__L_c_kdny + fgam_c_kdny -> h_c_kdny + adp_c_kdny + pi_c_kdny + glu__L_c_kdny + fpram_c_kdny	Kidney-IMP
co-set:63	NADS1_bsc	atp_c_bsc + nh4_c_bsc + dnad_c_bsc -> h_c_bsc + nad_c_bsc + amp_c_bsc + ppi_c_bsc	Microbiome-NAD
co-set:63	NAPRT_bsc	h_c_bsc + prpp_c_bsc + nac_c_bsc <=> ppi_c_bsc + nicrnt_c_bsc	Microbiome-NAD
co-set:63	NMNAT_bsc	h_c_bsc + atp_c_bsc + nmn_c_bsc <=> nad_c_bsc + ppi_c_bsc	Microbiome-NAD
co-set:63	NMNHYD_bsc	h2o_c_bsc + nmn_c_bsc <=> pi_c_bsc + rnam_c_bsc	Microbiome-NAD
co-set:63	NNAM_bsc	h2o_c_bsc + ncam_c_bsc -> nh4_c_bsc + nac_c_bsc	Microbiome-NAD
co-set:63	NNATr_bsc	h_c_bsc + atp_c_bsc + nicrnt_c_bsc <=> ppi_c_bsc + dnad_c_bsc	Microbiome-NAD
co-set:63	PNP_bsc	pi_c_bsc + rnam_c_bsc <=> h_c_bsc + ncam_c_bsc + r1p_c_bsc	Microbiome-NAD
co-set:64	ADSL2r_bsc	25aics_c_bsc <=> fum_c_bsc + aicar_c_bsc	Microbiome-IMP
co-set:64	AIRC1_bsc	h2o_c_bsc + co2_c_bsc + atp_c_bsc + air_c_bsc -> 2 h_c_bsc + pi_c_bsc + adp_c_bsc + 5aizc_c_bsc	Microbiome-IMP
co-set:64	GLUPRT_bsc	h2o_c_bsc + gln__L_c_bsc + prpp_c_bsc -> glu__L_c_bsc + ppi_c_bsc + pram_c_bsc	Microbiome-IMP
co-set:64	PRAGSr_bsc	atp_c_bsc + gly_c_bsc + pram_c_bsc -> h_c_bsc + pi_c_bsc + adp_c_bsc + gar_c_bsc	Microbiome-IMP
co-set:64	PRAIS_1_bsc	atp_c_bsc + fpram_c_bsc -> h_c_bsc + pi_c_bsc + adp_c_bsc + air_c_bsc	Microbiome-IMP
co-set:64	PRASCSi_bsc	atp_c_bsc + asp__L_c_bsc + 5aizc_c_bsc <=> h_c_bsc + pi_c_bsc + adp_c_bsc + 25aics_c_bsc	Microbiome-IMP
co-set:64	PRFGS_1_bsc	h2o_c_bsc + atp_c_bsc + gln__L_c_bsc + fgam_c_bsc -> 2 h_c_bsc + pi_c_bsc + glu__L_c_bsc + adp_c_bsc + fpram_c_bsc	Microbiome-IMP
co-set:65	ACHBS_bsc	h_c_bsc + pyr_c_bsc + 2obut_c_bsc -> co2_c_bsc + 2ahbut_c_bsc	Microbiome-Branched AA Degradation
co-set:65	ACOAD20_bsc	2 2mbcoa_c_bsc + o2_c_bsc -> 2 h2o_c_bsc + 2 2mb2coa_c_bsc	Microbiome-Branched AA Degradation
co-set:65	ECOAH9ir_bsc	h2o_c_bsc + 2mb2coa_c_bsc <=> 3hmbcoa_c_bsc	Microbiome-Branched AA Degradation
co-set:65	HACD9_bsc	nad_c_bsc + 3hmbcoa_c_bsc <=> h_c_bsc + nadh_c_bsc + 2maacoa_c_bsc	Microbiome-Branched AA Degradation
co-set:65	KARA2_bsc	h_c_bsc + 2ahbut_c_bsc + nadph_c_bsc <=> nadp_c_bsc + 23dhmp_c_bsc	Microbiome-Branched AA Degradation
co-set:65	MACCOAT_bsc	coa_c_bsc + 2maacoa_c_bsc <=> accoa_c_bsc + ppcoa_c_bsc	Microbiome-Branched AA Degradation
co-set:65	OIVD3_bsc	nad_c_bsc + 3mop_c_bsc + coa_c_bsc -> nadh_c_bsc + co2_c_bsc + 2mbcoa_c_bsc	Microbiome-Branched AA Degradation
co-set:66	HMR_3452_lvr	fad_m_lvr + lnlncgcoa_m_lvr -> fadh2_m_lvr + CE2437_m_lvr	Liver-Fatty Acid Oxidation, Mitochondria 3
co-set:66	HMR_3453_lvr	h2o_m_lvr + CE2437_m_lvr -> CE2438_m_lvr	Liver-Fatty Acid Oxidation, Mitochondria 3
co-set:66	HMR_3454_lvr	nad_m_lvr + CE2438_m_lvr <=> h_m_lvr + nadh_m_lvr + CE2439_m_lvr	Liver-Fatty Acid Oxidation, Mitochondria 3
co-set:66	HMR_3455_lvr	accoa_m_lvr + CE2440_m_lvr <=> coa_m_lvr + CE2439_m_lvr	Liver-Fatty Acid Oxidation, Mitochondria 3
co-set:66	HMR_3456_lvr	o2_m_lvr + CE2440_m_lvr -> h2o2_m_lvr + CE2441_m_lvr	Liver-Fatty Acid Oxidation, Mitochondria 3
co-set:66	HMR_3457_lvr	h_m_lvr + nadph_m_lvr + CE2441_m_lvr <=> nadp_m_lvr + CE2442_m_lvr	Liver-Fatty Acid Oxidation, Mitochondria 3
co-set:66	RE2992M_lvr	CE2442_m_lvr <=> CE2433_m_lvr	Liver-Fatty Acid Oxidation, Mitochondria 3
co-set:67	HMR_2705_lvr	crn_c_lvr + CE5155_c_lvr <=> coa_c_lvr + M01727_c_lvr	Liver-Carnitine
co-set:67	HMR_2706_lvr	crn_c_lvr + M01727_m_lvr <=> crn_m_lvr + M01727_c_lvr	Liver-Carnitine
co-set:67	HMR_2707_lvr	crn_m_lvr + CE5155_m_lvr <=> coa_m_lvr + M01727_m_lvr	Liver-Carnitine
co-set:67	HMR_3218_lvr	fad_m_lvr + CE5155_m_lvr -> fadh2_m_lvr + CE5154_m_lvr	Liver-Carnitine
co-set:67	HMR_3219_lvr	h2o_m_lvr + CE5154_m_lvr -> CE5153_m_lvr	Liver-Carnitine
co-set:67	HMR_3220_lvr	nad_m_lvr + CE5153_m_lvr -> h_m_lvr + nadh_m_lvr + CE5152_m_lvr	Liver-Carnitine
co-set:67	HMR_3221_lvr	coa_m_lvr + CE5152_m_lvr -> accoa_m_lvr + CE5151_m_lvr	Liver-Carnitine
co-set:68	HMR_2661_lvr	crn_c_lvr + vacccrn_m_lvr <=> crn_m_lvr + vacccrn_c_lvr	Liver-Fatty Acid Oxidation, Mitochondria 4
co-set:68	HMR_3244_lvr	fad_m_lvr + vacccoa_m_lvr -> fadh2_m_lvr + M03024_m_lvr	Liver-Fatty Acid Oxidation, Mitochondria 4
co-set:68	HMR_3245_lvr	h2o_m_lvr + M03024_m_lvr -> M00170_m_lvr	Liver-Fatty Acid Oxidation, Mitochondria 4
co-set:68	HMR_3246_lvr	nad_m_lvr + M00170_m_lvr -> h_m_lvr + nadh_m_lvr + M00841_m_lvr	Liver-Fatty Acid Oxidation, Mitochondria 4
co-set:68	HMR_3247_lvr	coa_m_lvr + M00841_m_lvr -> accoa_m_lvr + hdcoa_m_lvr	Liver-Fatty Acid Oxidation, Mitochondria 4
co-set:68	VACCCPT1_lvr	crn_c_lvr + vacccoa_c_lvr <=> coa_c_lvr + vacccrn_c_lvr	Liver-Fatty Acid Oxidation, Mitochondria 4
co-set:68	VACCCPT2_lvr	coa_m_lvr + vacccrn_m_lvr <=> crn_m_lvr + vacccoa_m_lvr	Liver-Fatty Acid Oxidation, Mitochondria 4
co-set:69	HMR_1104_lvr	leuktrB4_c_lvr <=> leuktrB4_x_lvr	Liver-Leukotriene
co-set:69	HMR_1283_lvr	CE4988_c_lvr <=> CE4988_x_lvr	Liver-Leukotriene
co-set:69	RE3010C_lvr	nad_c_lvr + leuktrB4_c_lvr <=> h_c_lvr + nadh_c_lvr + CE4990_c_lvr	Liver-Leukotriene
co-set:69	RE3010X_lvr	nad_x_lvr + leuktrB4_x_lvr <=> h_x_lvr + nadh_x_lvr + CE4990_x_lvr	Liver-Leukotriene
co-set:69	RE3430C_1_lvr	h_c_lvr + nadh_c_lvr + CE4990_c_lvr <=> nad_c_lvr + CE5944_c_lvr	Liver-Leukotriene
co-set:69	RE3430X_lvr	h_x_lvr + nadh_x_lvr + CE4990_x_lvr <=> nad_x_lvr + CE5944_x_lvr	Liver-Leukotriene
co-set:69	RE3432X_lvr	h_x_lvr + nadph_x_lvr + CE5944_x_lvr <=> nadp_x_lvr + CE4988_x_lvr	Liver-Leukotriene
co-set:70	FAOXTC101TC102m_lvr	fad_m_lvr + tdec4ecoa_m_lvr -> fadh2_m_lvr + ctdecdcoa_m_lvr	Liver-Fatty Acid Oxidation, Mitochondria 5
co-set:70	FAOXTC102C101m_lvr	h_m_lvr + nadph_m_lvr + ctdecdcoa_m_lvr -> nadp_m_lvr + dece3coa_m_lvr	Liver-Fatty Acid Oxidation, Mitochondria 5
co-set:70	FAOXTC122TC101m_lvr	h2o_m_lvr + coa_m_lvr + nad_m_lvr + tddedi2coa_m_lvr -> h_m_lvr + nadh_m_lvr + accoa_m_lvr + tdec4ecoa_m_lvr	Liver-Fatty Acid Oxidation, Mitochondria 5
co-set:70	FAOXTC122m_lvr	tddedicoa_m_lvr -> tddedi2coa_m_lvr	Liver-Fatty Acid Oxidation, Mitochondria 5
co-set:70	FAOXTC142TC122m_lvr	h2o_m_lvr + coa_m_lvr + nad_m_lvr + fad_m_lvr + ttetddcoa_m_lvr -> h_m_lvr + nadh_m_lvr + accoa_m_lvr + fadh2_m_lvr + tddedicoa_m_lvr	Liver-Fatty Acid Oxidation, Mitochondria 5
co-set:70	FAOXTC162TC142m_lvr	h2o_m_lvr + coa_m_lvr + nad_m_lvr + fad_m_lvr + thexddcoa_m_lvr -> h_m_lvr + nadh_m_lvr + accoa_m_lvr + fadh2_m_lvr + ttetddcoa_m_lvr	Liver-Fatty Acid Oxidation, Mitochondria 5
co-set:70	FAOXTC182TC162m_lvr	h2o_m_lvr + coa_m_lvr + nad_m_lvr + fad_m_lvr + lneldccoa_m_lvr -> h_m_lvr + nadh_m_lvr + accoa_m_lvr + fadh2_m_lvr + thexddcoa_m_lvr	Liver-Fatty Acid Oxidation, Mitochondria 5
co-set:71	FAOXC184C163m_lvr	h2o_m_lvr + coa_m_lvr + nad_m_lvr + 2octdectecoa_m_lvr -> h_m_lvr + nadh_m_lvr + accoa_m_lvr + 4hexdtricoa_m_lvr	Liver-Fatty Acid Oxidation, Mitochondria 6
co-set:71	FAOXC184m_lvr	3octdectecoa_m_lvr -> 2octdectecoa_m_lvr	Liver-Fatty Acid Oxidation, Mitochondria 6
co-set:71	FAOXC204C184m_lvr	h2o_m_lvr + coa_m_lvr + nad_m_lvr + fad_m_lvr + eitetcoa_m_lvr -> h_m_lvr + nadh_m_lvr + accoa_m_lvr + fadh2_m_lvr + 3octdectecoa_m_lvr	Liver-Fatty Acid Oxidation, Mitochondria 6
co-set:71	FAOXC225C204m_lvr	h2o_m_lvr + coa_m_lvr + nad_m_lvr + 2docopencoa_m_lvr -> h_m_lvr + nadh_m_lvr + accoa_m_lvr + eitetcoa_m_lvr	Liver-Fatty Acid Oxidation, Mitochondria 6
co-set:71	FAOXC225C226m_lvr	fad_m_lvr + dcsptn1coa_m_lvr -> fadh2_m_lvr + docohexcoa_m_lvr	Liver-Fatty Acid Oxidation, Mitochondria 6
co-set:71	FAOXC225m_lvr	3docopencoa_m_lvr -> 2docopencoa_m_lvr	Liver-Fatty Acid Oxidation, Mitochondria 6
co-set:71	FAOXC226C225m_lvr	h_m_lvr + nadph_m_lvr + docohexcoa_m_lvr -> nadp_m_lvr + 3docopencoa_m_lvr	Liver-Fatty Acid Oxidation, Mitochondria 6
co-set:72	DOCOSACTDr_lvr	docosac_c_lvr <=> docosac_r_lvr	Liver-Fatty Acid 2
co-set:72	HMR_2702_lvr	coa_c_lvr + M01724_c_lvr <=> crn_c_lvr + docoscoa_c_lvr	Liver-Fatty Acid 2
co-set:72	HMR_2851_lvr	crn_c_lvr + M01724_r_lvr <=> M01724_c_lvr + crn_r_lvr	Liver-Fatty Acid 2
co-set:72	HMR_2852_lvr	coa_r_lvr + M01724_r_lvr <=> crn_r_lvr + docoscoa_r_lvr	Liver-Fatty Acid 2
co-set:72	HMR_3653_lvr	chsterol_r_lvr + docoscoa_r_lvr -> coa_r_lvr + M01491_r_lvr	Liver-Fatty Acid 2
co-set:72	HMR_3712_lvr	h2o_r_lvr + M01491_r_lvr -> h_r_lvr + chsterol_r_lvr + docosac_r_lvr	Liver-Fatty Acid 2
co-set:72	RE0578C_lvr	h2o_c_lvr + docoscoa_c_lvr <=> h_c_lvr + coa_c_lvr + docosac_c_lvr	Liver-Fatty Acid 2
co-set:73	CSAPASEly_lvr	h2o_l_lvr + cspg_a_l_lvr -> Ser_Gly_Ala_X_Gly_l_lvr + cs_a_l_lvr	Liver-Chondroitin 4
co-set:73	CSPG_At_lvr	cspg_a_g_lvr -> cspg_a_e	Liver-Chondroitin 4
co-set:73	CSPG_Atly_lvr	cspg_a_e -> cspg_a_l_lvr	Liver-Chondroitin 4
co-set:73	GLCAASE4ly_lvr	h2o_l_lvr + cs_a_deg2_l_lvr -> glcur_l_lvr + cs_a_deg3_l_lvr	Liver-Chondroitin 4
co-set:73	NACHEX1ly_lvr	h2o_l_lvr + cs_a_deg1_l_lvr -> acgal_l_lvr + cs_a_deg2_l_lvr	Liver-Chondroitin 4
co-set:73	S4T2g_lvr	paps_g_lvr + cs_a_b_pre3_g_lvr -> h_g_lvr + cspg_a_g_lvr + pap_g_lvr	Liver-Chondroitin 4
co-set:73	S4TASE1ly_lvr	h2o_l_lvr + cs_a_l_lvr <=> h_l_lvr + so4_l_lvr + cs_a_deg1_l_lvr	Liver-Chondroitin 4
co-set:74	CRNtim_lvr	crn_m_lvr <=> crn_c_lvr	Liver-Carnitine 2
co-set:74	DMHPTCRNt_lvr	dmhptcrn_c_lvr <=> dmhptcrn_m_lvr	Liver-Carnitine 2
co-set:74	HMR_2624_lvr	crn_c_lvr + ptdcacrn_m_lvr <=> crn_m_lvr + ptdcacrn_c_lvr	Liver-Carnitine 2
co-set:74	HMR_2644_lvr	crn_c_lvr + hpdcacrn_m_lvr <=> crn_m_lvr + hpdcacrn_c_lvr	Liver-Carnitine 2
co-set:74	HMR_8418_lvr	crn_m_lvr + dmhptcrn_c_lvr <=> crn_c_lvr + dmhptcrn_m_lvr	Liver-Carnitine 2
co-set:74	HPDCACRNt_lvr	hpdcacrn_c_lvr <=> hpdcacrn_m_lvr	Liver-Carnitine 2
co-set:74	PTDCACRNt_lvr	ptdcacrn_c_lvr <=> ptdcacrn_m_lvr	Liver-Carnitine 2
co-set:75	HMR_2705_kdny	crn_c_kdny + CE5155_c_kdny <=> coa_c_kdny + M01727_c_kdny	Kidney-Fatty Acid 9
co-set:75	HMR_2706_kdny	crn_c_kdny + M01727_m_kdny <=> crn_m_kdny + M01727_c_kdny	Kidney-Fatty Acid 9
co-set:75	HMR_2707_kdny	crn_m_kdny + CE5155_m_kdny <=> coa_m_kdny + M01727_m_kdny	Kidney-Fatty Acid 9
co-set:75	HMR_3218_kdny	fad_m_kdny + CE5155_m_kdny -> fadh2_m_kdny + CE5154_m_kdny	Kidney-Fatty Acid 9
co-set:75	HMR_3219_kdny	h2o_m_kdny + CE5154_m_kdny -> CE5153_m_kdny	Kidney-Fatty Acid 9
co-set:75	HMR_3220_kdny	nad_m_kdny + CE5153_m_kdny -> h_m_kdny + nadh_m_kdny + CE5152_m_kdny	Kidney-Fatty Acid 9
co-set:75	HMR_3221_kdny	coa_m_kdny + CE5152_m_kdny -> accoa_m_kdny + CE5151_m_kdny	Kidney-Fatty Acid 9
co-set:76	FAOXTC101TC102m_kdny	fad_m_kdny + tdec4ecoa_m_kdny -> fadh2_m_kdny + ctdecdcoa_m_kdny	Kidney-Fatty Acid Oxidation, Mitochondria 3
co-set:76	FAOXTC102C101m_kdny	h_m_kdny + nadph_m_kdny + ctdecdcoa_m_kdny -> nadp_m_kdny + dece3coa_m_kdny	Kidney-Fatty Acid Oxidation, Mitochondria 3
co-set:76	FAOXTC122TC101m_kdny	h2o_m_kdny + nad_m_kdny + coa_m_kdny + tddedi2coa_m_kdny -> h_m_kdny + nadh_m_kdny + accoa_m_kdny + tdec4ecoa_m_kdny	Kidney-Fatty Acid Oxidation, Mitochondria 3
co-set:76	FAOXTC122m_kdny	tddedicoa_m_kdny -> tddedi2coa_m_kdny	Kidney-Fatty Acid Oxidation, Mitochondria 3
co-set:76	FAOXTC142TC122m_kdny	h2o_m_kdny + nad_m_kdny + coa_m_kdny + fad_m_kdny + ttetddcoa_m_kdny -> h_m_kdny + nadh_m_kdny + accoa_m_kdny + fadh2_m_kdny + tddedicoa_m_kdny	Kidney-Fatty Acid Oxidation, Mitochondria 3
co-set:76	FAOXTC162TC142m_kdny	h2o_m_kdny + nad_m_kdny + coa_m_kdny + fad_m_kdny + thexddcoa_m_kdny -> h_m_kdny + nadh_m_kdny + accoa_m_kdny + fadh2_m_kdny + ttetddcoa_m_kdny	Kidney-Fatty Acid Oxidation, Mitochondria 3
co-set:76	FAOXTC182TC162m_kdny	h2o_m_kdny + nad_m_kdny + coa_m_kdny + fad_m_kdny + lneldccoa_m_kdny -> h_m_kdny + nadh_m_kdny + accoa_m_kdny + fadh2_m_kdny + thexddcoa_m_kdny	Kidney-Fatty Acid Oxidation, Mitochondria 3
co-set:77	FAOXC184C163m_kdny	h2o_m_kdny + nad_m_kdny + coa_m_kdny + 2octdectecoa_m_kdny -> h_m_kdny + nadh_m_kdny + accoa_m_kdny + 4hexdtricoa_m_kdny	Kidney-Fatty Acid Oxidation, Mitochondria 4
co-set:77	FAOXC184m_kdny	3octdectecoa_m_kdny -> 2octdectecoa_m_kdny	Kidney-Fatty Acid Oxidation, Mitochondria 4
co-set:77	FAOXC204C184m_kdny	h2o_m_kdny + nad_m_kdny + coa_m_kdny + fad_m_kdny + eitetcoa_m_kdny -> h_m_kdny + nadh_m_kdny + accoa_m_kdny + fadh2_m_kdny + 3octdectecoa_m_kdny	Kidney-Fatty Acid Oxidation, Mitochondria 4
co-set:77	FAOXC225C204m_kdny	h2o_m_kdny + nad_m_kdny + coa_m_kdny + 2docopencoa_m_kdny -> h_m_kdny + nadh_m_kdny + accoa_m_kdny + eitetcoa_m_kdny	Kidney-Fatty Acid Oxidation, Mitochondria 4
co-set:77	FAOXC225C226m_kdny	fad_m_kdny + dcsptn1coa_m_kdny -> fadh2_m_kdny + docohexcoa_m_kdny	Kidney-Fatty Acid Oxidation, Mitochondria 4
co-set:77	FAOXC225m_kdny	3docopencoa_m_kdny -> 2docopencoa_m_kdny	Kidney-Fatty Acid Oxidation, Mitochondria 4
co-set:77	FAOXC226C225m_kdny	h_m_kdny + nadph_m_kdny + docohexcoa_m_kdny -> nadp_m_kdny + 3docopencoa_m_kdny	Kidney-Fatty Acid Oxidation, Mitochondria 4
co-set:78	FAOXC10DCC8DCx_kdny	nad_x_kdny + coa_x_kdny + o2_x_kdny + h2o_x_kdny + sebcoa_x_kdny -> h_x_kdny + nadh_x_kdny + accoa_x_kdny + h2o2_x_kdny + sbcoa_x_kdny	Kidney-Fatty Acid Oxidation, Peroxisome 7
co-set:78	FAOXC12DCC10DCx_kdny	nad_x_kdny + coa_x_kdny + o2_x_kdny + h2o_x_kdny + c12dccoa_x_kdny -> h_x_kdny + nadh_x_kdny + accoa_x_kdny + h2o2_x_kdny + sebcoa_x_kdny	Kidney-Fatty Acid Oxidation, Peroxisome 7
co-set:78	FAOXC14DCC12DCx_kdny	nad_x_kdny + coa_x_kdny + o2_x_kdny + h2o_x_kdny + c14dccoa_x_kdny -> h_x_kdny + nadh_x_kdny + accoa_x_kdny + h2o2_x_kdny + c12dccoa_x_kdny	Kidney-Fatty Acid Oxidation, Peroxisome 7
co-set:78	FAOXC16DCC14DCx_kdny	nad_x_kdny + coa_x_kdny + o2_x_kdny + h2o_x_kdny + hexdicoa_x_kdny -> h_x_kdny + nadh_x_kdny + accoa_x_kdny + h2o2_x_kdny + c14dccoa_x_kdny	Kidney-Fatty Acid Oxidation, Peroxisome 7
co-set:78	FAOXC16DCr_kdny	atp_r_kdny + coa_r_kdny + hexdiac_r_kdny -> amp_r_kdny + ppi_r_kdny + hexdicoa_r_kdny	Kidney-Fatty Acid Oxidation, Peroxisome 7
co-set:78	HEXDIACtr_kdny	hexdiac_c_kdny <=> hexdiac_r_kdny	Kidney-Fatty Acid Oxidation, Peroxisome 7
co-set:78	HEXDICOAACBPx_kdny	hexdicoa_r_kdny -> hexdicoa_x_kdny	Kidney-Fatty Acid Oxidation, Peroxisome 7
co-set:79	RE3010C_kdny	nad_c_kdny + leuktrB4_c_kdny <=> h_c_kdny + nadh_c_kdny + CE4990_c_kdny	Kidney-Leukotriene
co-set:79	RE3010X_kdny	nad_x_kdny + leuktrB4_x_kdny <=> h_x_kdny + nadh_x_kdny + CE4990_x_kdny	Kidney-Leukotriene
co-set:79	RE3430C_1_kdny	h_c_kdny + nadh_c_kdny + CE4990_c_kdny <=> nad_c_kdny + CE5944_c_kdny	Kidney-Leukotriene
co-set:79	RE3430X_kdny	h_x_kdny + nadh_x_kdny + CE4990_x_kdny <=> nad_x_kdny + CE5944_x_kdny	Kidney-Leukotriene
co-set:79	RE3432X_kdny	h_x_kdny + nadph_x_kdny + CE5944_x_kdny <=> nadp_x_kdny + CE4988_x_kdny	Kidney-Leukotriene
co-set:79	HMR_1104_kdny	leuktrB4_c_kdny <=> leuktrB4_x_kdny	Kidney-Leukotriene
co-set:79	HMR_1283_kdny	CE4988_c_kdny <=> CE4988_x_kdny	Kidney-Leukotriene
co-set:80	RE2992M_kdny	CE2442_m_kdny <=> CE2433_m_kdny	Kidney-Fatty Acid Oxidation, Mitochondria 5
co-set:80	HMR_3452_kdny	fad_m_kdny + lnlncgcoa_m_kdny -> fadh2_m_kdny + CE2437_m_kdny	Kidney-Fatty Acid Oxidation, Mitochondria 5
co-set:80	HMR_3453_kdny	h2o_m_kdny + CE2437_m_kdny -> CE2438_m_kdny	Kidney-Fatty Acid Oxidation, Mitochondria 5
co-set:80	HMR_3454_kdny	nad_m_kdny + CE2438_m_kdny <=> h_m_kdny + nadh_m_kdny + CE2439_m_kdny	Kidney-Fatty Acid Oxidation, Mitochondria 5
co-set:80	HMR_3455_kdny	accoa_m_kdny + CE2440_m_kdny <=> coa_m_kdny + CE2439_m_kdny	Kidney-Fatty Acid Oxidation, Mitochondria 5
co-set:80	HMR_3456_kdny	o2_m_kdny + CE2440_m_kdny -> h2o2_m_kdny + CE2441_m_kdny	Kidney-Fatty Acid Oxidation, Mitochondria 5
co-set:80	HMR_3457_kdny	h_m_kdny + nadph_m_kdny + CE2441_m_kdny <=> nadp_m_kdny + CE2442_m_kdny	Kidney-Fatty Acid Oxidation, Mitochondria 5
co-set:81	RE0578C_kdny	h2o_c_kdny + docoscoa_c_kdny <=> h_c_kdny + coa_c_kdny + docosac_c_kdny	Kidney-Docosanoate
co-set:81	DOCOSACTDr_kdny	docosac_c_kdny <=> docosac_r_kdny	Kidney-Docosanoate
co-set:81	HMR_2702_kdny	coa_c_kdny + M01724_c_kdny <=> crn_c_kdny + docoscoa_c_kdny	Kidney-Docosanoate
co-set:81	HMR_2851_kdny	crn_c_kdny + M01724_r_kdny <=> crn_r_kdny + M01724_c_kdny	Kidney-Docosanoate
co-set:81	HMR_2852_kdny	coa_r_kdny + M01724_r_kdny <=> crn_r_kdny + docoscoa_r_kdny	Kidney-Docosanoate
co-set:81	HMR_3653_kdny	chsterol_r_kdny + docoscoa_r_kdny -> coa_r_kdny + M01491_r_kdny	Kidney-Docosanoate
co-set:81	HMR_3712_kdny	h2o_r_kdny + M01491_r_kdny -> h_r_kdny + chsterol_r_kdny + docosac_r_kdny	Kidney-Docosanoate
co-set:82	B3GNT37g_kdny	udpgal_g_kdny + gm2a_hs_g_kdny -> h_g_kdny + udp_g_kdny + gm1a_hs_g_kdny	Kidney-Glycosphingolipid 2
co-set:82	EX_gd1b2_hs_e	gd1b2_hs_e ->	Kidney-Glycosphingolipid 2
co-set:82	GALGT1_kdny	galgluside_hs_g_kdny + udpacgal_g_kdny -> h_g_kdny + udp_g_kdny + ga2_hs_g_kdny	Kidney-Glycosphingolipid 2
co-set:82	GD1B2te_kdny	gd1b2_hs_c_kdny <=> gd1b2_hs_e	Kidney-Glycosphingolipid 2
co-set:82	GD1B2tg_kdny	gd1b2_hs_c_kdny <=> gd1b2_hs_g_kdny	Kidney-Glycosphingolipid 2
co-set:82	ST6GALNAC23_kdny	ga2_hs_g_kdny + cmpacna_g_kdny -> h_g_kdny + gm2a_hs_g_kdny + cmp_g_kdny	Kidney-Glycosphingolipid 2
co-set:82	ST6GALNAC24_kdny	gm1a_hs_g_kdny + cmpacna_g_kdny -> h_g_kdny + cmp_g_kdny + gd1b2_hs_g_kdny	Kidney-Glycosphingolipid 2
co-set:83	AKR1D_kdny	h_c_kdny + nadph_c_kdny + xol7aone_c_kdny -> nadp_c_kdny + xol7ah_c_kdny	Kidney-Cholesterol 3
co-set:83	XOL27OHtm_kdny	xol27oh_r_kdny <=> xol27oh_m_kdny	Kidney-Cholesterol 3
co-set:83	XOL7AH2tm_kdny	xol7ah2_c_kdny <=> xol7ah2_m_kdny	Kidney-Cholesterol 3
co-set:83	XOL7AONEtr_kdny	xol7aone_c_kdny <=> xol7aone_r_kdny	Kidney-Cholesterol 3
co-set:83	RE1810M_kdny	2 nadp_m_kdny + xol7ah2_m_kdny <=> 2 h_m_kdny + 2 nadph_m_kdny + xol7aone_m_kdny	Kidney-Cholesterol 3
co-set:83	RE2814M_kdny	nad_m_kdny + xol27oh_m_kdny <=> h_m_kdny + nadh_m_kdny + xol7aone_m_kdny	Kidney-Cholesterol 3
co-set:83	RE2814R_kdny	nad_r_kdny + xol27oh_r_kdny <=> h_r_kdny + nadh_r_kdny + xol7aone_r_kdny	Kidney-Cholesterol 3
co-set:84	ABO9g_kdny	2 udpgal_g_kdny + fucfucgalacglcgalacglcgal14acglcgalgluside_hs_g_kdny -> 2 h_g_kdny + 2 udp_g_kdny + galgalfucfucgalacglcgalacglcgal14acglcgalgluside_hs_g_kdny	Kidney-Glycosphingolipid 3
co-set:84	B3GNT314g_kdny	udpgal_g_kdny + acglcgalacglcgal14acglcgalgluside_hs_g_kdny -> h_g_kdny + udp_g_kdny + galacglcgalacglcgal14acglcgalgluside_hs_g_kdny	Kidney-Glycosphingolipid 3
co-set:84	EX_galgalfucfucgalacglcgalacglcgal14acglcgalgluside_hs_e	galgalfucfucgalacglcgalacglcgal14acglcgalgluside_hs_e ->	Kidney-Glycosphingolipid 3
co-set:84	FUT18g_kdny	galacglcgalacglcgal14acglcgalgluside_hs_g_kdny + 2 gdpfuc_g_kdny -> 2 h_g_kdny + fucfucgalacglcgalacglcgal14acglcgalgluside_hs_g_kdny + 2 gdp_g_kdny	Kidney-Glycosphingolipid 3
co-set:84	GALGALFUCFUCGALACGLCGALACGLCGAL14ACGLCGALGLUSIDEte_kdny	galgalfucfucgalacglcgalacglcgal14acglcgalgluside_hs_e <=> galgalfucfucgalacglcgalacglcgal14acglcgalgluside_hs_c_kdny	Kidney-Glycosphingolipid 3
co-set:84	GALGALFUCFUCGALACGLCGALACGLCGAL14ACGLCGALGLUSIDEtg_kdny	galgalfucfucgalacglcgalacglcgal14acglcgalgluside_hs_g_kdny <=> galgalfucfucgalacglcgalacglcgal14acglcgalgluside_hs_c_kdny	Kidney-Glycosphingolipid 3
co-set:84	GCNTg_kdny	uacgam_g_kdny + galacglcgal14acglcgalgluside_hs_g_kdny -> h_g_kdny + udp_g_kdny + acglcgalacglcgal14acglcgalgluside_hs_g_kdny	Kidney-Glycosphingolipid 3
co-set:85	ABO6g_kdny	udpacgal_g_kdny + fucgalacglcgal14acglcgalgluside_hs_g_kdny -> h_g_kdny + udp_g_kdny + acgalfucgalacglcgal14acglcgalgluside_hs_g_kdny	Kidney-Glycosphingolipid 4
co-set:85	ABO7g_kdny	udpacgal_g_kdny + fucgalacgalfucgalacglcgal14acglcgalgluside_hs_g_kdny -> h_g_kdny + udp_g_kdny + acgalfucgalacgalfucgalacglcgal14acglcgalgluside_hs_g_kdny	Kidney-Glycosphingolipid 4
co-set:85	ACGALFUCGALACGALFUCGALACGLCGAL14ACGLCGALGLUSIDEte_kdny	acgalfucgalacgalfucgalacglcgal14acglcgalgluside_hs_e <=> acgalfucgalacgalfucgalacglcgal14acglcgalgluside_hs_c_kdny	Kidney-Glycosphingolipid 4
co-set:85	ACGALFUCGALACGALFUCGALACGLCGAL14ACGLCGALGLUSIDEtg_kdny	acgalfucgalacgalfucgalacglcgal14acglcgalgluside_hs_g_kdny <=> acgalfucgalacgalfucgalacglcgal14acglcgalgluside_hs_c_kdny	Kidney-Glycosphingolipid 4
co-set:85	B3GNT313g_kdny	udpgal_g_kdny + acgalfucgalacglcgal14acglcgalgluside_hs_g_kdny -> h_g_kdny + udp_g_kdny + galacgalfucgalacglcgal14acglcgalgluside_hs_g_kdny	Kidney-Glycosphingolipid 4
co-set:85	EX_acgalfucgalacgalfucgalacglcgal14acglcgalgluside_hs_e	acgalfucgalacgalfucgalacglcgal14acglcgalgluside_hs_e ->	Kidney-Glycosphingolipid 4
co-set:85	FUT17g_kdny	galacgalfucgalacglcgal14acglcgalgluside_hs_g_kdny + gdpfuc_g_kdny -> h_g_kdny + fucgalacgalfucgalacglcgal14acglcgalgluside_hs_g_kdny + gdp_g_kdny	Kidney-Glycosphingolipid 4
co-set:86	ABO4g_kdny	udpacgal_g_kdny + fuc12gal14acglcgalgluside_hs_g_kdny -> h_g_kdny + udp_g_kdny + acgalfuc12gal14acglcgalgluside_hs_g_kdny	Kidney-Glycosphingolipid 5
co-set:86	ABO5g_kdny	udpacgal_g_kdny + fucgalacgalfuc12gal14acglcgalgluside_hs_g_kdny -> h_g_kdny + udp_g_kdny + acgalfucgalacgalfuc12gal14acglcgalgluside_hs_g_kdny	Kidney-Glycosphingolipid 5
co-set:86	ACGALFUCGALACGALFUC12GAL14ACGLCGALGLUSIDEte_kdny	acgalfucgalacgalfuc12gal14acglcgalgluside_hs_e <=> acgalfucgalacgalfuc12gal14acglcgalgluside_hs_c_kdny	Kidney-Glycosphingolipid 5
co-set:86	ACGALFUCGALACGALFUC12GAL14ACGLCGALGLUSIDEtg_kdny	acgalfucgalacgalfuc12gal14acglcgalgluside_hs_g_kdny <=> acgalfucgalacgalfuc12gal14acglcgalgluside_hs_c_kdny	Kidney-Glycosphingolipid 5
co-set:86	B3GNT311g_kdny	udpgal_g_kdny + acgalfuc12gal14acglcgalgluside_hs_g_kdny -> h_g_kdny + udp_g_kdny + galacgalfuc12gal14acglcgalgluside_hs_g_kdny	Kidney-Glycosphingolipid 5
co-set:86	EX_acgalfucgalacgalfuc12gal14acglcgalgluside_hs_e	acgalfucgalacgalfuc12gal14acglcgalgluside_hs_e ->	Kidney-Glycosphingolipid 5
co-set:86	FUT15g_kdny	galacgalfuc12gal14acglcgalgluside_hs_g_kdny + gdpfuc_g_kdny -> h_g_kdny + fucgalacgalfuc12gal14acglcgalgluside_hs_g_kdny + gdp_g_kdny	Kidney-Glycosphingolipid 5
co-set:87	A4GALTg_kdny	galgluside_hs_g_kdny + udpgal_g_kdny -> h_g_kdny + thcrm_hs_g_kdny + udp_g_kdny	Kidney-Glycosphingolipid 6
co-set:87	ACGALtlg_kdny	acgal_g_kdny <=> acgal_c_kdny	Kidney-Glycosphingolipid 6
co-set:87	ACGBGBSIDEtg_kdny	acgbgbside_hs_c_kdny <=> acgbgbside_hs_g_kdny	Kidney-Glycosphingolipid 6
co-set:87	ACGBGBSIDEtl_kdny	acgbgbside_hs_c_kdny <=> acgbgbside_hs_l_kdny	Kidney-Glycosphingolipid 6
co-set:87	B3GALT3g_kdny	thcrm_hs_g_kdny + udpacgal_g_kdny -> h_g_kdny + udp_g_kdny + gbside_hs_g_kdny	Kidney-Glycosphingolipid 6
co-set:87	B3GNT36g_kdny	acgal_g_kdny + gbside_hs_g_kdny -> acgbgbside_hs_g_kdny + h2o_g_kdny	Kidney-Glycosphingolipid 6
co-set:87	NAGAlby_kdny	h_l_kdny + acgbgbside_hs_l_kdny + udp_l_kdny -> gbside_hs_l_kdny + udpacgal_l_kdny	Kidney-Glycosphingolipid 6
co-set:88	4HOXPACDOX_NADP_kdny	h2o_c_kdny + nadp_c_kdny + 4hoxpacd_c_kdny <=> 2 h_c_kdny + nadph_c_kdny + 4hphac_c_kdny	Kidney-Keto-Aldehyde-Redox
co-set:88	AKR1C41_kdny	h_c_kdny + nadh_c_kdny + xol7ah_c_kdny -> nad_c_kdny + xol7ah2_c_kdny	Kidney-Keto-Aldehyde-Redox
co-set:88	AKR1C42_kdny	h_c_kdny + nadh_c_kdny + xoldioloneh_c_kdny -> nad_c_kdny + xoltriol_c_kdny	Kidney-Keto-Aldehyde-Redox
co-set:88	SBTR_kdny	h_c_kdny + nadph_c_kdny + glc__D_c_kdny -> nadp_c_kdny + sbt__D_c_kdny	Kidney-Keto-Aldehyde-Redox
co-set:88	r0750_kdny	nadp_c_kdny + xoltriol_c_kdny <=> h_c_kdny + nadph_c_kdny + xoldioloneh_c_kdny	Kidney-Keto-Aldehyde-Redox
co-set:88	RE1342C_kdny	nad_c_kdny + sbt__D_c_kdny <=> h_c_kdny + nadh_c_kdny + glc__D_c_kdny	Kidney-Keto-Aldehyde-Redox
co-set:88	4HALDD_kdny	h2o_c_kdny + nad_c_kdny + 4hoxpacd_c_kdny -> 2 h_c_kdny + nadh_c_kdny + 4hphac_c_kdny	Kidney-Keto-Aldehyde-Redox
co-set:89	IPMD_bsc	nad_c_bsc + 3c2hmp_c_bsc -> h_c_bsc + nadh_c_bsc + 3c4mop_c_bsc	Microbiome-Branched AA Degradation 2
co-set:89	IPPMIa_bsc	3c2hmp_c_bsc <=> h2o_c_bsc + 2ippm_c_bsc	Microbiome-Branched AA Degradation 2
co-set:89	IPPMIb_bsc	h2o_c_bsc + 2ippm_c_bsc <=> 3c3hmp_c_bsc	Microbiome-Branched AA Degradation 2
co-set:89	IPPS_bsc	h2o_c_bsc + accoa_c_bsc + 3mob_c_bsc -> h_c_bsc + coa_c_bsc + 3c3hmp_c_bsc	Microbiome-Branched AA Degradation 2
co-set:89	LEUt2r_bsc	h_e + leu__L_e <=> h_c_bsc + leu__L_c_bsc	Microbiome-Branched AA Degradation 2
co-set:89	OMCDC_bsc	h_c_bsc + 3c4mop_c_bsc -> co2_c_bsc + 4mop_c_bsc	Microbiome-Branched AA Degradation 2
co-set:90	GALKr_bsc	atp_c_bsc + gal_c_bsc -> h_c_bsc + adp_c_bsc + gal1p_c_bsc	Microbiome-Galactose
co-set:90	GALT_bsc	h_c_bsc + utp_c_bsc + gal1p_c_bsc <=> ppi_c_bsc + udpgal_c_bsc	Microbiome-Galactose
co-set:90	GALUi_bsc	h_c_bsc + utp_c_bsc + g1p_c_bsc <=> ppi_c_bsc + udpg_c_bsc	Microbiome-Galactose
co-set:90	GALt2_bsc	h_e + gal_e -> h_c_bsc + gal_c_bsc	Microbiome-Galactose
co-set:90	PGMT_bsc	g1p_c_bsc <=> g6p_c_bsc	Microbiome-Galactose
co-set:90	UDPG4E_bsc	udpg_c_bsc <=> udpgal_c_bsc	Microbiome-Galactose
co-set:91	EX_f6p_e	f6p_e ->	Microbiome-Sugar Transport
co-set:91	EX_g1p_e	g1p_e ->	Microbiome-Sugar Transport
co-set:91	EX_g6p_e	g6p_e ->	Microbiome-Sugar Transport
co-set:91	F6Pt6_2_bsc	2 pi_c_bsc + f6p_e -> 2 pi_e + f6p_c_bsc	Microbiome-Sugar Transport
co-set:91	G1Pt6_2_bsc	2 pi_c_bsc + g1p_e -> 2 pi_e + g1p_c_bsc	Microbiome-Sugar Transport
co-set:91	G6Pt6_2_bsc	2 pi_c_bsc + g6p_e -> 2 pi_e + g6p_c_bsc	Microbiome-Sugar Transport
co-set:92	DDGLK_bsc	atp_c_bsc + 2ddglcn_c_bsc -> h_c_bsc + adp_c_bsc + 2ddg6p_c_bsc	Microbiome-Glucuronate
co-set:92	EDA_bsc	2ddg6p_c_bsc -> pyr_c_bsc + g3p_c_bsc	Microbiome-Glucuronate
co-set:92	GLCURt2r_bsc	h_e + glcur_e -> h_c_bsc + glcur_c_bsc	Microbiome-Glucuronate
co-set:92	GUI1_bsc	glcur_c_bsc <=> fruur_c_bsc	Microbiome-Glucuronate
co-set:92	MANAO_bsc	nad_c_bsc + mana_c_bsc <=> h_c_bsc + nadh_c_bsc + fruur_c_bsc	Microbiome-Glucuronate
co-set:92	MNNH_bsc	mana_c_bsc -> h2o_c_bsc + 2ddglcn_c_bsc	Microbiome-Glucuronate
co-set:93	ACNAMt2_bsc	h_e + acnam_e -> h_c_bsc + acnam_c_bsc	Microbiome-Glucosamine
co-set:93	ACNPLYS_bsc	h2o_c_bsc + pep_c_bsc + acmana_c_bsc <=> pi_c_bsc + acnam_c_bsc	Microbiome-Glucosamine
co-set:93	G1PACT_bsc	accoa_c_bsc + gam1p_c_bsc <=> h_c_bsc + coa_c_bsc + acgam1p_c_bsc	Microbiome-Glucosamine
co-set:93	PGAMT_bsc	gam1p_c_bsc <=> gam6p_c_bsc	Microbiome-Glucosamine
co-set:93	UAG2EMA_bsc	h2o_c_bsc + uacgam_c_bsc <=> h_c_bsc + acmana_c_bsc + udp_c_bsc	Microbiome-Glucosamine
co-set:93	UAGDP_bsc	h_c_bsc + utp_c_bsc + acgam1p_c_bsc <=> ppi_c_bsc + uacgam_c_bsc	Microbiome-Glucosamine
co-set:94	ACACT7r_bsc	accoa_c_bsc + tdcoa_c_bsc <=> coa_c_bsc + 3ohdcoa_c_bsc	Microbiome-Fatty Acid Synthesis
co-set:94	ACOAD7_bsc	nad_c_bsc + pmtcoa_c_bsc <=> h_c_bsc + nadh_c_bsc + hdd2coa_c_bsc	Microbiome-Fatty Acid Synthesis
co-set:94	ECOAH7_bsc	3hhdcoa_c_bsc <=> h2o_c_bsc + hdd2coa_c_bsc	Microbiome-Fatty Acid Synthesis
co-set:94	FACOAL160_bsc	coa_c_bsc + atp_c_bsc + hdca_c_bsc <=> pmtcoa_c_bsc + amp_c_bsc + ppi_c_bsc	Microbiome-Fatty Acid Synthesis
co-set:94	HACD7_bsc	h_c_bsc + nadh_c_bsc + 3ohdcoa_c_bsc <=> nad_c_bsc + 3hhdcoa_c_bsc	Microbiome-Fatty Acid Synthesis
co-set:94	KAS8_bsc	20 h_c_bsc + accoa_c_bsc + 7 malcoa_c_bsc + 14 nadph_c_bsc -> 6 h2o_c_bsc + 7 co2_c_bsc + 8 coa_c_bsc + 14 nadp_c_bsc + hdca_c_bsc	Microbiome-Fatty Acid Synthesis
co-set:95	2PGLYCt6_bsc	h_e + 2pglyc_e <=> h_c_bsc + 2pglyc_c_bsc	Microbiome-Phosphate Bound Transport
co-set:95	EX_2pglyc_e	2pglyc_e ->	Microbiome-Phosphate Bound Transport
co-set:95	EX_pser__D_e	pser__D_e ->	Microbiome-Phosphate Bound Transport
co-set:95	PGLYCP_bsc	h2o_c_bsc + 2pglyc_c_bsc -> pi_c_bsc + glyclt_c_bsc	Microbiome-Phosphate Bound Transport
co-set:95	PSER_Dt6_bsc	h_e + pser__D_e <=> h_c_bsc + pser__D_c_bsc	Microbiome-Phosphate Bound Transport
co-set:95	PSP_D_bsc	h2o_c_bsc + pser__D_c_bsc -> pi_c_bsc + ser__D_c_bsc	Microbiome-Phosphate Bound Transport
co-set:96	RE2985X_lvr	o2_x_lvr + arachdcoa_x_lvr -> h2o2_x_lvr + CE4795_x_lvr	Liver-Fatty Acid Oxidation, Peroxisome 6
co-set:96	RE2986X_lvr	h2o_x_lvr + CE5114_x_lvr <=> CE4791_x_lvr	Liver-Fatty Acid Oxidation, Peroxisome 6
co-set:96	RE2987X_lvr	nad_x_lvr + CE4791_x_lvr <=> h_x_lvr + nadh_x_lvr + CE4793_x_lvr	Liver-Fatty Acid Oxidation, Peroxisome 6
co-set:96	RE2988X_lvr	coa_x_lvr + CE4793_x_lvr <=> accoa_x_lvr + lnlncgcoa_x_lvr	Liver-Fatty Acid Oxidation, Peroxisome 6
co-set:96	RE2996X_lvr	h_x_lvr + nadph_x_lvr + CE4795_x_lvr <=> nadp_x_lvr + CE5116_x_lvr	Liver-Fatty Acid Oxidation, Peroxisome 6
co-set:96	RE3002X_lvr	CE5114_x_lvr <=> CE5116_x_lvr	Liver-Fatty Acid Oxidation, Peroxisome 6
co-set:97	RE1520M_lvr	h2o_m_lvr + C05279_m_lvr <=> CE2420_m_lvr	Liver-Fatty Acid Oxidation, Mitochondria 7
co-set:97	RE1522M_lvr	h2o_m_lvr + CE2433_m_lvr <=> CE2418_m_lvr	Liver-Fatty Acid Oxidation, Mitochondria 7
co-set:97	RE1525M_lvr	nad_m_lvr + CE2418_m_lvr <=> h_m_lvr + nadh_m_lvr + CE2422_m_lvr	Liver-Fatty Acid Oxidation, Mitochondria 7
co-set:97	RE1527M_lvr	nad_m_lvr + CE2420_m_lvr <=> h_m_lvr + nadh_m_lvr + CE0693_m_lvr	Liver-Fatty Acid Oxidation, Mitochondria 7
co-set:97	RE1532M_lvr	coa_m_lvr + CE2422_m_lvr <=> accoa_m_lvr + CE0785_m_lvr	Liver-Fatty Acid Oxidation, Mitochondria 7
co-set:97	RE1534M_lvr	coa_m_lvr + CE0693_m_lvr <=> accoa_m_lvr + dece4coa_m_lvr	Liver-Fatty Acid Oxidation, Mitochondria 7
co-set:98	PPM_lvr	r1p_c_lvr <=> r5p_c_lvr	Liver-Pentose Phosphate
co-set:98	PYNP2r_lvr	pi_c_lvr + uri_c_lvr <=> ura_c_lvr + r1p_c_lvr	Liver-Pentose Phosphate
co-set:98	RPEc_lvr	2 ru5p__D_c_lvr <=> 2 xu5p__D_c_lvr	Liver-Pentose Phosphate
co-set:98	TKT1_lvr	r5p_c_lvr + xu5p__D_c_lvr <=> s7p_c_lvr + g3p_c_lvr	Liver-Pentose Phosphate
co-set:98	TKT2_lvr	xu5p__D_c_lvr + e4p_c_lvr <=> g3p_c_lvr + f6p_c_lvr	Liver-Pentose Phosphate
co-set:98	r0407_lvr	HC00361_c_lvr <=> dhap_c_lvr + e4p_c_lvr	Liver-Pentose Phosphate
co-set:99	AMETt2m_kdny	amet_c_kdny + ahcys_m_kdny <=> ahcys_c_kdny + amet_m_kdny	Liver-Kidney Amet
co-set:99	AMETt2m_lvr	amet_c_lvr + ahcys_m_lvr <=> ahcys_c_lvr + amet_m_lvr	Liver-Kidney Amet
co-set:99	LNLCCPT1_lvr	crn_c_lvr + lnlccoa_c_lvr <=> coa_c_lvr + lnlccrn_c_lvr	Liver-Kidney Amet
co-set:99	r0438_lvr	crn_r_lvr + lnlccoa_r_lvr -> coa_r_lvr + lnlccrn_r_lvr	Liver-Kidney Amet
co-set:99	r1002_lvr	crn_c_lvr + lnlccrn_r_lvr -> lnlccrn_c_lvr + crn_r_lvr	Liver-Kidney Amet
co-set:99	r1318_lvr	lnlccoa_c_lvr <=> lnlccoa_r_lvr	Liver-Kidney Amet
co-set:100	HMR_2711_lvr	coa_c_lvr + M02637_c_lvr <=> crn_c_lvr + lnlncacoa_c_lvr	Liver-CoA/Carnitine
co-set:100	HMR_2712_lvr	crn_c_lvr + M02637_m_lvr <=> crn_m_lvr + M02637_c_lvr	Liver-CoA/Carnitine
co-set:100	HMR_2713_lvr	coa_m_lvr + M02637_m_lvr <=> crn_m_lvr + lnlncacoa_m_lvr	Liver-CoA/Carnitine
co-set:100	LNLNCACPT1_lvr	crn_c_lvr + lnlncacoa_c_lvr <=> coa_c_lvr + lnlncacrn_c_lvr	Liver-CoA/Carnitine
co-set:100	LNLNCACPT2_lvr	coa_m_lvr + lnlncacrn_m_lvr <=> crn_m_lvr + lnlncacoa_m_lvr	Liver-CoA/Carnitine
co-set:100	LNLNCACRNt_lvr	lnlncacrn_c_lvr <=> lnlncacrn_m_lvr	Liver-CoA/Carnitine
co-set:101	HMR_2703_lvr	crn_c_lvr + M01724_m_lvr <=> crn_m_lvr + M01724_c_lvr	Liver-CoA/Carnitine 2
co-set:101	HMR_2704_lvr	coa_m_lvr + M01724_m_lvr <=> crn_m_lvr + docoscoa_m_lvr	Liver-CoA/Carnitine 2
co-set:101	HMR_3107_lvr	fad_m_lvr + docoscoa_m_lvr -> fadh2_m_lvr + CE2242_m_lvr	Liver-CoA/Carnitine 2
co-set:101	HMR_3108_lvr	h2o_m_lvr + CE2242_m_lvr -> CE2246_m_lvr	Liver-CoA/Carnitine 2
co-set:101	HMR_3109_lvr	nad_m_lvr + CE2246_m_lvr -> h_m_lvr + nadh_m_lvr + CE2250_m_lvr	Liver-CoA/Carnitine 2
co-set:101	HMR_3110_lvr	coa_m_lvr + CE2250_m_lvr -> accoa_m_lvr + arachcoa_m_lvr	Liver-CoA/Carnitine 2
co-set:102	H2O2tly_lvr	h2o2_c_lvr <=> h2o2_l_lvr
co-set:102	H2Otly_lvr	h2o_c_lvr <=> h2o_l_lvr
co-set:102	HMR_2087_lvr	hestratriol_c_lvr <=> hestratriol_l_lvr
co-set:102	HMR_2088_lvr	2 h2o_c_lvr + CE5253_c_lvr <=> h2o2_c_lvr + hestratriol_c_lvr
co-set:102	HMR_2089_lvr	2 h2o_l_lvr + CE5253_l_lvr <=> h2o2_l_lvr + hestratriol_l_lvr
co-set:102	HMR_2090_lvr	CE5253_c_lvr <=> CE5253_l_lvr
co-set:103	GALASE20ly_lvr	2 h2o_l_lvr + ksii_core4_deg2_l_lvr -> 2 gal_l_lvr + ksii_core4_deg3_l_lvr
co-set:103	KSII_CORE4tly_lvr	ksii_core4_e -> ksii_core4_l_lvr
co-set:103	NACHEX26ly_lvr	2 h2o_l_lvr + ksii_core4_deg4_l_lvr -> 2 acgam_l_lvr + ksii_core2_deg5_l_lvr
co-set:103	S6TASE25ly_lvr	h2o_l_lvr + ksii_core4_deg1_l_lvr <=> h_l_lvr + so4_l_lvr + ksii_core4_deg2_l_lvr
co-set:103	S6TASE26ly_lvr	h2o_l_lvr + ksii_core4_deg3_l_lvr <=> h_l_lvr + so4_l_lvr + ksii_core4_deg4_l_lvr
co-set:103	SIAASE4ly_lvr	h2o_l_lvr + ksii_core4_l_lvr -> acnam_l_lvr + ksii_core4_deg1_l_lvr
co-set:104	GALASE16ly_lvr	2 h2o_l_lvr + ksii_core2_deg2_l_lvr -> 2 gal_l_lvr + ksii_core2_deg3_l_lvr
co-set:104	KSII_CORE2tly_lvr	ksii_core2_e -> ksii_core2_l_lvr
co-set:104	NACHEX23ly_lvr	h2o_l_lvr + ksii_core2_deg4_l_lvr -> acgam_l_lvr + ksii_core2_deg5_l_lvr
co-set:104	S6TASE22ly_lvr	h2o_l_lvr + ksii_core2_deg1_l_lvr <=> h_l_lvr + so4_l_lvr + ksii_core2_deg2_l_lvr
co-set:104	S6TASE23ly_lvr	h2o_l_lvr + ksii_core2_deg3_l_lvr <=> h_l_lvr + so4_l_lvr + ksii_core2_deg4_l_lvr
co-set:104	SIAASE3ly_lvr	h2o_l_lvr + ksii_core2_l_lvr -> acnam_l_lvr + ksii_core2_deg1_l_lvr
co-set:105	DUDPtn_lvr	dudp_c_lvr <=> dudp_n_lvr
co-set:105	HMR_6617_lvr	trdrd_c_lvr <=> trdrd_n_lvr
co-set:105	HMR_6619_lvr	trdox_c_lvr <=> trdox_n_lvr
co-set:105	NDPK6n_lvr	atp_n_lvr + dudp_n_lvr <=> adp_n_lvr + dutp_n_lvr
co-set:105	RE0456N_lvr	utp_n_lvr + trdrd_n_lvr <=> h2o_n_lvr + dutp_n_lvr + trdox_n_lvr
co-set:105	UTPtn_lvr	utp_c_lvr <=> utp_n_lvr
co-set:106	CSBPASEly_lvr	h2o_l_lvr + cspg_b_l_lvr -> Ser_Gly_Ala_X_Gly_l_lvr + cs_b_l_lvr
co-set:106	CSPG_Btly_lvr	cspg_b_e -> cspg_b_l_lvr
co-set:106	IDOAASE4ly_lvr	h2o_l_lvr + cs_b_deg3_l_lvr -> cs_a_deg3_l_lvr + idour_l_lvr
co-set:106	IDOURte_lvr	idour_e <=> idour_c_lvr
co-set:106	IDOURtly_lvr	h_c_lvr + idour_c_lvr <=> h_l_lvr + idour_l_lvr
co-set:106	S2TASE3ly_lvr	h2o_l_lvr + cs_b_deg2_l_lvr -> h_l_lvr + so4_l_lvr + cs_b_deg3_l_lvr
co-set:107	CE2006te_lvr	h2o_c_lvr + atp_c_lvr + CE2006_c_lvr -> CE2006_e + h_c_lvr + adp_c_lvr + pi_c_lvr
co-set:107	RE2346C_lvr	CE2576_c_lvr <=> h2o_c_lvr + CE2577_c_lvr
co-set:107	RE3411C_1_lvr	h2o_c_lvr + h_c_lvr + C04717_c_lvr <=> C01601_c_lvr + CE2576_c_lvr
co-set:107	RE3413C_lvr	CE2006_c_lvr <=> CE6506_c_lvr
co-set:107	RE3417C_1_lvr	CE6504_c_lvr <=> 3 h_c_lvr + CE6506_c_lvr + C08261_c_lvr
co-set:107	RE3420C_1_lvr	CE6504_c_lvr <=> 5 h_c_lvr + CE2577_c_lvr + C08261_c_lvr
co-set:108	C8DCc_lvr	crn_c_lvr + sbcoa_c_lvr <=> coa_c_lvr + c8dc_c_lvr
co-set:108	SBCOAACOTx_lvr	h2o_x_lvr + sbcoa_x_lvr -> h_x_lvr + coa_x_lvr + subeac_x_lvr
co-set:108	SUBEACTD_lvr	subeac_x_lvr <=> subeac_c_lvr
co-set:108	SUBERCACT_lvr	c8dc_x_lvr <=> c8dc_c_lvr
co-set:108	SUBERCROT_lvr	crn_x_lvr + sbcoa_x_lvr <=> coa_x_lvr + c8dc_x_lvr
co-set:108	SUBERICACT_lvr	atp_c_lvr + coa_c_lvr + subeac_c_lvr -> amp_c_lvr + ppi_c_lvr + sbcoa_c_lvr
co-set:109	C4DCCACT_lvr	c4dc_x_lvr <=> c4dc_c_lvr
co-set:109	FAOXC4C4DCc_lvr	crn_c_lvr + succoa_c_lvr <=> coa_c_lvr + c4dc_c_lvr
co-set:109	SUCCACT_lvr	atp_c_lvr + coa_c_lvr + succ_c_lvr -> amp_c_lvr + ppi_c_lvr + succoa_c_lvr
co-set:109	SUCCCROT_lvr	crn_x_lvr + succoa_x_lvr <=> coa_x_lvr + c4dc_x_lvr
co-set:109	SUCCOAPET_lvr	h2o_x_lvr + succoa_x_lvr -> h_x_lvr + coa_x_lvr + succ_x_lvr
co-set:109	SUCCtp_lvr	succ_c_lvr <=> succ_x_lvr
co-set:110	C14STRr_lvr	h_r_lvr + nadph_r_lvr + 44mctr_r_lvr -> nadp_r_lvr + 44mzym_r_lvr
co-set:110	FORtr_lvr	for_c_lvr <=> for_r_lvr
co-set:110	LNS14DMr_lvr	2 h_r_lvr + 3 nadph_r_lvr + 3 o2_r_lvr + lanost_r_lvr -> 4 h2o_r_lvr + 3 nadp_r_lvr + 44mctr_r_lvr + for_r_lvr
co-set:110	LNSTLSr_lvr	Ssq23epx_r_lvr -> lanost_r_lvr
co-set:110	SQLEr_lvr	h_r_lvr + nadph_r_lvr + o2_r_lvr + sql_r_lvr -> h2o_r_lvr + nadp_r_lvr + Ssq23epx_r_lvr
co-set:110	r1134_lvr	h_r_lvr + nadph_r_lvr + 44mzym_r_lvr + 2 o2_r_lvr -> 2 h2o_r_lvr + nadp_r_lvr + 4mzym_int1_r_lvr
co-set:111	C12DCACOT_lvr	h2o_x_lvr + c12dccoa_x_lvr -> h_x_lvr + coa_x_lvr + dodecanac_x_lvr
co-set:111	C12DCACT_lvr	atp_c_lvr + coa_c_lvr + dodecanac_c_lvr -> amp_c_lvr + ppi_c_lvr + c12dccoa_c_lvr
co-set:111	C12DCTD_lvr	dodecanac_x_lvr <=> dodecanac_c_lvr
co-set:111	FAOXC12DCTc_lvr	c12dc_x_lvr <=> c12dc_c_lvr
co-set:111	FAOXC12DCc_lvr	crn_c_lvr + c12dccoa_c_lvr <=> coa_c_lvr + c12dc_c_lvr
co-set:111	FAOXC12DCx_lvr	crn_x_lvr + c12dccoa_x_lvr <=> coa_x_lvr + c12dc_x_lvr
co-set:112	C10DCCACT_lvr	c10dc_x_lvr <=> c10dc_c_lvr
co-set:112	C10DCc_lvr	crn_c_lvr + sebcoa_c_lvr <=> coa_c_lvr + c10dc_c_lvr
co-set:112	SEBACACT_lvr	atp_c_lvr + coa_c_lvr + sebacid_c_lvr -> amp_c_lvr + ppi_c_lvr + sebcoa_c_lvr
co-set:112	SEBACIDTD_lvr	sebacid_x_lvr <=> sebacid_c_lvr
co-set:112	SEBCOACROT_lvr	crn_x_lvr + sebcoa_x_lvr <=> coa_x_lvr + c10dc_x_lvr
co-set:112	SEBCOAPET_lvr	h2o_x_lvr + sebcoa_x_lvr -> h_x_lvr + coa_x_lvr + sebacid_x_lvr
co-set:113	B3GALT43g_lvr	udpgal_g_lvr + gd2_hs_g_lvr -> h_g_lvr + udp_g_lvr + gd1b_hs_g_lvr
co-set:113	GALGT3_lvr	udpacgal_g_lvr + gd3_hs_g_lvr -> h_g_lvr + udp_g_lvr + gd2_hs_g_lvr
co-set:113	GQ1Btg_lvr	gq1b_hs_c_lvr <=> gq1b_hs_g_lvr
co-set:113	ST3GAL23g_lvr	gd1b_hs_g_lvr + cmpacna_g_lvr -> h_g_lvr + cmp_g_lvr + gt1b_hs_g_lvr
co-set:113	ST8SIA12_lvr	cmpacna_g_lvr + gm3_hs_g_lvr -> h_g_lvr + cmp_g_lvr + gd3_hs_g_lvr
co-set:113	ST8SIA52g_lvr	cmpacna_g_lvr + gt1b_hs_g_lvr -> h_g_lvr + cmp_g_lvr + gq1b_hs_g_lvr
co-set:114	AMACR2p_lvr	0.5 o2_x_lvr + dhcholestancoa_x_lvr -> dhcholoylcoa_x_lvr + h2o_x_lvr
co-set:114	BAAT3x_lvr	gly_x_lvr + dgcholcoa_x_lvr -> coa_x_lvr + dgchol_x_lvr
co-set:114	DGCHOLtx_lvr	dgchol_x_lvr <=> dgchol_c_lvr
co-set:114	GLYtp_lvr	gly_c_lvr <=> gly_x_lvr
co-set:114	SCP2x_1_lvr	8 coa_x_lvr + 7 dhcholoylcoa_x_lvr + 2 h2o_x_lvr + 3 co2_x_lvr -> 7 dgcholcoa_x_lvr + 8 ppcoa_x_lvr
co-set:114	r0698_lvr	4 h_x_lvr + dcholcoa_x_lvr + ppcoa_x_lvr -> coa_x_lvr + h2o_x_lvr + dhcholestancoa_x_lvr
co-set:115	ADPACDAc_lvr	atp_c_lvr + coa_c_lvr + adpac_c_lvr -> amp_c_lvr + ppi_c_lvr + adpcoa_c_lvr
co-set:115	ADPACTD_lvr	adpac_x_lvr <=> adpac_c_lvr
co-set:115	ADPCOACROT_lvr	crn_x_lvr + adpcoa_x_lvr <=> coa_x_lvr + c6dc_x_lvr
co-set:115	ADPCOAPTE_lvr	adpcoa_x_lvr + h2o_x_lvr -> h_x_lvr + coa_x_lvr + adpac_x_lvr
co-set:115	C6DCCACT_lvr	c6dc_x_lvr <=> c6dc_c_lvr
co-set:115	C6DCc_lvr	adpcoa_c_lvr + crn_c_lvr <=> coa_c_lvr + c6dc_c_lvr
co-set:116	2HYDOGOAT3t_lvr	akg_e + 2hydog_c_lvr <=> 2hydog_e + akg_c_lvr
co-set:116	2HYDOGte_lvr	2hydog_c_lvr -> 2hydog_e
co-set:116	3OHGLUTACOAT3t_lvr	akg_e + 3ohglutac_c_lvr <=> 3ohglutac_e + akg_c_lvr
co-set:116	3OHGLUTACte_lvr	3ohglutac_c_lvr -> 3ohglutac_e
co-set:116	GLUTAROAT3t_lvr	akg_e + glutar_c_lvr <=> glutar_e + akg_c_lvr
co-set:116	GLUTARte_lvr	glutar_c_lvr -> glutar_e
co-set:117	CRTNtr_kdny	crtn_e <=> crtn_c_kdny
co-set:117	HMR_9581_kdny	M02035_c_kdny <=> M02035_e
co-set:117	HMR_9582_kdny	h_e + M02035_e -> h_c_kdny + M02035_c_kdny
co-set:117	HMR_9583_kdny	M02467_c_kdny <=> M02467_e
co-set:117	HMR_9584_kdny	h_e + M02467_e -> h_c_kdny + M02467_c_kdny
co-set:117	HMR_9619_kdny	h_e + crtn_e -> h_c_kdny + crtn_c_kdny
co-set:118	HMR_2703_kdny	crn_c_kdny + M01724_m_kdny <=> crn_m_kdny + M01724_c_kdny
co-set:118	HMR_2704_kdny	coa_m_kdny + M01724_m_kdny <=> crn_m_kdny + docoscoa_m_kdny
co-set:118	HMR_3107_kdny	fad_m_kdny + docoscoa_m_kdny -> fadh2_m_kdny + CE2242_m_kdny
co-set:118	HMR_3108_kdny	h2o_m_kdny + CE2242_m_kdny -> CE2246_m_kdny
co-set:118	HMR_3109_kdny	nad_m_kdny + CE2246_m_kdny -> h_m_kdny + nadh_m_kdny + CE2250_m_kdny
co-set:118	HMR_3110_kdny	coa_m_kdny + CE2250_m_kdny -> accoa_m_kdny + arachcoa_m_kdny
co-set:119	HMR_0906_kdny	uacgam_c_kdny + galacglcgal14acglcgalgluside_hs_c_kdny -> h_c_kdny + udp_c_kdny + acglcgalacglcgal14acglcgalgluside_hs_c_kdny
co-set:119	HMR_0907_kdny	udpgal_c_kdny + acglcgalacglcgal14acglcgalgluside_hs_c_kdny -> udp_c_kdny + M02186_c_kdny
co-set:119	HMR_0908_kdny	gdpfuc_c_kdny + M02186_c_kdny -> gdp_c_kdny + M02490_c_kdny
co-set:119	HMR_0909_kdny	gdpfuc_c_kdny + M02490_c_kdny -> gdp_c_kdny + M01881_c_kdny
co-set:119	HMR_9644_kdny	M01881_c_kdny <=> M01881_e
co-set:119	EX_M01881_e	M01881_e ->
co-set:120	TRPGLYPHEt_kdny	h_e + trpglyphe_e <=> h_c_kdny + trpglyphe_c_kdny
co-set:120	TRPGLYPHEr_kdny	trp__L_c_kdny + glyphe_c_kdny <=> h2o_c_kdny + trpglyphe_c_kdny
co-set:120	GLYPHEHYc_kdny	h2o_c_kdny + glyphe_c_kdny <=> gly_c_kdny + phe__L_c_kdny
co-set:120	GLYPHEHYc_lvr	h2o_c_lvr + glyphe_c_lvr <=> phe__L_c_lvr + gly_c_lvr
co-set:120	TRPGLYPHEr_lvr	trp__L_c_lvr + glyphe_c_lvr <=> h2o_c_lvr + trpglyphe_c_lvr
co-set:120	TRPGLYPHEt_lvr	h_e + trpglyphe_e <=> h_c_lvr + trpglyphe_c_lvr
co-set:121	TRPGLYLEUt_kdny	h_e + trpglyleu_e <=> h_c_kdny + trpglyleu_c_kdny
co-set:121	TRPGLYLEUr_kdny	trp__L_c_kdny + glyleu_c_kdny <=> h2o_c_kdny + trpglyleu_c_kdny
co-set:121	GLYLEUHYDROc_kdny	h2o_c_kdny + glyleu_c_kdny <=> gly_c_kdny + leu__L_c_kdny
co-set:121	GLYLEUHYDROc_lvr	h2o_c_lvr + glyleu_c_lvr <=> leu__L_c_lvr + gly_c_lvr
co-set:121	TRPGLYLEUr_lvr	trp__L_c_lvr + glyleu_c_lvr <=> h2o_c_lvr + trpglyleu_c_lvr
co-set:121	TRPGLYLEUt_lvr	h_e + trpglyleu_e <=> h_c_lvr + trpglyleu_c_lvr
co-set:122	PHACCOAGLYACm_kdny	gly_m_kdny + phaccoa_m_kdny <=> h_m_kdny + coa_m_kdny + pheacgly_m_kdny
co-set:122	PHEACGLYsec_kdny	pheacgly_c_kdny -> pheacgly_e
co-set:122	EX_pheacgly_e	pheacgly_e ->
co-set:122	PHEACGLYtm_kdny	pheacgly_m_kdny <=> pheacgly_c_kdny
co-set:122	PACCOALm_kdny	coa_m_kdny + atp_m_kdny + pac_m_kdny -> amp_m_kdny + ppi_m_kdny + phaccoa_m_kdny
co-set:122	PACALDtm_kdny	pacald_c_kdny <=> pacald_m_kdny
co-set:123	C8DCc_kdny	crn_c_kdny + sbcoa_c_kdny <=> coa_c_kdny + c8dc_c_kdny
co-set:123	SBCOAACOTx_kdny	h2o_x_kdny + sbcoa_x_kdny -> h_x_kdny + coa_x_kdny + subeac_x_kdny
co-set:123	SUBEACTD_kdny	subeac_x_kdny <=> subeac_c_kdny
co-set:123	SUBERCACT_kdny	c8dc_x_kdny <=> c8dc_c_kdny
co-set:123	SUBERCROT_kdny	crn_x_kdny + sbcoa_x_kdny <=> coa_x_kdny + c8dc_x_kdny
co-set:123	SUBERICACT_kdny	atp_c_kdny + coa_c_kdny + subeac_c_kdny -> amp_c_kdny + ppi_c_kdny + sbcoa_c_kdny
co-set:124	C12DCACOT_kdny	h2o_x_kdny + c12dccoa_x_kdny -> h_x_kdny + coa_x_kdny + dodecanac_x_kdny
co-set:124	C12DCACT_kdny	atp_c_kdny + coa_c_kdny + dodecanac_c_kdny -> amp_c_kdny + ppi_c_kdny + c12dccoa_c_kdny
co-set:124	C12DCTD_kdny	dodecanac_x_kdny <=> dodecanac_c_kdny
co-set:124	FAOXC12DCTc_kdny	c12dc_x_kdny <=> c12dc_c_kdny
co-set:124	FAOXC12DCc_kdny	crn_c_kdny + c12dccoa_c_kdny <=> coa_c_kdny + c12dc_c_kdny
co-set:124	FAOXC12DCx_kdny	crn_x_kdny + c12dccoa_x_kdny <=> coa_x_kdny + c12dc_x_kdny
co-set:125	C10DCCACT_kdny	c10dc_x_kdny <=> c10dc_c_kdny
co-set:125	C10DCc_kdny	crn_c_kdny + sebcoa_c_kdny <=> coa_c_kdny + c10dc_c_kdny
co-set:125	SEBACACT_kdny	atp_c_kdny + coa_c_kdny + sebacid_c_kdny -> amp_c_kdny + ppi_c_kdny + sebcoa_c_kdny
co-set:125	SEBACIDTD_kdny	sebacid_x_kdny <=> sebacid_c_kdny
co-set:125	SEBCOACROT_kdny	crn_x_kdny + sebcoa_x_kdny <=> coa_x_kdny + c10dc_x_kdny
co-set:125	SEBCOAPET_kdny	h2o_x_kdny + sebcoa_x_kdny -> h_x_kdny + coa_x_kdny + sebacid_x_kdny
co-set:126	ADPACDAc_kdny	atp_c_kdny + coa_c_kdny + adpac_c_kdny -> amp_c_kdny + ppi_c_kdny + adpcoa_c_kdny
co-set:126	ADPACTD_kdny	adpac_x_kdny <=> adpac_c_kdny
co-set:126	ADPCOACROT_kdny	crn_x_kdny + adpcoa_x_kdny <=> coa_x_kdny + c6dc_x_kdny
co-set:126	ADPCOAPTE_kdny	h2o_x_kdny + adpcoa_x_kdny -> h_x_kdny + coa_x_kdny + adpac_x_kdny
co-set:126	C6DCCACT_kdny	c6dc_x_kdny <=> c6dc_c_kdny
co-set:126	C6DCc_kdny	crn_c_kdny + adpcoa_c_kdny <=> coa_c_kdny + c6dc_c_kdny
co-set:127	RE3352C_kdny	h2o_c_kdny + C11821_c_kdny <=> co2_c_kdny + alltn_c_kdny
co-set:127	ALLTNti_kdny	alltn_e <=> alltn_c_kdny
co-set:127	HMR_6611_kdny	h2o_c_kdny + o2_c_kdny + urate_c_kdny <=> h2o2_c_kdny + C11821_c_kdny
co-set:127	ALLTNti_lvr	alltn_e <=> alltn_c_lvr
co-set:127	HMR_6611_lvr	h2o_c_lvr + o2_c_lvr + urate_c_lvr <=> h2o2_c_lvr + C11821_c_lvr
co-set:127	RE3352C_lvr	h2o_c_lvr + C11821_c_lvr <=> co2_c_lvr + alltn_c_lvr
co-set:128	RE2624M_kdny	CE5166_m_kdny <=> cholcoar_m_kdny
co-set:128	RE3247M_kdny	o2_m_kdny + CE5166_m_kdny -> h2o2_m_kdny + cholcoads_m_kdny
co-set:128	HMR_1630_kdny	cholcoar_c_kdny <=> cholcoar_m_kdny
co-set:128	HMR_1651_kdny	nad_m_kdny + HC01459_m_kdny <=> h_m_kdny + nadh_m_kdny + cholcoaone_m_kdny
co-set:128	HMR_1653_kdny	coa_m_kdny + cholcoaone_m_kdny -> ppcoa_m_kdny + cholcoa_m_kdny
co-set:128	HMR_1644_kdny	h2o_m_kdny + cholcoads_m_kdny -> HC01459_m_kdny
co-set:129	RE2346C_kdny	CE2576_c_kdny <=> h2o_c_kdny + CE2577_c_kdny
co-set:129	RE3411C_1_kdny	h2o_c_kdny + h_c_kdny + C04717_c_kdny <=> CE2576_c_kdny + C01601_c_kdny
co-set:129	RE3413C_kdny	CE2006_c_kdny <=> CE6506_c_kdny
co-set:129	RE3417C_1_kdny	CE6504_c_kdny <=> 3 h_c_kdny + CE6506_c_kdny + C08261_c_kdny
co-set:129	RE3420C_1_kdny	CE6504_c_kdny <=> 5 h_c_kdny + CE2577_c_kdny + C08261_c_kdny
co-set:129	CE2006te_kdny	h2o_c_kdny + atp_c_kdny + CE2006_c_kdny -> h_c_kdny + adp_c_kdny + pi_c_kdny + CE2006_e
co-set:130	RE1919C_kdny	pyr_c_kdny + dopa_c_kdny <=> h2o_c_kdny + CE5626_c_kdny
co-set:130	RE1921C_kdny	CE5626_c_kdny <=> 2 h_c_kdny + co2_c_kdny + CE5629_c_kdny
co-set:130	CE5629t_kdny	CE5629_c_kdny <=> CE5629_e
co-set:130	CE5629t_lvr	CE5629_c_lvr <=> CE5629_e
co-set:130	RE1919C_lvr	pyr_c_lvr + dopa_c_lvr <=> h2o_c_lvr + CE5626_c_lvr
co-set:130	RE1921C_lvr	CE5626_c_lvr <=> 2 h_c_lvr + co2_c_lvr + CE5629_c_lvr
co-set:131	RE1520M_kdny	h2o_m_kdny + C05279_m_kdny <=> CE2420_m_kdny
co-set:131	RE1522M_kdny	h2o_m_kdny + CE2433_m_kdny <=> CE2418_m_kdny
co-set:131	RE1525M_kdny	nad_m_kdny + CE2418_m_kdny <=> h_m_kdny + nadh_m_kdny + CE2422_m_kdny
co-set:131	RE1527M_kdny	nad_m_kdny + CE2420_m_kdny <=> h_m_kdny + nadh_m_kdny + CE0693_m_kdny
co-set:131	RE1532M_kdny	coa_m_kdny + CE2422_m_kdny <=> accoa_m_kdny + CE0785_m_kdny
co-set:131	RE1534M_kdny	coa_m_kdny + CE0693_m_kdny <=> accoa_m_kdny + dece4coa_m_kdny
co-set:132	r2085_kdny	2hb_e + acac_c_kdny <=> 2hb_c_kdny + acac_e
co-set:132	ACACT4m_lvr	accoa_m_lvr + occoa_m_lvr <=> coa_m_lvr + 3odcoa_m_lvr
co-set:132	FAOXC101C8m_lvr	h2o_m_lvr + coa_m_lvr + nad_m_lvr + dc2coa_m_lvr -> h_m_lvr + nadh_m_lvr + accoa_m_lvr + occoa_m_lvr
co-set:132	HACD4m_lvr	h_m_lvr + nadh_m_lvr + 3odcoa_m_lvr <=> nad_m_lvr + 3hdcoa_m_lvr
co-set:132	q10h2tc_lvr	q10h2_m_lvr <=> q10h2_c_lvr
co-set:132	q10tm_lvr	q10_c_lvr <=> q10_m_lvr
co-set:133	r1030_kdny	C02470_c_kdny <=> C02470_e
co-set:133	RE2349C_kdny	akg_c_kdny + hLkynr_c_kdny <=> h2o_c_kdny + glu__L_c_kdny + C02470_c_kdny
co-set:133	HKYNRtr_kdny	trp__L_c_kdny + hLkynr_e <=> hLkynr_c_kdny + trp__L_e
co-set:133	HKYNRtr_lvr	hLkynr_e + trp__L_c_lvr <=> trp__L_e + hLkynr_c_lvr
co-set:133	RE2349C_lvr	akg_c_lvr + hLkynr_c_lvr <=> h2o_c_lvr + glu__L_c_lvr + C02470_c_lvr
co-set:133	r1030_lvr	C02470_c_lvr <=> C02470_e
co-set:134	r0739_kdny	nad_c_kdny + xol7ah3_c_kdny <=> h_c_kdny + nadh_c_kdny + xol7ah2al_c_kdny
co-set:134	DHCHOLESTANATEt_kdny	na1_c_kdny + dhcholestanate_c_kdny <=> na1_e + dhcholestanate_e
co-set:134	XOL7AH3t_kdny	na1_c_kdny + xol7ah3_c_kdny <=> na1_e + xol7ah3_e
co-set:134	DHCHOLESTANATEt_lvr	na1_c_lvr + dhcholestanate_c_lvr <=> na1_e + dhcholestanate_e
co-set:134	XOL7AH3t_lvr	na1_c_lvr + xol7ah3_c_lvr <=> na1_e + xol7ah3_e
co-set:134	r0739_lvr	nad_c_lvr + xol7ah3_c_lvr <=> h_c_lvr + nadh_c_lvr + xol7ah2al_c_lvr
co-set:135	TSTSTERONEt_kdny	tststerone_e <=> tststerone_c_kdny
co-set:135	RE2766C_kdny	nadp_c_kdny + tststerone_c_kdny <=> h_c_kdny + nadph_c_kdny + andrstndn_c_kdny
co-set:135	HMR_2014_kdny	h_c_kdny + nadph_c_kdny + andrstndn_c_kdny <=> nadp_c_kdny + andrstandn_c_kdny
co-set:135	HMR_2014_lvr	h_c_lvr + nadph_c_lvr + andrstndn_c_lvr <=> nadp_c_lvr + andrstandn_c_lvr
co-set:135	RE2766C_lvr	nadp_c_lvr + tststerone_c_lvr <=> h_c_lvr + nadph_c_lvr + andrstndn_c_lvr
co-set:135	TSTSTERONEt_lvr	tststerone_e <=> tststerone_c_lvr
co-set:136	PEt_kdny	pe_hs_e <=> pe_hs_c_kdny
co-set:136	PSSA2_hs_kdny	ser__L_c_kdny + pe_hs_c_kdny <=> etha_c_kdny + ps_hs_c_kdny
co-set:136	PSt3_kdny	ps_hs_e <=> ps_hs_c_kdny
co-set:136	PEt_lvr	pe_hs_e <=> pe_hs_c_lvr
co-set:136	PSSA2_hs_lvr	ser__L_c_lvr + pe_hs_c_lvr <=> etha_c_lvr + ps_hs_c_lvr
co-set:136	PSt3_lvr	ps_hs_e <=> ps_hs_c_lvr
co-set:137	LNLNCACPT1_kdny	crn_c_kdny + lnlncacoa_c_kdny <=> coa_c_kdny + lnlncacrn_c_kdny
co-set:137	LNLNCACPT2_kdny	coa_m_kdny + lnlncacrn_m_kdny <=> crn_m_kdny + lnlncacoa_m_kdny
co-set:137	LNLNCACRNt_kdny	lnlncacrn_c_kdny <=> lnlncacrn_m_kdny
co-set:137	HMR_2711_kdny	coa_c_kdny + M02637_c_kdny <=> crn_c_kdny + lnlncacoa_c_kdny
co-set:137	HMR_2712_kdny	crn_c_kdny + M02637_m_kdny <=> crn_m_kdny + M02637_c_kdny
co-set:137	HMR_2713_kdny	coa_m_kdny + M02637_m_kdny <=> crn_m_kdny + lnlncacoa_m_kdny
co-set:138	GALASE20ly_kdny	2 h2o_l_kdny + ksii_core4_deg2_l_kdny -> 2 gal_l_kdny + ksii_core4_deg3_l_kdny
co-set:138	KSII_CORE4tly_kdny	ksii_core4_e -> ksii_core4_l_kdny
co-set:138	NACHEX26ly_kdny	2 h2o_l_kdny + ksii_core4_deg4_l_kdny -> 2 acgam_l_kdny + ksii_core2_deg5_l_kdny
co-set:138	S6TASE25ly_kdny	h2o_l_kdny + ksii_core4_deg1_l_kdny <=> h_l_kdny + so4_l_kdny + ksii_core4_deg2_l_kdny
co-set:138	S6TASE26ly_kdny	h2o_l_kdny + ksii_core4_deg3_l_kdny <=> h_l_kdny + so4_l_kdny + ksii_core4_deg4_l_kdny
co-set:138	SIAASE4ly_kdny	h2o_l_kdny + ksii_core4_l_kdny -> acnam_l_kdny + ksii_core4_deg1_l_kdny
co-set:139	GALASE16ly_kdny	2 h2o_l_kdny + ksii_core2_deg2_l_kdny -> 2 gal_l_kdny + ksii_core2_deg3_l_kdny
co-set:139	KSII_CORE2tly_kdny	ksii_core2_e -> ksii_core2_l_kdny
co-set:139	NACHEX23ly_kdny	h2o_l_kdny + ksii_core2_deg4_l_kdny -> acgam_l_kdny + ksii_core2_deg5_l_kdny
co-set:139	S6TASE22ly_kdny	h2o_l_kdny + ksii_core2_deg1_l_kdny <=> h_l_kdny + so4_l_kdny + ksii_core2_deg2_l_kdny
co-set:139	S6TASE23ly_kdny	h2o_l_kdny + ksii_core2_deg3_l_kdny <=> h_l_kdny + so4_l_kdny + ksii_core2_deg4_l_kdny
co-set:139	SIAASE3ly_kdny	h2o_l_kdny + ksii_core2_l_kdny -> acnam_l_kdny + ksii_core2_deg1_l_kdny
co-set:140	DUDPtn_kdny	dudp_c_kdny <=> dudp_n_kdny
co-set:140	NDPK6n_kdny	atp_n_kdny + dudp_n_kdny <=> adp_n_kdny + dutp_n_kdny
co-set:140	UTPtn_kdny	utp_c_kdny <=> utp_n_kdny
co-set:140	RE0456N_kdny	utp_n_kdny + trdrd_n_kdny <=> h2o_n_kdny + dutp_n_kdny + trdox_n_kdny
co-set:140	HMR_6617_kdny	trdrd_c_kdny <=> trdrd_n_kdny
co-set:140	HMR_6619_kdny	trdox_c_kdny <=> trdox_n_kdny
co-set:141	DGULND_kdny	h_c_kdny + 3dhguln_c_kdny <=> co2_c_kdny + xylu__L_c_kdny
co-set:141	GULN3D_kdny	nad_c_kdny + guln__L_c_kdny <=> h_c_kdny + nadh_c_kdny + 3dhguln_c_kdny
co-set:141	GLCURtr_kdny	glcur_e <=> glcur_c_kdny
co-set:141	DGULND_lvr	h_c_lvr + 3dhguln_c_lvr <=> co2_c_lvr + xylu__L_c_lvr
co-set:141	GLCURtr_lvr	glcur_e <=> glcur_c_lvr
co-set:141	GULN3D_lvr	nad_c_lvr + guln__L_c_lvr <=> h_c_lvr + nadh_c_lvr + 3dhguln_c_lvr
co-set:142	CRTSLt_kdny	crtsl_e <=> crtsl_c_kdny
co-set:142	CORTSNt_kdny	cortsn_c_kdny <=> cortsn_e
co-set:142	CORTSNt_lvr	cortsn_c_lvr <=> cortsn_e
co-set:142	CORTSNti_lvr	cortsn_r_lvr <=> cortsn_c_lvr
co-set:142	CRTSLt_lvr	crtsl_e <=> crtsl_c_lvr
co-set:142	CRTSLtr_lvr	crtsl_c_lvr <=> crtsl_r_lvr
co-set:143	B3GNT31g_kdny	udpgal_g_kdny + thcrm_hs_g_kdny -> h_g_kdny + udp_g_kdny + galthcrm_hs_g_kdny
co-set:143	B3GNT32g_kdny	udpgal_g_kdny + galthcrm_hs_g_kdny -> h_g_kdny + udp_g_kdny + galgalthcrm_hs_g_kdny
co-set:143	B3GNT33g_kdny	udpgal_g_kdny + galgalthcrm_hs_g_kdny -> h_g_kdny + udp_g_kdny + galgalgalthcrm_hs_g_kdny
co-set:143	EX_galgalgalthcrm_hs_e	galgalgalthcrm_hs_e ->
co-set:143	GALGALGALTHCRMte_kdny	galgalgalthcrm_hs_c_kdny <=> galgalgalthcrm_hs_e
co-set:143	GALGALGALTHCRMtg_kdny	galgalgalthcrm_hs_c_kdny <=> galgalgalthcrm_hs_g_kdny
co-set:144	ANDRSTRNte_kdny	andrstrn_e <=> andrstrn_c_kdny
co-set:144	RE3220C_kdny	h_c_kdny + andrstrn_c_kdny + so4_c_kdny <=> h2o_c_kdny + CE6031_c_kdny
co-set:144	CE6031t_kdny	CE6031_c_kdny <=> CE6031_e
co-set:144	ANDRSTRNte_lvr	andrstrn_e <=> andrstrn_c_lvr
co-set:144	CE6031t_lvr	CE6031_c_lvr <=> CE6031_e
co-set:144	RE3220C_lvr	h_c_lvr + so4_c_lvr + andrstrn_c_lvr <=> h2o_c_lvr + CE6031_c_lvr
co-set:145	ACACt2m_kdny	h_c_kdny + acac_c_kdny <=> h_m_kdny + acac_m_kdny
co-set:145	BDHm_kdny	nad_m_kdny + bhb_m_kdny <=> h_m_kdny + nadh_m_kdny + acac_m_kdny
co-set:145	BHBtm_kdny	h_c_kdny + bhb_c_kdny <=> h_m_kdny + bhb_m_kdny
co-set:145	ACACt2m_lvr	h_c_lvr + acac_c_lvr <=> h_m_lvr + acac_m_lvr
co-set:145	BDHm_lvr	nad_m_lvr + bhb_m_lvr <=> h_m_lvr + nadh_m_lvr + acac_m_lvr
co-set:145	BHBtm_lvr	h_c_lvr + bhb_c_lvr <=> h_m_lvr + bhb_m_lvr
co-set:146	5AOPtm_kdny	5aop_c_kdny <=> 5aop_m_kdny
co-set:146	r0196_kdny	gly_m_kdny + succoa_m_kdny <=> coa_m_kdny + HC01496_m_kdny
co-set:146	r0517_kdny	h_m_kdny + HC01496_m_kdny <=> co2_m_kdny + 5aop_m_kdny
co-set:146	5AOPtm_lvr	5aop_c_lvr <=> 5aop_m_lvr
co-set:146	r0196_lvr	gly_m_lvr + succoa_m_lvr <=> coa_m_lvr + HC01496_m_lvr
co-set:146	r0517_lvr	h_m_lvr + HC01496_m_lvr <=> co2_m_lvr + 5aop_m_lvr
co-set:147	5ADTSTSTERONESte_kdny	5adtststerones_c_kdny <=> 5adtststerones_e
co-set:147	5ADTSTSTERONEte_kdny	5adtststerone_e <=> 5adtststerone_c_kdny
co-set:147	RE3218C_kdny	h_c_kdny + 5adtststerone_c_kdny + so4_c_kdny <=> h2o_c_kdny + 5adtststerones_c_kdny
co-set:147	5ADTSTSTERONESte_lvr	5adtststerones_c_lvr <=> 5adtststerones_e
co-set:147	5ADTSTSTERONEte_lvr	5adtststerone_e <=> 5adtststerone_c_lvr
co-set:147	RE3218C_lvr	h_c_lvr + 5adtststerone_c_lvr + so4_c_lvr <=> h2o_c_lvr + 5adtststerones_c_lvr
co-set:148	3DPHBH1_kdny	o2_m_kdny + h_m_kdny + nadh_m_kdny + 3dphb_m_kdny -> h2o_m_kdny + nad_m_kdny + 3dpdhb_m_kdny
co-set:148	DECDPtm_kdny	decdp_c_kdny <=> decdp_m_kdny
co-set:148	DHDPBMTm_kdny	3dpdhb_m_kdny + amet_m_kdny -> h_m_kdny + ahcys_m_kdny + 3dpdhb_me_m_kdny
co-set:148	DPHMBDCm_kdny	h_m_kdny + 3dpdhb_me_m_kdny -> co2_m_kdny + 2dp6mep_m_kdny
co-set:148	DPPS_kdny	7 ipdp_c_kdny + frdp_c_kdny -> 7 ppi_c_kdny + decdp_c_kdny
co-set:148	HBZOPT10m_kdny	4hbz_m_kdny + decdp_m_kdny -> 3dphb_m_kdny + ppi_m_kdny
co-set:149	34DHOXPEGOX_kdny	h_c_kdny + nadh_c_kdny + 34dhmald_c_kdny <=> nad_c_kdny + 34dhoxpeg_c_kdny
co-set:149	34DHOXPEGt_kdny	34dhoxpeg_c_kdny <=> 34dhoxpeg_e
co-set:149	34DHOXMANDte_kdny	34dhoxmand_c_kdny <=> 34dhoxmand_e
co-set:149	34DHOXMANDte_lvr	34dhoxmand_c_lvr <=> 34dhoxmand_e
co-set:149	34DHOXPEGOX_lvr	h_c_lvr + nadh_c_lvr + 34dhmald_c_lvr <=> nad_c_lvr + 34dhoxpeg_c_lvr
co-set:149	34DHOXPEGt_lvr	34dhoxpeg_c_lvr <=> 34dhoxpeg_e
co-set:150	EX_no2_e	no2_e ->
co-set:150	EX_no3_e	no3_e ->
co-set:150	NO3t2_bsc	h_e + no3_e -> h_c_bsc + no3_c_bsc
co-set:150	NTR3B_bsc	2 h_c_bsc + mql7_c_bsc + no3_c_bsc -> 2 h_e + h2o_c_bsc + mqn7_c_bsc + no2_c_bsc
co-set:150	NTRIR2x_bsc	5 h_c_bsc + 3 nadh_c_bsc + no2_c_bsc -> 2 h2o_c_bsc + 3 nad_c_bsc + nh4_c_bsc
co-set:151	ASPCT_bsc	asp__L_c_bsc + cbp_c_bsc -> h_c_bsc + pi_c_bsc + cbasp_c_bsc
co-set:151	DHORDi_bsc	o2_c_bsc + dhor__S_c_bsc <=> h2o2_c_bsc + orot_c_bsc
co-set:151	DHORTS_bsc	h2o_c_bsc + dhor__S_c_bsc <=> h_c_bsc + cbasp_c_bsc
co-set:151	OMPDC_bsc	h_c_bsc + orot5p_c_bsc -> co2_c_bsc + ump_c_bsc
co-set:151	ORPT_bsc	ppi_c_bsc + orot5p_c_bsc <=> prpp_c_bsc + orot_c_bsc
co-set:152	ANPRT_bsc	prpp_c_bsc + anth_c_bsc -> ppi_c_bsc + pran_c_bsc
co-set:152	ANS_bsc	chor_c_bsc + gln__L_c_bsc -> h_c_bsc + pyr_c_bsc + glu__L_c_bsc + anth_c_bsc
co-set:152	IGPS_bsc	h_c_bsc + 2cpr5p_c_bsc -> h2o_c_bsc + co2_c_bsc + 3ig3p_c_bsc
co-set:152	PRAIi_bsc	pran_c_bsc <=> 2cpr5p_c_bsc
co-set:152	TRPS1_bsc	ser__L_c_bsc + 3ig3p_c_bsc -> h2o_c_bsc + trp__L_c_bsc + g3p_c_bsc
co-set:153	AHCYSNS_bsc	h2o_c_bsc + ahcys_c_bsc -> ade_c_bsc + rhcys_c_bsc
co-set:153	CYTOM_bsc	amet_c_bsc + csn_c_bsc <=> h_c_bsc + ahcys_c_bsc + 5mcsn_c_bsc
co-set:153	MCSNAH_bsc	h2o_c_bsc + h_c_bsc + 5mcsn_c_bsc <=> nh4_c_bsc + thym_c_bsc
co-set:153	PYNP1_bsc	csn_c_bsc + r1p_c_bsc <=> pi_c_bsc + cytd_c_bsc
co-set:153	RHCYS_bsc	h2o_c_bsc + rhcys_c_bsc -> hcys__L_c_bsc + rib__D_c_bsc
co-set:154	CSPG_Et_lvr	cspg_e_g_lvr -> cspg_e_e
co-set:154	GALNACT5g_lvr	uacgam_g_lvr + cs_e_pre3_g_lvr -> h_g_lvr + udp_g_lvr + cs_e_pre4_g_lvr
co-set:154	GLCAT5g_lvr	udpglcur_g_lvr + cs_e_pre2_g_lvr -> h_g_lvr + udp_g_lvr + cs_e_pre3_g_lvr
co-set:154	S4T3g_lvr	paps_g_lvr + cs_e_pre4_g_lvr -> h_g_lvr + pap_g_lvr + cs_e_pre5a_g_lvr
co-set:154	S6T23g_lvr	paps_g_lvr + cs_e_pre5a_g_lvr -> h_g_lvr + cspg_e_g_lvr + pap_g_lvr
co-set:155	RE0512M_lvr	nad_m_lvr + CE2421_m_lvr -> h_m_lvr + nadh_m_lvr + CE0713_m_lvr
co-set:155	RE1516M_lvr	fad_m_lvr + lnlccoa_m_lvr <=> fadh2_m_lvr + CE2434_m_lvr
co-set:155	RE1517M_lvr	fad_m_lvr + CE0849_m_lvr <=> fadh2_m_lvr + CE2433_m_lvr
co-set:155	RE1523M_lvr	h2o_m_lvr + CE2434_m_lvr <=> CE2421_m_lvr
co-set:155	RE1531M_lvr	coa_m_lvr + CE0713_m_lvr <=> accoa_m_lvr + CE0849_m_lvr
co-set:156	HMR_2608_lvr	coa_c_lvr + M02973_c_lvr <=> crn_c_lvr + tdcoa_c_lvr
co-set:156	HMR_2609_lvr	crn_c_lvr + M02973_m_lvr <=> crn_m_lvr + M02973_c_lvr
co-set:156	HMR_2610_lvr	coa_m_lvr + M02973_m_lvr <=> tdcoa_m_lvr + crn_m_lvr
co-set:156	TTDCPT1_lvr	crn_c_lvr + tdcoa_c_lvr <=> coa_c_lvr + ttdcrn_c_lvr
co-set:156	TTDCPT2_lvr	coa_m_lvr + ttdcrn_m_lvr <=> tdcoa_m_lvr + crn_m_lvr
co-set:157	HMR_1127_lvr	o2_m_lvr + h_m_lvr + nadph_m_lvr + leuktrB4_m_lvr -> h2o_m_lvr + nadp_m_lvr + leuktrB4woh_m_lvr
co-set:157	HMR_1243_lvr	CE5947_c_lvr <=> CE5947_m_lvr
co-set:157	RE3011M_lvr	nad_m_lvr + leuktrB4woh_m_lvr <=> h_m_lvr + nadh_m_lvr + CE2053_m_lvr
co-set:157	RE3012M_lvr	h2o_m_lvr + nad_m_lvr + CE2053_m_lvr <=> 2 h_m_lvr + nadh_m_lvr + leuktrB4wcooh_m_lvr
co-set:157	RE3597M_lvr	h_m_lvr + nadph_m_lvr + leuktrB4wcooh_m_lvr <=> nadp_m_lvr + CE5947_m_lvr
co-set:158	HMR_0962_lvr	5HPET_c_lvr <=> 5HPET_m_lvr
co-set:158	HMR_0963_lvr	2 gthrd_m_lvr + 5HPET_m_lvr -> h2o_m_lvr + gthox_m_lvr + C04805_m_lvr
co-set:158	RE3470M_lvr	nadp_m_lvr + leuktrB4_m_lvr <=> h_m_lvr + nadph_m_lvr + CE7097_m_lvr
co-set:158	RE3476M_lvr	nadp_m_lvr + C04805_m_lvr <=> h_m_lvr + nadph_m_lvr + CE2084_m_lvr
co-set:158	RE3526M_lvr	o2_m_lvr + 2 CE2084_m_lvr -> 2 CE7097_m_lvr
co-set:159	HMR_0593_lvr	HC02048_c_lvr + HC02042_c_lvr -> coa_c_lvr + HC02054_c_lvr
co-set:159	HMR_0601_lvr	h2o_c_lvr + HC02054_c_lvr -> pi_c_lvr + HC02060_c_lvr
co-set:159	HMR_0672_lvr	h2o_c_lvr + HC02060_c_lvr -> HC02076_c_lvr + HC02070_c_lvr
co-set:159	HMR_0678_lvr	atp_c_lvr + HC02076_c_lvr -> h_c_lvr + adp_c_lvr + HC02042_c_lvr
co-set:159	HMR_0753_lvr	h2o_c_lvr + h_c_lvr + dhcrm_hs_c_lvr <=> sphgn_c_lvr + HC02070_c_lvr
co-set:160	HMR_0467_lvr	pail_hs_c_lvr <=> pail_hs_r_lvr
co-set:160	PA_HSter_lvr	pa_hs_c_lvr <=> pa_hs_r_lvr
co-set:160	RE3273C_1_lvr	h2o_c_lvr + pail_hs_c_lvr <=> h_c_lvr + pa_hs_c_lvr + inost_c_lvr
co-set:160	RE3273R_1_lvr	h2o_r_lvr + pail_hs_r_lvr <=> h_r_lvr + pa_hs_r_lvr + inost_r_lvr
co-set:160	r0826_lvr	inost_c_lvr -> inost_r_lvr
co-set:161	GLACter_lvr	glac_c_lvr <=> glac_r_lvr
co-set:161	GLNLASEer_lvr	h_r_lvr + guln__L_r_lvr <=> h2o_r_lvr + gullac_r_lvr
co-set:161	GLRASE_lvr	nadp_c_lvr + gullac_c_lvr <=> h_c_lvr + nadph_c_lvr + glac_c_lvr
co-set:161	GULLACter_lvr	gullac_c_lvr -> gullac_r_lvr
co-set:161	UROLACer_lvr	h_r_lvr + glcur_r_lvr <=> h2o_r_lvr + glac_r_lvr
co-set:162	GGT5r_lvr	h2o_r_lvr + leuktrC4_r_lvr <=> glu__L_r_lvr + leuktrD4_r_lvr
co-set:162	GLUtr_lvr	glu__L_c_lvr <=> glu__L_r_lvr
co-set:162	LEUKTRA4tr_lvr	leuktrA4_c_lvr <=> leuktrA4_r_lvr
co-set:162	LEUKTRD4tr_lvr	leuktrD4_c_lvr <=> leuktrD4_r_lvr
co-set:162	LTC4Sr_lvr	gthrd_r_lvr + leuktrA4_r_lvr -> leuktrC4_r_lvr
co-set:163	GALNACT2g_lvr	uacgam_g_lvr + cs_a_b_pre2_g_lvr -> h_g_lvr + udp_g_lvr + cs_a_b_pre3_g_lvr
co-set:163	GLCAT2g_lvr	cs_a_b_e_pre1_g_lvr + udpglcur_g_lvr -> h_g_lvr + udp_g_lvr + cs_a_b_pre2_g_lvr
co-set:163	LINKDEG2ly_lvr	4 h2o_l_lvr + cs_a_deg5_l_lvr -> h_l_lvr + so4_l_lvr + 2 gal_l_lvr + glcur_l_lvr + xyl__D_l_lvr
co-set:163	NACHEX2ly_lvr	h2o_l_lvr + cs_a_deg4_l_lvr -> acgal_l_lvr + cs_a_deg5_l_lvr
co-set:163	S4TASE2ly_lvr	h2o_l_lvr + cs_a_deg3_l_lvr <=> h_l_lvr + so4_l_lvr + cs_a_deg4_l_lvr
co-set:164	GALASE19ly_lvr	h2o_l_lvr + f1a_l_lvr -> gal_l_lvr + core6_l_lvr
co-set:164	GALNTg_lvr	udpacgal_g_lvr + Ser_Thr_g_lvr -> h_g_lvr + udp_g_lvr + Tn_antigen_g_lvr
co-set:164	NAGA2ly_lvr	h_l_lvr + udp_l_lvr + Tn_antigen_l_lvr -> udpacgal_l_lvr + Ser_Thr_l_lvr
co-set:164	NAGLCAly_lvr	h2o_l_lvr + core6_l_lvr -> acgam_l_lvr + Tn_antigen_l_lvr
co-set:164	Ser_Thrtg_lvr	Ser_Thr_g_lvr <=> Ser_Thr_l_lvr
co-set:165	FAOXC141C121x_lvr	nad_x_lvr + coa_x_lvr + o2_x_lvr + h2o_x_lvr + tetde5coa_x_lvr -> h_x_lvr + nadh_x_lvr + accoa_x_lvr + h2o2_x_lvr + dd3coa_x_lvr
co-set:165	FAOXC161C141x_lvr	nad_x_lvr + coa_x_lvr + o2_x_lvr + h2o_x_lvr + hexde7coa_x_lvr -> h_x_lvr + nadh_x_lvr + accoa_x_lvr + h2o2_x_lvr + tetde5coa_x_lvr
co-set:165	FAOXC181C161x_lvr	nad_x_lvr + coa_x_lvr + o2_x_lvr + h2o_x_lvr + ocde9ecoa_x_lvr -> h_x_lvr + nadh_x_lvr + accoa_x_lvr + h2o2_x_lvr + hexde7coa_x_lvr
co-set:165	FAOXC201C181x_lvr	nad_x_lvr + coa_x_lvr + o2_x_lvr + h2o_x_lvr + ei11ecoa_x_lvr -> h_x_lvr + nadh_x_lvr + accoa_x_lvr + h2o2_x_lvr + ocde9ecoa_x_lvr
co-set:165	FAOXC221C201x_lvr	nad_x_lvr + coa_x_lvr + o2_x_lvr + h2o_x_lvr + doco13ecoa_x_lvr -> h_x_lvr + nadh_x_lvr + accoa_x_lvr + h2o2_x_lvr + ei11ecoa_x_lvr
co-set:166	DECDPtm_lvr	decdp_c_lvr <=> decdp_m_lvr
co-set:166	DHDPBMTm_lvr	3dpdhb_m_lvr + amet_m_lvr -> h_m_lvr + ahcys_m_lvr + 3dpdhb_me_m_lvr
co-set:166	DPHMBDCm_lvr	h_m_lvr + 3dpdhb_me_m_lvr -> co2_m_lvr + 2dp6mep_m_lvr
co-set:166	DPPS_lvr	7 ipdp_c_lvr + frdp_c_lvr -> 7 ppi_c_lvr + decdp_c_lvr
co-set:166	HBZOPT10m_lvr	4hbz_m_lvr + decdp_m_lvr -> 3dphb_m_lvr + ppi_m_lvr
co-set:167	DCIm_lvr	dd2coa_m_lvr <=> dd3coa_m_lvr
co-set:167	HMR_3234_lvr	fad_m_lvr + M01141_m_lvr -> fadh2_m_lvr + M03022_m_lvr
co-set:167	HMR_3235_lvr	h2o_m_lvr + M03022_m_lvr -> M01573_m_lvr
co-set:167	HMR_3236_lvr	nad_m_lvr + M01573_m_lvr -> h_m_lvr + nadh_m_lvr + M00885_m_lvr
co-set:167	HMR_3237_lvr	coa_m_lvr + M00885_m_lvr -> accoa_m_lvr + dd3coa_m_lvr
co-set:168	APOCFm_lvr	apoC_m_lvr + lys__L_m_lvr -> h2o_m_lvr + h_m_lvr + apoC_Lys_m_lvr
co-set:168	APOC_LYS_BTNPm_lvr	h2o_m_lvr + apoC_Lys_btn_m_lvr -> apoC_m_lvr + biocyt_m_lvr
co-set:168	BACCLm_lvr	h_m_lvr + atp_m_lvr + btn_m_lvr -> ppi_m_lvr + btamp_m_lvr
co-set:168	BTNDm_lvr	h2o_m_lvr + biocyt_m_lvr -> lys__L_m_lvr + btn_m_lvr
co-set:168	BTNPLm_lvr	apoC_Lys_m_lvr + btamp_m_lvr -> h_m_lvr + amp_m_lvr + apoC_Lys_btn_m_lvr
co-set:169	ACGALtlg_lvr	acgal_g_lvr <=> acgal_c_lvr
co-set:169	ACGBGBSIDEtg_lvr	acgbgbside_hs_c_lvr <=> acgbgbside_hs_g_lvr
co-set:169	ACGBGBSIDEtl_lvr	acgbgbside_hs_c_lvr <=> acgbgbside_hs_l_lvr
co-set:169	B3GNT36g_lvr	acgal_g_lvr + gbside_hs_g_lvr -> h2o_g_lvr + acgbgbside_hs_g_lvr
co-set:169	NAGAlby_lvr	h_l_lvr + acgbgbside_hs_l_lvr + udp_l_lvr -> gbside_hs_l_lvr + udpacgal_l_lvr
co-set:170	ACDO_lvr	o2_c_lvr + dhmtp_c_lvr -> h_c_lvr + for_c_lvr + 2kmb_c_lvr
co-set:170	DKMPPD3_1_lvr	h2o_c_lvr + dkmpp_c_lvr -> h_c_lvr + pi_c_lvr + dhmtp_c_lvr
co-set:170	MDRPD_lvr	5mdru1p_c_lvr -> h2o_c_lvr + dkmpp_c_lvr
co-set:170	MTAP_lvr	pi_c_lvr + 5mta_c_lvr -> ade_c_lvr + 5mdr1p_c_lvr
co-set:170	MTRI_lvr	5mdr1p_c_lvr <=> 5mdru1p_c_lvr
co-set:171	ACCOAtn_lvr	accoa_c_lvr <=> accoa_n_lvr
co-set:171	ACHtn_lvr	ach_n_lvr <=> ach_c_lvr
co-set:171	CHATn_lvr	accoa_n_lvr + chol_n_lvr <=> ach_n_lvr + coa_n_lvr
co-set:171	CHOLtn_lvr	chol_c_lvr <=> chol_n_lvr
co-set:171	COAtn_lvr	coa_c_lvr <=> coa_n_lvr
co-set:172	2M3HVACc_lvr	h_c_lvr + nadh_c_lvr + 2m3ovac_c_lvr <=> nad_c_lvr + 2m3hvac_c_lvr
co-set:172	2M3HVACte_lvr	2m3hvac_c_lvr -> 2m3hvac_e
co-set:172	2M3OVACm_lvr	h2o_m_lvr + 2m3ovcoa_m_lvr -> h_m_lvr + coa_m_lvr + 2m3ovac_m_lvr
co-set:172	2M3OVACtm_lvr	2m3ovac_m_lvr -> 2m3ovac_c_lvr
co-set:172	2M3OVCOAm_lvr	2 ppcoa_m_lvr <=> coa_m_lvr + 2m3ovcoa_m_lvr
co-set:173	2M3HBUc_lvr	h2o_m_lvr + 3hmbcoa_m_lvr -> h_m_lvr + coa_m_lvr + 2m3hbu_m_lvr
co-set:173	2M3HBUte_lvr	2m3hbu_c_lvr -> 2m3hbu_e
co-set:173	2M3HBUtm_lvr	2m3hbu_m_lvr -> 2m3hbu_c_lvr
co-set:173	ACACT10m_lvr	coa_m_lvr + 2maacoa_m_lvr <=> ppcoa_m_lvr + accoa_m_lvr
co-set:173	HACD9m_lvr	3hmbcoa_m_lvr + nad_m_lvr <=> h_m_lvr + nadh_m_lvr + 2maacoa_m_lvr
co-set:174	HMR_2635_kdny	crn_m_kdny + M01191_m_kdny <=> coa_m_kdny + hdd2crn_m_kdny
co-set:174	HMR_3230_kdny	fad_m_kdny + M01191_m_kdny -> fadh2_m_kdny + M03019_m_kdny
co-set:174	HMR_3231_kdny	h2o_m_kdny + M03019_m_kdny -> M00172_m_kdny
co-set:174	HMR_3232_kdny	nad_m_kdny + M00172_m_kdny -> h_m_kdny + nadh_m_kdny + M00849_m_kdny
co-set:174	HMR_3233_kdny	coa_m_kdny + M00849_m_kdny -> accoa_m_kdny + M01141_m_kdny
co-set:175	HMR_2365_kdny	o2_c_kdny + h_c_kdny + nadph_c_kdny + M00123_c_kdny -> 2 h2o_c_kdny + nadp_c_kdny + M00101_c_kdny
co-set:175	HMR_2693_kdny	crn_c_kdny + M00101_c_kdny <=> coa_c_kdny + M00100_c_kdny
co-set:175	HMR_2695_kdny	crn_m_kdny + M00100_c_kdny <=> crn_c_kdny + M00100_m_kdny
co-set:175	HMR_2697_kdny	crn_m_kdny + M00101_m_kdny <=> coa_m_kdny + M00100_m_kdny
co-set:175	HMR_3414_kdny	9 h2o_m_kdny + 9 nad_m_kdny + 9 coa_m_kdny + 6 fad_m_kdny + M00101_m_kdny -> 9 h_m_kdny + 9 nadh_m_kdny + 10 accoa_m_kdny + 6 fadh2_m_kdny
co-set:176	HMR_0809_kdny	udpgal_c_kdny + gbside_hs_c_kdny -> h_c_kdny + udp_c_kdny + galgbside_hs_c_kdny
co-set:176	HMR_0812_kdny	cmpacna_c_kdny + galgbside_hs_c_kdny -> cmp_c_kdny + M02491_c_kdny
co-set:176	HMR_0814_kdny	udpacgal_c_kdny + M02491_c_kdny -> udp_c_kdny + M03131_c_kdny
co-set:176	HMR_9647_kdny	M03131_c_kdny <=> M03131_e
co-set:176	EX_M03131_e	M03131_e ->
co-set:177	HMR_0593_kdny	HC02048_c_kdny + HC02042_c_kdny -> coa_c_kdny + HC02054_c_kdny
co-set:177	HMR_0601_kdny	h2o_c_kdny + HC02054_c_kdny -> pi_c_kdny + HC02060_c_kdny
co-set:177	HMR_0672_kdny	h2o_c_kdny + HC02060_c_kdny -> HC02076_c_kdny + HC02070_c_kdny
co-set:177	HMR_0678_kdny	atp_c_kdny + HC02076_c_kdny -> h_c_kdny + adp_c_kdny + HC02042_c_kdny
co-set:177	HMR_0753_kdny	h2o_c_kdny + h_c_kdny + dhcrm_hs_c_kdny <=> sphgn_c_kdny + HC02070_c_kdny
co-set:178	3OHSUBCOAx_kdny	o2_x_kdny + h2o_x_kdny + sbcoa_x_kdny -> h2o2_x_kdny + 3ohsubcoa_x_kdny
co-set:178	3OHSUBACx_kdny	h2o_x_kdny + 3ohsubcoa_x_kdny -> h_x_kdny + coa_x_kdny + 3ohsubac_x_kdny
co-set:178	3OHSUBACtxc_kdny	3ohsubac_x_kdny -> 3ohsubac_c_kdny
co-set:178	3OHSUBACte_kdny	3ohsubac_c_kdny -> 3ohsubac_e
co-set:178	EX_3ohsubac_e	3ohsubac_e ->
co-set:179	3OHSEBCOAx_kdny	o2_x_kdny + h2o_x_kdny + sebcoa_x_kdny -> h2o2_x_kdny + 3ohsebcoa_x_kdny
co-set:179	3OHSEBACx_kdny	h2o_x_kdny + 3ohsebcoa_x_kdny -> h_x_kdny + coa_x_kdny + 3ohsebac_x_kdny
co-set:179	3OHSEBACtxc_kdny	3ohsebac_x_kdny -> 3ohsebac_c_kdny
co-set:179	3OHSEBACte_kdny	3ohsebac_c_kdny -> 3ohsebac_e
co-set:179	EX_3ohsebac_e	3ohsebac_e ->
co-set:180	3HADICOAx_kdny	o2_x_kdny + h2o_x_kdny + adpcoa_x_kdny -> h2o2_x_kdny + 3hadicoa_x_kdny
co-set:180	3HADPACx_kdny	h2o_x_kdny + 3hadicoa_x_kdny -> h_x_kdny + coa_x_kdny + 3hadpac_x_kdny
co-set:180	3HADPACtxc_kdny	3hadpac_x_kdny -> 3hadpac_c_kdny
co-set:180	3HADPACte_kdny	3hadpac_c_kdny -> 3hadpac_e
co-set:180	EX_3hadpac_e	3hadpac_e ->
co-set:181	2M3OVCOAm_kdny	2 ppcoa_m_kdny <=> coa_m_kdny + 2m3ovcoa_m_kdny
co-set:181	2M3OVACm_kdny	h2o_m_kdny + 2m3ovcoa_m_kdny -> h_m_kdny + coa_m_kdny + 2m3ovac_m_kdny
co-set:181	2M3OVACtm_kdny	2m3ovac_m_kdny -> 2m3ovac_c_kdny
co-set:181	2M3HVACc_kdny	h_c_kdny + nadh_c_kdny + 2m3ovac_c_kdny <=> nad_c_kdny + 2m3hvac_c_kdny
co-set:181	2M3HVACte_kdny	2m3hvac_c_kdny -> 2m3hvac_e
co-set:182	FAOXC141C121x_kdny	nad_x_kdny + coa_x_kdny + o2_x_kdny + h2o_x_kdny + tetde5coa_x_kdny -> h_x_kdny + nadh_x_kdny + accoa_x_kdny + h2o2_x_kdny + dd3coa_x_kdny
co-set:182	FAOXC161C141x_kdny	nad_x_kdny + coa_x_kdny + o2_x_kdny + h2o_x_kdny + hexde7coa_x_kdny -> h_x_kdny + nadh_x_kdny + accoa_x_kdny + h2o2_x_kdny + tetde5coa_x_kdny
co-set:182	FAOXC181C161x_kdny	nad_x_kdny + coa_x_kdny + o2_x_kdny + h2o_x_kdny + ocde9ecoa_x_kdny -> h_x_kdny + nadh_x_kdny + accoa_x_kdny + h2o2_x_kdny + hexde7coa_x_kdny
co-set:182	FAOXC201C181x_kdny	nad_x_kdny + coa_x_kdny + o2_x_kdny + h2o_x_kdny + ei11ecoa_x_kdny -> h_x_kdny + nadh_x_kdny + accoa_x_kdny + h2o2_x_kdny + ocde9ecoa_x_kdny
co-set:182	FAOXC221C201x_kdny	nad_x_kdny + coa_x_kdny + o2_x_kdny + h2o_x_kdny + doco13ecoa_x_kdny -> h_x_kdny + nadh_x_kdny + accoa_x_kdny + h2o2_x_kdny + ei11ecoa_x_kdny
co-set:183	C18OHc_kdny	crn_c_kdny + 3hodcoa_c_kdny <=> coa_c_kdny + 3octdeccrn_c_kdny
co-set:183	EX_3octdeccrn_e	3octdeccrn_e ->
co-set:183	FAOXC18C18OHm_kdny	h2o_m_kdny + fad_m_kdny + stcoa_m_kdny -> fadh2_m_kdny + 3hodcoa_m_kdny
co-set:183	HOCDACBP_kdny	3hodcoa_m_kdny <=> 3hodcoa_c_kdny
co-set:183	HOCTDECCRNe_kdny	3octdeccrn_c_kdny -> 3octdeccrn_e
co-set:184	C182OHc_kdny	crn_c_kdny + 3ocddcoa_c_kdny <=> coa_c_kdny + 3octdec2crn_c_kdny
co-set:184	EX_3octdec2crn_e	3octdec2crn_e ->
co-set:184	FAOXC182C182OHm_kdny	h2o_m_kdny + fad_m_kdny + lnlccoa_m_kdny -> fadh2_m_kdny + 3ocddcoa_m_kdny
co-set:184	HOCTDEC2CRNe_kdny	3octdec2crn_c_kdny -> 3octdec2crn_e
co-set:184	OCTDEC2ACBP_kdny	3ocddcoa_m_kdny <=> 3ocddcoa_c_kdny
co-set:185	C16OHc_kdny	crn_c_kdny + 3hexdcoa_c_kdny <=> coa_c_kdny + 3hexdcrn_c_kdny
co-set:185	EX_3hexdcrn_e	3hexdcrn_e ->
co-set:185	FAOXC16C16OHm_kdny	h2o_m_kdny + fad_m_kdny + pmtcoa_m_kdny -> fadh2_m_kdny + 3hexdcoa_m_kdny
co-set:185	HDECAACBP_kdny	3hexdcoa_m_kdny <=> 3hexdcoa_c_kdny
co-set:185	HEXDCRNe_kdny	3hexdcrn_c_kdny -> 3hexdcrn_e
co-set:186	C162ACBP_kdny	3thexddcoa_m_kdny <=> 3thexddcoa_c_kdny
co-set:186	C162OHc_kdny	crn_c_kdny + 3thexddcoa_c_kdny <=> coa_c_kdny + 3thexddcoacrn_c_kdny
co-set:186	C162OHe_kdny	3thexddcoacrn_c_kdny -> 3thexddcoacrn_e
co-set:186	EX_3thexddcoacrn_e	3thexddcoacrn_e ->
co-set:186	FAOXC162C162OHm_kdny	h2o_m_kdny + fad_m_kdny + thexddcoa_m_kdny -> fadh2_m_kdny + 3thexddcoa_m_kdny
co-set:187	C161OHc_kdny	crn_c_kdny + 3hdeccoa_c_kdny <=> coa_c_kdny + 3hdececrn_c_kdny
co-set:187	EX_3hdececrn_e	3hdececrn_e ->
co-set:187	FAOXC161C161OHm_kdny	h2o_m_kdny + fad_m_kdny + hdcoa_m_kdny -> fadh2_m_kdny + 3hdeccoa_m_kdny
co-set:187	HDECEACBP_kdny	3hdeccoa_m_kdny <=> 3hdeccoa_c_kdny
co-set:187	HEDCECRNe_kdny	3hdececrn_c_kdny -> 3hdececrn_e
co-set:188	C142ACBP_kdny	3ttetddcoa_m_kdny <=> 3ttetddcoa_c_kdny
co-set:188	C142OHc_kdny	crn_c_kdny + 3ttetddcoa_c_kdny <=> coa_c_kdny + 3ttetddcoacrn_c_kdny
co-set:188	C142OHe_kdny	3ttetddcoacrn_c_kdny -> 3ttetddcoacrn_e
co-set:188	EX_3ttetddcoacrn_e	3ttetddcoacrn_e ->
co-set:188	FAOXC142C142OHm_kdny	h2o_m_kdny + fad_m_kdny + ttetddcoa_m_kdny -> fadh2_m_kdny + 3ttetddcoa_m_kdny
co-set:189	C141ACBP_kdny	3tetd7ecoa_m_kdny <=> 3tetd7ecoa_c_kdny
co-set:189	C141OHc_kdny	crn_c_kdny + 3tetd7ecoa_c_kdny <=> coa_c_kdny + 3tetd7ecoacrn_c_kdny
co-set:189	C141OHe_kdny	3tetd7ecoacrn_c_kdny -> 3tetd7ecoacrn_e
co-set:189	EX_3tetd7ecoacrn_e	3tetd7ecoacrn_e ->
co-set:189	FAOXC141C141OHm_kdny	h2o_m_kdny + fad_m_kdny + tetd7ecoa_m_kdny -> fadh2_m_kdny + 3tetd7ecoa_m_kdny
co-set:190	RE3470M_kdny	nadp_m_kdny + leuktrB4_m_kdny <=> h_m_kdny + nadph_m_kdny + CE7097_m_kdny
co-set:190	RE3476M_kdny	nadp_m_kdny + C04805_m_kdny <=> h_m_kdny + nadph_m_kdny + CE2084_m_kdny
co-set:190	RE3526M_kdny	o2_m_kdny + 2 CE2084_m_kdny -> 2 CE7097_m_kdny
co-set:190	HMR_0962_kdny	5HPET_c_kdny <=> 5HPET_m_kdny
co-set:190	HMR_0963_kdny	2 gthrd_m_kdny + 5HPET_m_kdny -> h2o_m_kdny + gthox_m_kdny + C04805_m_kdny
co-set:191	RE3011M_kdny	nad_m_kdny + leuktrB4woh_m_kdny <=> h_m_kdny + nadh_m_kdny + CE2053_m_kdny
co-set:191	RE3012M_kdny	h2o_m_kdny + nad_m_kdny + CE2053_m_kdny <=> 2 h_m_kdny + nadh_m_kdny + leuktrB4wcooh_m_kdny
co-set:191	RE3597M_kdny	h_m_kdny + nadph_m_kdny + leuktrB4wcooh_m_kdny <=> nadp_m_kdny + CE5947_m_kdny
co-set:191	HMR_1127_kdny	o2_m_kdny + h_m_kdny + nadph_m_kdny + leuktrB4_m_kdny -> h2o_m_kdny + nadp_m_kdny + leuktrB4woh_m_kdny
co-set:191	HMR_1243_kdny	CE5947_c_kdny <=> CE5947_m_kdny
co-set:192	RE2888C_1_kdny	h2o2_c_kdny + urate_c_kdny <=> 2 h_c_kdny + urea_c_kdny + CE0074_c_kdny
co-set:192	UREAt_kdny	urea_e <=> urea_c_kdny
co-set:192	HMR_9639_kdny	CE0074_c_kdny <=> CE0074_e
co-set:192	HMR_9639_lvr	CE0074_c_lvr <=> CE0074_e
co-set:192	RE2888C_1_lvr	h2o2_c_lvr + urate_c_lvr <=> 2 h_c_lvr + urea_c_lvr + CE0074_c_lvr
co-set:193	RE0512M_kdny	nad_m_kdny + CE2421_m_kdny -> h_m_kdny + nadh_m_kdny + CE0713_m_kdny
co-set:193	RE1516M_kdny	fad_m_kdny + lnlccoa_m_kdny <=> fadh2_m_kdny + CE2434_m_kdny
co-set:193	RE1517M_kdny	fad_m_kdny + CE0849_m_kdny <=> fadh2_m_kdny + CE2433_m_kdny
co-set:193	RE1523M_kdny	h2o_m_kdny + CE2434_m_kdny <=> CE2421_m_kdny
co-set:193	RE1531M_kdny	coa_m_kdny + CE0713_m_kdny <=> accoa_m_kdny + CE0849_m_kdny
co-set:194	TTDCPT2_kdny	coa_m_kdny + ttdcrn_m_kdny <=> crn_m_kdny + tdcoa_m_kdny
co-set:194	TTDCPT1_kdny	crn_c_kdny + tdcoa_c_kdny <=> coa_c_kdny + ttdcrn_c_kdny
co-set:194	HMR_2608_kdny	coa_c_kdny + M02973_c_kdny <=> crn_c_kdny + tdcoa_c_kdny
co-set:194	HMR_2609_kdny	crn_c_kdny + M02973_m_kdny <=> crn_m_kdny + M02973_c_kdny
co-set:194	HMR_2610_kdny	coa_m_kdny + M02973_m_kdny <=> crn_m_kdny + tdcoa_m_kdny
co-set:195	SUCCtp_kdny	succ_c_kdny <=> succ_x_kdny
co-set:195	C4DCCACT_kdny	c4dc_x_kdny <=> c4dc_c_kdny
co-set:195	FAOXC4C4DCc_kdny	crn_c_kdny + succoa_c_kdny <=> coa_c_kdny + c4dc_c_kdny
co-set:195	SUCCCROT_kdny	crn_x_kdny + succoa_x_kdny <=> coa_x_kdny + c4dc_x_kdny
co-set:195	SUCCOAPET_kdny	h2o_x_kdny + succoa_x_kdny -> h_x_kdny + coa_x_kdny + succ_x_kdny
co-set:196	PA_HSter_kdny	pa_hs_c_kdny <=> pa_hs_r_kdny
co-set:196	r0826_kdny	inost_c_kdny -> inost_r_kdny
co-set:196	RE3273C_1_kdny	h2o_c_kdny + pail_hs_c_kdny <=> h_c_kdny + pa_hs_c_kdny + inost_c_kdny
co-set:196	RE3273R_1_kdny	h2o_r_kdny + pail_hs_r_kdny <=> h_r_kdny + pa_hs_r_kdny + inost_r_kdny
co-set:196	HMR_0467_kdny	pail_hs_c_kdny <=> pail_hs_r_kdny
co-set:197	H2O2tly_kdny	h2o2_c_kdny <=> h2o2_l_kdny
co-set:197	HMR_2087_kdny	hestratriol_c_kdny <=> hestratriol_l_kdny
co-set:197	HMR_2088_kdny	2 h2o_c_kdny + CE5253_c_kdny <=> h2o2_c_kdny + hestratriol_c_kdny
co-set:197	HMR_2089_kdny	2 h2o_l_kdny + CE5253_l_kdny <=> h2o2_l_kdny + hestratriol_l_kdny
co-set:197	HMR_2090_kdny	CE5253_c_kdny <=> CE5253_l_kdny
co-set:198	GLACter_kdny	glac_c_kdny <=> glac_r_kdny
co-set:198	GLNLASEer_kdny	h_r_kdny + guln__L_r_kdny <=> h2o_r_kdny + gullac_r_kdny
co-set:198	GLRASE_kdny	nadp_c_kdny + gullac_c_kdny <=> h_c_kdny + nadph_c_kdny + glac_c_kdny
co-set:198	GULLACter_kdny	gullac_c_kdny -> gullac_r_kdny
co-set:198	UROLACer_kdny	h_r_kdny + glcur_r_kdny <=> h2o_r_kdny + glac_r_kdny
co-set:199	GGT5r_kdny	h2o_r_kdny + leuktrC4_r_kdny <=> glu__L_r_kdny + leuktrD4_r_kdny
co-set:199	GLUtr_kdny	glu__L_c_kdny <=> glu__L_r_kdny
co-set:199	LEUKTRA4tr_kdny	leuktrA4_c_kdny <=> leuktrA4_r_kdny
co-set:199	LEUKTRD4tr_kdny	leuktrD4_c_kdny <=> leuktrD4_r_kdny
co-set:199	LTC4Sr_kdny	gthrd_r_kdny + leuktrA4_r_kdny -> leuktrC4_r_kdny
co-set:200	GGNG_kdny	Tyr_ggn_c_kdny + 8 udpg_c_kdny -> 8 h_c_kdny + 8 udp_c_kdny + ggn_c_kdny
co-set:200	GLBRAN_kdny	glygn1_c_kdny -> glygn2_c_kdny
co-set:200	GLGNS1_kdny	3 udpg_c_kdny + ggn_c_kdny -> 3 h_c_kdny + 3 udp_c_kdny + glygn1_c_kdny
co-set:200	GLPASE1_kdny	3 pi_c_kdny + glygn2_c_kdny -> 3 g1p_c_kdny + dxtrn_c_kdny
co-set:200	GLPASE2_kdny	7 h2o_c_kdny + glygn3_c_kdny -> 7 glc__D_c_kdny + Tyr_ggn_c_kdny
co-set:201	GALASE19ly_kdny	h2o_l_kdny + f1a_l_kdny -> gal_l_kdny + core6_l_kdny
co-set:201	GALNTg_kdny	udpacgal_g_kdny + Ser_Thr_g_kdny -> h_g_kdny + udp_g_kdny + Tn_antigen_g_kdny
co-set:201	NAGA2ly_kdny	h_l_kdny + udp_l_kdny + Tn_antigen_l_kdny -> Ser_Thr_l_kdny + udpacgal_l_kdny
co-set:201	NAGLCAly_kdny	h2o_l_kdny + core6_l_kdny -> acgam_l_kdny + Tn_antigen_l_kdny
co-set:201	Ser_Thrtg_kdny	Ser_Thr_g_kdny <=> Ser_Thr_l_kdny
co-set:202	GALASE17ly_kdny	h2o_l_kdny + ksii_core2_deg5_l_kdny -> gal_l_kdny + ksii_core2_deg6_l_kdny
co-set:202	GALASE18ly_kdny	h2o_l_kdny + ksii_core2_deg8_l_kdny -> gal_l_kdny + ksii_core2_deg9_l_kdny
co-set:202	NACHEX24ly_kdny	h2o_l_kdny + ksii_core2_deg7_l_kdny -> acgam_l_kdny + ksii_core2_deg8_l_kdny
co-set:202	NACHEX25ly_kdny	h2o_l_kdny + ksii_core2_deg9_l_kdny -> acgam_l_kdny + f1a_l_kdny
co-set:202	S6TASE24ly_kdny	h2o_l_kdny + ksii_core2_deg6_l_kdny <=> h_l_kdny + so4_l_kdny + ksii_core2_deg7_l_kdny
co-set:203	EX_fucfucfucgalacglcgal14acglcgalgluside_hs_e	fucfucfucgalacglcgal14acglcgalgluside_hs_e ->
co-set:203	FUCFUCFUCGALACGLCGAL14ACGLCGALGLUSIDEte_kdny	fucfucfucgalacglcgal14acglcgalgluside_hs_e <=> fucfucfucgalacglcgal14acglcgalgluside_hs_c_kdny
co-set:203	FUCFUCFUCGALACGLCGAL14ACGLCGALGLUSIDEtg_kdny	fucfucfucgalacglcgal14acglcgalgluside_hs_g_kdny <=> fucfucfucgalacglcgal14acglcgalgluside_hs_c_kdny
co-set:203	FUT94g_kdny	fucgalacglcgal14acglcgalgluside_hs_g_kdny + gdpfuc_g_kdny -> h_g_kdny + gdp_g_kdny + fucfucgalacglcgal14acglcgalgluside_hs_g_kdny
co-set:203	FUT95g_kdny	gdpfuc_g_kdny + fucfucgalacglcgal14acglcgalgluside_hs_g_kdny -> h_g_kdny + gdp_g_kdny + fucfucfucgalacglcgal14acglcgalgluside_hs_g_kdny
co-set:204	EX_fucfuc132galacglcgal14acglcgalgluside_hs_e	fucfuc132galacglcgal14acglcgalgluside_hs_e ->
co-set:204	FUCFUC132GALACGLCGAL14ACGLCGALGLUSIDEte_kdny	fucfuc132galacglcgal14acglcgalgluside_hs_e <=> fucfuc132galacglcgal14acglcgalgluside_hs_c_kdny
co-set:204	FUCFUC132GALACGLCGAL14ACGLCGALGLUSIDEtg_kdny	fucfuc132galacglcgal14acglcgalgluside_hs_g_kdny <=> fucfuc132galacglcgal14acglcgalgluside_hs_c_kdny
co-set:204	FUT96g_kdny	galacglcgal14acglcgalgluside_hs_g_kdny + gdpfuc_g_kdny -> h_g_kdny + gdp_g_kdny + fuc132galacglcgal14acglcgalgluside_hs_g_kdny
co-set:204	FUT97g_kdny	gdpfuc_g_kdny + fuc132galacglcgal14acglcgalgluside_hs_g_kdny -> h_g_kdny + gdp_g_kdny + fucfuc132galacglcgal14acglcgalgluside_hs_g_kdny
co-set:205	EX_fucacngalacglcgalgluside_hs_e	fucacngalacglcgalgluside_hs_e ->
co-set:205	FUCACNGALACGLCGALGLUSIDEte_kdny	fucacngalacglcgalgluside_hs_e <=> fucacngalacglcgalgluside_hs_c_kdny
co-set:205	FUCACNGALACGLCGALGLUSIDEtg_kdny	fucacngalacglcgalgluside_hs_g_kdny <=> fucacngalacglcgalgluside_hs_c_kdny
co-set:205	FUT32g_kdny	gdpfuc_g_kdny + acngalacglcgalgluside_hs_g_kdny -> h_g_kdny + gdp_g_kdny + fucacngalacglcgalgluside_hs_g_kdny
co-set:205	ST3GAL31g_kdny	galacglcgalgluside_hs_g_kdny + cmpacna_g_kdny -> h_g_kdny + cmp_g_kdny + acngalacglcgalgluside_hs_g_kdny
co-set:206	ECOAH9m_kdny	h2o_m_kdny + 2mb2coa_m_kdny <=> 3hmbcoa_m_kdny
co-set:206	TIGGLYc_kdny	2mb2coa_m_kdny + gly_m_kdny <=> h_m_kdny + coa_m_kdny + tiggly_m_kdny
co-set:206	TIGGLYtm_kdny	tiggly_m_kdny -> tiggly_c_kdny
co-set:206	TIGGLYte_kdny	tiggly_c_kdny -> tiggly_e
co-set:206	EX_tiggly_e	tiggly_e ->
co-set:207	DCIm_kdny	dd2coa_m_kdny <=> dd3coa_m_kdny
co-set:207	HMR_3234_kdny	fad_m_kdny + M01141_m_kdny -> fadh2_m_kdny + M03022_m_kdny
co-set:207	HMR_3235_kdny	h2o_m_kdny + M03022_m_kdny -> M01573_m_kdny
co-set:207	HMR_3236_kdny	nad_m_kdny + M01573_m_kdny -> h_m_kdny + nadh_m_kdny + M00885_m_kdny
co-set:207	HMR_3237_kdny	coa_m_kdny + M00885_m_kdny -> accoa_m_kdny + dd3coa_m_kdny
co-set:208	CRNtim_kdny	crn_m_kdny <=> crn_c_kdny
co-set:208	DMHPTCRNt_kdny	dmhptcrn_c_kdny <=> dmhptcrn_m_kdny
co-set:208	PTDCACRNt_kdny	ptdcacrn_c_kdny <=> ptdcacrn_m_kdny
co-set:208	HMR_2624_kdny	crn_c_kdny + ptdcacrn_m_kdny <=> crn_m_kdny + ptdcacrn_c_kdny
co-set:208	HMR_8418_kdny	crn_m_kdny + dmhptcrn_c_kdny <=> crn_c_kdny + dmhptcrn_m_kdny
co-set:209	C14STRr_kdny	h_r_kdny + nadph_r_kdny + 44mctr_r_kdny -> nadp_r_kdny + 44mzym_r_kdny
co-set:209	LNSTLSr_kdny	Ssq23epx_r_kdny -> lanost_r_kdny
co-set:209	SQLEr_kdny	o2_r_kdny + h_r_kdny + nadph_r_kdny + sql_r_kdny -> h2o_r_kdny + nadp_r_kdny + Ssq23epx_r_kdny
co-set:209	LNS14DMr_kdny	3 o2_r_kdny + 2 h_r_kdny + 3 nadph_r_kdny + lanost_r_kdny -> 4 h2o_r_kdny + 3 nadp_r_kdny + 44mctr_r_kdny + for_r_kdny
co-set:209	r1134_kdny	2 o2_r_kdny + h_r_kdny + nadph_r_kdny + 44mzym_r_kdny -> 2 h2o_r_kdny + nadp_r_kdny + 4mzym_int1_r_kdny
co-set:210	B3GNT34g_kdny	uacgam_g_kdny + galgbside_hs_g_kdny -> h_g_kdny + udp_g_kdny + acglcgalgbside_hs_g_kdny
co-set:210	B3GNT35g_kdny	udpgal_g_kdny + acglcgalgbside_hs_g_kdny -> h_g_kdny + udp_g_kdny + galacglcgalgbside_hs_g_kdny
co-set:210	EX_galacglcgalgbside_hs_e	galacglcgalgbside_hs_e ->
co-set:210	GALACGLCGALGBSIDEte_kdny	galacglcgalgbside_hs_c_kdny <=> galacglcgalgbside_hs_e
co-set:210	GALACGLCGALGBSIDEtg_kdny	galacglcgalgbside_hs_c_kdny <=> galacglcgalgbside_hs_g_kdny
co-set:211	APOCFm_kdny	apoC_m_kdny + lys__L_m_kdny -> h2o_m_kdny + h_m_kdny + apoC_Lys_m_kdny
co-set:211	APOC_LYS_BTNPm_kdny	h2o_m_kdny + apoC_Lys_btn_m_kdny -> apoC_m_kdny + biocyt_m_kdny
co-set:211	BACCLm_kdny	h_m_kdny + atp_m_kdny + btn_m_kdny -> ppi_m_kdny + btamp_m_kdny
co-set:211	BTNDm_kdny	h2o_m_kdny + biocyt_m_kdny -> lys__L_m_kdny + btn_m_kdny
co-set:211	BTNPLm_kdny	apoC_Lys_m_kdny + btamp_m_kdny -> h_m_kdny + amp_m_kdny + apoC_Lys_btn_m_kdny
co-set:212	ADEt_kdny	ade_e <=> ade_c_kdny
co-set:212	PUNP1_kdny	pi_c_kdny + adn_c_kdny <=> ade_c_kdny + r1p_c_kdny
co-set:212	ADEt2_bsc	h_e + ade_e -> h_c_bsc + ade_c_bsc
co-set:212	ADNt2_bsc	h_e + adn_e <=> h_c_bsc + adn_c_bsc
co-set:212	PUNP1_bsc	adn_c_bsc + pi_c_bsc <=> ade_c_bsc + r1p_c_bsc
co-set:213	ACNAMlt_kdny	h_c_kdny + acnam_c_kdny <=> h_l_kdny + acnam_l_kdny
co-set:213	BGAL1l_kdny	h2o_l_kdny + gm1_hs_l_kdny -> gal_l_kdny + gm2_hs_l_kdny
co-set:213	NEU11l_kdny	h2o_l_kdny + gm3_hs_l_kdny -> acnam_l_kdny + galgluside_hs_l_kdny
co-set:213	HMR_0835_kdny	gm2_hs_l_kdny + M02012_l_kdny -> M02013_l_kdny
co-set:213	HMR_0836_kdny	h2o_l_kdny + M02013_l_kdny -> acgal_l_kdny + gm3_hs_l_kdny + M02012_l_kdny
co-set:214	ACCOAtn_kdny	accoa_c_kdny <=> accoa_n_kdny
co-set:214	ACHtn_kdny	ach_n_kdny <=> ach_c_kdny
co-set:214	CHATn_kdny	accoa_n_kdny + chol_n_kdny <=> ach_n_kdny + coa_n_kdny
co-set:214	CHOLtn_kdny	chol_c_kdny <=> chol_n_kdny
co-set:214	COAtn_kdny	coa_c_kdny <=> coa_n_kdny
co-set:215	ACACT10m_kdny	coa_m_kdny + 2maacoa_m_kdny <=> accoa_m_kdny + ppcoa_m_kdny
co-set:215	HACD9m_kdny	nad_m_kdny + 3hmbcoa_m_kdny <=> h_m_kdny + nadh_m_kdny + 2maacoa_m_kdny
co-set:215	2M3HBUc_kdny	h2o_m_kdny + 3hmbcoa_m_kdny -> h_m_kdny + coa_m_kdny + 2m3hbu_m_kdny
co-set:215	2M3HBUtm_kdny	2m3hbu_m_kdny -> 2m3hbu_c_kdny
co-set:215	2M3HBUte_kdny	2m3hbu_c_kdny -> 2m3hbu_e
co-set:216	AACTtm_kdny	aact_m_kdny -> aact_c_kdny
co-set:216	AOBUTDsm_kdny	h_m_kdny + 2aobut_m_kdny -> co2_m_kdny + aact_m_kdny
co-set:216	GLYATm_kdny	accoa_m_kdny + gly_m_kdny <=> coa_m_kdny + 2aobut_m_kdny
co-set:216	AACTte_kdny	aact_e <=> aact_c_kdny
co-set:216	AACTte_lvr	aact_e <=> aact_c_lvr
co-set:217	3HBCDm_kdny	h2o_m_kdny + b2coa_m_kdny <=> 3hbcoa__R_m_kdny
co-set:217	3HBCOARc_kdny	3hbcoa__R_m_kdny <=> 3hbcoa__R_c_kdny
co-set:217	BCRNe_kdny	3bcrn_c_kdny -> 3bcrn_e
co-set:217	C4OHc_kdny	crn_c_kdny + 3hbcoa__R_c_kdny <=> coa_c_kdny + 3bcrn_c_kdny
co-set:217	EX_3bcrn_e	3bcrn_e ->
co-set:218	RPE_bsc	ru5p__D_c_bsc <=> xu5p__D_c_bsc
co-set:218	TALA_bsc	g3p_c_bsc + s7p_c_bsc <=> e4p_c_bsc + f6p_c_bsc
co-set:218	TKT1_bsc	r5p_c_bsc + xu5p__D_c_bsc <=> g3p_c_bsc + s7p_c_bsc
co-set:218	TKT2_bsc	e4p_c_bsc + xu5p__D_c_bsc <=> g3p_c_bsc + f6p_c_bsc
co-set:219	MCA_bsc	2mcit_c_bsc <=> micit_c_bsc
co-set:219	MCITL2_bsc	micit_c_bsc <=> pyr_c_bsc + succ_c_bsc
co-set:219	MCITS_bsc	h2o_c_bsc + ppcoa_c_bsc + oaa_c_bsc -> h_c_bsc + coa_c_bsc + 2mcit_c_bsc
co-set:219	PPAt6_bsc	h_e + ppa_e <=> h_c_bsc + ppa_c_bsc
co-set:220	INS2D_bsc	nad_c_bsc + inost_c_bsc -> h_c_bsc + nadh_c_bsc + 2ins_c_bsc
co-set:220	INSCR_bsc	atp_c_bsc + 2ins_c_bsc -> 2 h_c_bsc + adp_c_bsc + dhap_c_bsc + msa_c_bsc
co-set:220	INSTt2_bsc	h_e + inost_e -> h_c_bsc + inost_c_bsc
co-set:220	MMSAD3_bsc	nad_c_bsc + coa_c_bsc + msa_c_bsc -> nadh_c_bsc + co2_c_bsc + accoa_c_bsc
co-set:221	GLYAT_bsc	accoa_c_bsc + gly_c_bsc <=> coa_c_bsc + 2aobut_c_bsc
co-set:221	HSK_bsc	atp_c_bsc + hom__L_c_bsc -> h_c_bsc + adp_c_bsc + phom_c_bsc
co-set:221	THRD_bsc	nad_c_bsc + thr__L_c_bsc -> h_c_bsc + nadh_c_bsc + 2aobut_c_bsc
co-set:221	THRS_bsc	h2o_c_bsc + phom_c_bsc -> pi_c_bsc + thr__L_c_bsc
co-set:222	GALTpts_bsc	galt_e + pep_c_bsc -> pyr_c_bsc + galt1p_c_bsc
co-set:222	GLTPD_bsc	nad_c_bsc + galt1p_c_bsc <=> h_c_bsc + nadh_c_bsc + tag6p__D_c_bsc
co-set:222	PFK_2_bsc	atp_c_bsc + tag6p__D_c_bsc -> h_c_bsc + adp_c_bsc + tagdp__D_c_bsc
co-set:222	TGBPA_bsc	tagdp__D_c_bsc <=> dhap_c_bsc + g3p_c_bsc
co-set:223	DPR_bsc	h_c_bsc + nadph_c_bsc + 2dhp_c_bsc -> nadp_c_bsc + pant__R_c_bsc
co-set:223	MOHMT_bsc	h2o_c_bsc + 3mob_c_bsc + mlthf_c_bsc -> thf_c_bsc + 2dhp_c_bsc
co-set:223	PANTS_bsc	atp_c_bsc + ala_B_c_bsc + pant__R_c_bsc -> h_c_bsc + amp_c_bsc + ppi_c_bsc + pnto__R_c_bsc
co-set:223	PNTOt2_bsc	h_e + pnto__R_e <=> h_c_bsc + pnto__R_c_bsc
co-set:224	CTPS1_bsc	atp_c_bsc + nh4_c_bsc + utp_c_bsc -> 2 h_c_bsc + pi_c_bsc + adp_c_bsc + ctp_c_bsc
co-set:224	CYTK1_bsc	atp_c_bsc + cmp_c_bsc <=> adp_c_bsc + cdp_c_bsc
co-set:224	NDPK3_bsc	atp_c_bsc + cdp_c_bsc <=> adp_c_bsc + ctp_c_bsc
co-set:224	UMPK_bsc	atp_c_bsc + ump_c_bsc -> adp_c_bsc + udp_c_bsc
co-set:225	ADK2_bsc	amp_c_bsc + pppi_c_bsc <=> adp_c_bsc + ppi_c_bsc
co-set:225	EX_tmp_e	tmp_e ->
co-set:225	TMPHi_bsc	h2o_c_bsc + tmp_c_bsc -> h_c_bsc + pppi_c_bsc
co-set:225	TMPt6_bsc	h_e + tmp_e <=> h_c_bsc + tmp_c_bsc
co-set:226	ACOADH2_bsc	o2_c_bsc + 2 ibcoa_c_bsc -> 2 h2o_c_bsc + 2 2mp2coa_c_bsc
co-set:226	ECOAH2c_bsc	h2o_c_bsc + h_c_bsc + 2mp2coa_c_bsc <=> hibcoa_c_bsc
co-set:226	HIBHr_bsc	h2o_c_bsc + hibcoa_c_bsc -> 2 h_c_bsc + coa_c_bsc + 3hmp_c_bsc
co-set:226	OIVD2_bsc	nad_c_bsc + coa_c_bsc + 3mob_c_bsc -> nadh_c_bsc + co2_c_bsc + ibcoa_c_bsc
co-set:227	ACGK_bsc	atp_c_bsc + acglu_c_bsc -> adp_c_bsc + acg5p_c_bsc
co-set:227	ACOTA_bsc	akg_c_bsc + acorn_c_bsc <=> glu__L_c_bsc + acg5sa_c_bsc
co-set:227	AGPR_bsc	pi_c_bsc + acg5sa_c_bsc + nadp_c_bsc <=> h_c_bsc + acg5p_c_bsc + nadph_c_bsc
co-set:227	ORNTA_1_bsc	akg_c_bsc + orn__L_c_bsc -> glu__L_c_bsc + glu5sa_c_bsc
co-set:228	TETTET6COAtm_lvr	tettet6coa_c_lvr <=> tettet6coa_m_lvr
co-set:228	TETTET6CPT1_lvr	crn_c_lvr + tettet6coa_c_lvr <=> coa_c_lvr + tettet6crn_c_lvr
co-set:228	TETTET6CPT2_lvr	coa_m_lvr + tettet6crn_m_lvr <=> crn_m_lvr + tettet6coa_m_lvr
co-set:228	TETTET6CRNt_lvr	tettet6crn_c_lvr <=> tettet6crn_m_lvr
co-set:229	TETPENT6COAtm_lvr	tetpent6coa_c_lvr <=> tetpent6coa_m_lvr
co-set:229	TETPENT6CPT1_lvr	crn_c_lvr + tetpent6coa_c_lvr <=> coa_c_lvr + tetpent6crn_c_lvr
co-set:229	TETPENT6CPT2_lvr	coa_m_lvr + tetpent6crn_m_lvr <=> crn_m_lvr + tetpent6coa_m_lvr
co-set:229	TETPENT6CRNt_lvr	tetpent6crn_c_lvr <=> tetpent6crn_m_lvr
co-set:230	TETPENT3COAtm_lvr	tetpent3coa_c_lvr <=> tetpent3coa_m_lvr
co-set:230	TETPENT3CPT1_lvr	crn_c_lvr + tetpent3coa_c_lvr <=> coa_c_lvr + tetpent3crn_c_lvr
co-set:230	TETPENT3CPT2_lvr	coa_m_lvr + tetpent3crn_m_lvr <=> crn_m_lvr + tetpent3coa_m_lvr
co-set:230	TETPENT3CRNt_lvr	tetpent3crn_c_lvr <=> tetpent3crn_m_lvr
co-set:231	RSVLAChv_lvr	rsvgluc_r_lvr -> 2 glcur_r_lvr + rsvlac_r_lvr
co-set:231	RSVLACitr_lvr	rsvlac_c_lvr <=> rsvlac_r_lvr
co-set:231	RSVSPONhc_lvr	2 h2o_c_lvr + rsvlac_c_lvr -> 2 h_c_lvr + rsv_c_lvr
co-set:231	RSVitr_lvr	rsv_c_lvr <=> rsv_r_lvr
co-set:232	RE3434C_lvr	h_c_lvr + o2_c_lvr + nadph_c_lvr + CE4988_c_lvr -> h2o_c_lvr + nadp_c_lvr + CE4989_c_lvr
co-set:232	RE3435C_lvr	h_c_lvr + o2_c_lvr + nadph_c_lvr + CE5945_c_lvr -> h2o_c_lvr + nadp_c_lvr + CE5946_c_lvr
co-set:232	RE3436C_lvr	h_c_lvr + o2_c_lvr + nadph_c_lvr + CE4989_c_lvr -> h2o_c_lvr + nadp_c_lvr + CE5945_c_lvr
co-set:232	RE3437C_lvr	CE5946_c_lvr <=> h2o_c_lvr + h_c_lvr + CE5947_c_lvr
co-set:233	RE3241C_lvr	h_c_lvr + malcoa_c_lvr + hdcoa_c_lvr -> co2_c_lvr + coa_c_lvr + CE5160_c_lvr
co-set:233	RE3242C_lvr	h_c_lvr + nadph_c_lvr + CE5160_c_lvr <=> nadp_c_lvr + CE5161_c_lvr
co-set:233	RE3243C_lvr	CE5161_c_lvr <=> h2o_c_lvr + CE5162_c_lvr
co-set:233	RE3244C_lvr	h_c_lvr + nadph_c_lvr + CE5162_c_lvr <=> nadp_c_lvr + odecoa_c_lvr
co-set:234	RE3226C_lvr	h_c_lvr + malcoa_c_lvr + CE5155_c_lvr -> co2_c_lvr + coa_c_lvr + CE5156_c_lvr
co-set:234	RE3234C_lvr	h_c_lvr + nadph_c_lvr + CE5156_c_lvr <=> nadp_c_lvr + CE5157_c_lvr
co-set:234	RE3235C_lvr	CE5157_c_lvr <=> h2o_c_lvr + CE5158_c_lvr
co-set:234	RE3236C_lvr	h_c_lvr + nadph_c_lvr + CE5158_c_lvr <=> nadp_c_lvr + nrvnccoa_c_lvr
co-set:235	RE3225C_lvr	h_c_lvr + malcoa_c_lvr + CE5151_c_lvr -> co2_c_lvr + coa_c_lvr + CE5152_c_lvr
co-set:235	RE3230C_lvr	h_c_lvr + nadph_c_lvr + CE5152_c_lvr <=> nadp_c_lvr + CE5153_c_lvr
co-set:235	RE3231C_lvr	CE5153_c_lvr <=> h2o_c_lvr + CE5154_c_lvr
co-set:235	RE3232C_lvr	h_c_lvr + nadph_c_lvr + CE5154_c_lvr <=> nadp_c_lvr + CE5155_c_lvr
co-set:236	RE3224C_lvr	h_c_lvr + malcoa_c_lvr + odecoa_c_lvr -> co2_c_lvr + coa_c_lvr + CE5144_c_lvr
co-set:236	RE3227C_lvr	h_c_lvr + nadph_c_lvr + CE5144_c_lvr <=> nadp_c_lvr + CE5148_c_lvr
co-set:236	RE3228C_lvr	CE5148_c_lvr <=> h2o_c_lvr + CE5150_c_lvr
co-set:236	RE3229C_lvr	h_c_lvr + nadph_c_lvr + CE5150_c_lvr <=> nadp_c_lvr + CE5151_c_lvr
co-set:237	RE3169C_lvr	h_c_lvr + nadph_c_lvr + CE4852_c_lvr <=> nadp_c_lvr + CE4854_c_lvr
co-set:237	RE3170C_lvr	h_c_lvr + malcoa_c_lvr + eicostetcoa_c_lvr -> co2_c_lvr + coa_c_lvr + CE4850_c_lvr
co-set:237	RE3171C_lvr	h_c_lvr + nadph_c_lvr + CE4850_c_lvr <=> nadp_c_lvr + CE4848_c_lvr
co-set:237	RE3172C_lvr	CE4848_c_lvr <=> h2o_c_lvr + CE4852_c_lvr
co-set:238	RE3165C_lvr	h_c_lvr + malcoa_c_lvr + dlnlcgcoa_c_lvr -> co2_c_lvr + coa_c_lvr + CE4845_c_lvr
co-set:238	RE3166C_lvr	h_c_lvr + nadph_c_lvr + CE4845_c_lvr <=> nadp_c_lvr + CE4844_c_lvr
co-set:238	RE3167C_lvr	CE4844_c_lvr <=> h2o_c_lvr + CE4846_c_lvr
co-set:238	RE3168C_lvr	h_c_lvr + nadph_c_lvr + CE4846_c_lvr <=> nadp_c_lvr + CE4847_c_lvr
co-set:239	RE3161C_lvr	h_c_lvr + malcoa_c_lvr + lnlccoa_c_lvr -> co2_c_lvr + coa_c_lvr + CE4841_c_lvr
co-set:239	RE3162C_lvr	h_c_lvr + nadph_c_lvr + CE4841_c_lvr <=> nadp_c_lvr + CE4840_c_lvr
co-set:239	RE3163C_lvr	CE4840_c_lvr <=> h2o_c_lvr + CE4842_c_lvr
co-set:239	RE3164C_lvr	h_c_lvr + nadph_c_lvr + CE4842_c_lvr <=> nadp_c_lvr + CE4843_c_lvr
co-set:240	RE3119C_lvr	h_c_lvr + nadph_c_lvr + CE4821_c_lvr <=> nadp_c_lvr + clpndcoa_c_lvr
co-set:240	RE3120C_lvr	h_c_lvr + malcoa_c_lvr + tmndnccoa_c_lvr -> co2_c_lvr + coa_c_lvr + CE4819_c_lvr
co-set:240	RE3121C_lvr	h_c_lvr + nadph_c_lvr + CE4819_c_lvr <=> nadp_c_lvr + CE4817_c_lvr
co-set:240	RE3122C_lvr	CE4817_c_lvr <=> h2o_c_lvr + CE4821_c_lvr
co-set:241	RE3106C_lvr	h_c_lvr + nadph_c_lvr + CE4812_c_lvr <=> nadp_c_lvr + eicostetcoa_c_lvr
co-set:241	RE3110C_lvr	h_c_lvr + malcoa_c_lvr + strdnccoa_c_lvr -> co2_c_lvr + coa_c_lvr + CE4811_c_lvr
co-set:241	RE3112C_lvr	h_c_lvr + nadph_c_lvr + CE4811_c_lvr <=> nadp_c_lvr + CE4810_c_lvr
co-set:241	RE3113C_lvr	CE4810_c_lvr <=> h2o_c_lvr + CE4812_c_lvr
co-set:242	RE1804C_lvr	nad_c_lvr + CE0233_c_lvr <=> h_c_lvr + nadh_c_lvr + xol7ah2al_c_lvr
co-set:242	RE1810M_lvr	2 nadp_m_lvr + xol7ah2_m_lvr <=> 2 h_m_lvr + 2 nadph_m_lvr + xol7aone_m_lvr
co-set:242	RE1826C_lvr	h_c_lvr + o2_c_lvr + nadph_c_lvr + xol7ah2_c_lvr -> h2o_c_lvr + nadp_c_lvr + CE0233_c_lvr
co-set:242	XOL7AH2tm_lvr	xol7ah2_c_lvr <=> xol7ah2_m_lvr
co-set:243	RE0565C_lvr	h_c_lvr + malcoa_c_lvr + stcoa_c_lvr -> co2_c_lvr + coa_c_lvr + CE2251_c_lvr
co-set:243	RE0566C_lvr	h_c_lvr + nadph_c_lvr + CE2251_c_lvr <=> nadp_c_lvr + CE2247_c_lvr
co-set:243	RE0567C_lvr	CE2247_c_lvr <=> h2o_c_lvr + CE2243_c_lvr
co-set:243	RE0568C_lvr	h_c_lvr + nadph_c_lvr + CE2243_c_lvr <=> nadp_c_lvr + arachcoa_c_lvr
co-set:244	NACCYSte_lvr	CE1310_c_lvr <=> CE1310_e
co-set:244	NACCYStm_lvr	CE1310_m_lvr <=> CE1310_c_lvr
co-set:244	RE2223M_lvr	accoa_m_lvr + cys__L_m_lvr <=> h_m_lvr + coa_m_lvr + CE1310_m_lvr
co-set:244	r1437_lvr	cys__L_c_lvr -> cys__L_m_lvr
co-set:245	HMR_7947_lvr	prgnlones_c_lvr <=> prgnlones_r_lvr
co-set:245	PRGNLONEtr_lvr	prgnlone_c_lvr <=> prgnlone_r_lvr
co-set:245	STS4_lvr	h2o_c_lvr + prgnlones_c_lvr <=> h_c_lvr + prgnlone_c_lvr + so4_c_lvr
co-set:245	STS4r_lvr	h2o_r_lvr + prgnlones_r_lvr <=> h_r_lvr + so4_r_lvr + prgnlone_r_lvr
co-set:246	HMR_6907_lvr	o2_m_lvr + 3 h_m_lvr + nadph_m_lvr + 2dp6mep_m_lvr -> h2o_m_lvr + nadp_m_lvr + M00658_m_lvr
co-set:246	HMR_6908_lvr	amet_m_lvr + M00658_m_lvr -> h_m_lvr + ahcys_m_lvr + M01165_m_lvr
co-set:246	HMR_6909_lvr	o2_m_lvr + h_m_lvr + nadph_m_lvr + M01165_m_lvr -> h2o_m_lvr + nadp_m_lvr + M00770_m_lvr
co-set:246	HMR_6910_lvr	amet_m_lvr + M00770_m_lvr -> 3 h_m_lvr + ahcys_m_lvr + q10h2_m_lvr
co-set:247	HMR_4790_lvr	ala__L_c_lvr <=> ala__L_x_lvr
co-set:247	HPYRtp_lvr	hpyr_c_lvr <=> hpyr_x_lvr
co-set:247	SERtp_lvr	ser__L_c_lvr <=> ser__L_x_lvr
co-set:247	SPTix_lvr	pyr_x_lvr + ser__L_x_lvr -> ala__L_x_lvr + hpyr_x_lvr
co-set:248	HMR_3230_lvr	fad_m_lvr + M01191_m_lvr -> fadh2_m_lvr + M03019_m_lvr
co-set:248	HMR_3231_lvr	h2o_m_lvr + M03019_m_lvr -> M00172_m_lvr
co-set:248	HMR_3232_lvr	nad_m_lvr + M00172_m_lvr -> h_m_lvr + nadh_m_lvr + M00849_m_lvr
co-set:248	HMR_3233_lvr	coa_m_lvr + M00849_m_lvr -> accoa_m_lvr + M01141_m_lvr
co-set:249	HMR_3222_lvr	fad_m_lvr + CE5151_m_lvr -> fadh2_m_lvr + CE5150_m_lvr
co-set:249	HMR_3223_lvr	h2o_m_lvr + CE5150_m_lvr -> CE5148_m_lvr
co-set:249	HMR_3224_lvr	nad_m_lvr + CE5148_m_lvr -> h_m_lvr + nadh_m_lvr + CE5144_m_lvr
co-set:249	HMR_3225_lvr	coa_m_lvr + CE5144_m_lvr -> accoa_m_lvr + odecoa_m_lvr
co-set:250	HMR_3111_lvr	fad_m_lvr + arachcoa_m_lvr -> fadh2_m_lvr + CE2243_m_lvr
co-set:250	HMR_3112_lvr	h2o_m_lvr + CE2243_m_lvr -> CE2247_m_lvr
co-set:250	HMR_3113_lvr	nad_m_lvr + CE2247_m_lvr -> h_m_lvr + nadh_m_lvr + CE2251_m_lvr
co-set:250	HMR_3114_lvr	coa_m_lvr + CE2251_m_lvr -> accoa_m_lvr + stcoa_m_lvr
co-set:251	HMR_3094_lvr	occoa_x_lvr + o2_x_lvr -> h2o2_x_lvr + HC01415_x_lvr
co-set:251	HMR_3095_lvr	h2o_x_lvr + HC01415_x_lvr -> HC01405_x_lvr
co-set:251	HMR_3096_lvr	nad_x_lvr + HC01405_x_lvr -> h_x_lvr + nadh_x_lvr + HC01406_x_lvr
co-set:251	HMR_3097_lvr	coa_x_lvr + HC01406_x_lvr -> accoa_x_lvr + hxcoa_x_lvr
co-set:252	HMR_3070_lvr	o2_x_lvr + arachcoa_x_lvr -> h2o2_x_lvr + CE2243_x_lvr
co-set:252	HMR_3071_lvr	h2o_x_lvr + CE2243_x_lvr -> CE2247_x_lvr
co-set:252	HMR_3072_lvr	nad_x_lvr + CE2247_x_lvr -> h_x_lvr + nadh_x_lvr + CE2251_x_lvr
co-set:252	HMR_3073_lvr	coa_x_lvr + CE2251_x_lvr -> accoa_x_lvr + stcoa_x_lvr
co-set:253	HMR_3066_lvr	o2_x_lvr + docoscoa_x_lvr -> h2o2_x_lvr + CE2242_x_lvr
co-set:253	HMR_3067_lvr	h2o_x_lvr + CE2242_x_lvr -> CE2246_x_lvr
co-set:253	HMR_3068_lvr	nad_x_lvr + CE2246_x_lvr -> h_x_lvr + nadh_x_lvr + CE2250_x_lvr
co-set:253	HMR_3069_lvr	coa_x_lvr + CE2250_x_lvr -> accoa_x_lvr + arachcoa_x_lvr
co-set:254	HMR_3062_lvr	o2_x_lvr + ttccoa_x_lvr -> h2o2_x_lvr + CE2245_x_lvr
co-set:254	HMR_3063_lvr	h2o_x_lvr + CE2245_x_lvr -> CE2249_x_lvr
co-set:254	HMR_3064_lvr	nad_x_lvr + CE2249_x_lvr -> h_x_lvr + nadh_x_lvr + CE2253_x_lvr
co-set:254	HMR_3065_lvr	coa_x_lvr + CE2253_x_lvr -> accoa_x_lvr + docoscoa_x_lvr
co-set:255	HMR_2821_lvr	crn_c_lvr + odecrn_r_lvr <=> odecrn_c_lvr + crn_r_lvr
co-set:255	HMR_2827_lvr	coa_r_lvr + odecrn_r_lvr <=> crn_r_lvr + odecoa_r_lvr
co-set:255	r1167_lvr	chsterol_r_lvr + odecoa_r_lvr -> coa_r_lvr + HC02023_r_lvr
co-set:255	r1177_lvr	h2o_r_lvr + HC02023_r_lvr -> h_r_lvr + chsterol_r_lvr + ocdcea_r_lvr
co-set:256	HMR_2774_lvr	crn_c_lvr + CE4847_c_lvr <=> coa_c_lvr + M00263_c_lvr
co-set:256	HMR_2775_lvr	crn_m_lvr + M00263_c_lvr <=> crn_c_lvr + M00263_m_lvr
co-set:256	HMR_2776_lvr	crn_m_lvr + CE4847_m_lvr <=> coa_m_lvr + M00263_m_lvr
co-set:256	HMR_3425_lvr	10 h2o_m_lvr + 10 coa_m_lvr + 10 nad_m_lvr + 7 fad_m_lvr + CE4847_m_lvr -> 10 h_m_lvr + 10 nadh_m_lvr + 11 accoa_m_lvr + 7 fadh2_m_lvr
co-set:257	HMR_2768_lvr	crn_c_lvr + CE4843_c_lvr <=> coa_c_lvr + M01770_c_lvr
co-set:257	HMR_2769_lvr	crn_c_lvr + M01770_m_lvr <=> crn_m_lvr + M01770_c_lvr
co-set:257	HMR_2770_lvr	crn_m_lvr + CE4843_m_lvr <=> coa_m_lvr + M01770_m_lvr
co-set:257	HMR_3423_lvr	9 h2o_m_lvr + 9 coa_m_lvr + 9 nad_m_lvr + 7 fad_m_lvr + CE4843_m_lvr -> 9 h_m_lvr + 9 nadh_m_lvr + 10 accoa_m_lvr + 7 fadh2_m_lvr
co-set:258	HMR_2739_lvr	crn_c_lvr + CE4854_c_lvr <=> coa_c_lvr + M00261_c_lvr
co-set:258	HMR_2740_lvr	crn_m_lvr + M00261_c_lvr <=> crn_c_lvr + M00261_m_lvr
co-set:258	HMR_2741_lvr	crn_m_lvr + CE4854_m_lvr <=> coa_m_lvr + M00261_m_lvr
co-set:258	HMR_3433_lvr	10 h2o_m_lvr + 10 coa_m_lvr + 10 nad_m_lvr + 6 fad_m_lvr + CE4854_m_lvr -> 10 h_m_lvr + 10 nadh_m_lvr + 11 accoa_m_lvr + 6 fadh2_m_lvr
co-set:259	HMR_2669_lvr	crn_c_lvr + M00116_c_lvr <=> coa_c_lvr + M02638_c_lvr
co-set:259	HMR_2670_lvr	crn_c_lvr + M02638_m_lvr <=> crn_m_lvr + M02638_c_lvr
co-set:259	HMR_2671_lvr	crn_m_lvr + M00116_m_lvr <=> coa_m_lvr + M02638_m_lvr
co-set:259	HMR_3408_lvr	8 h2o_m_lvr + 8 coa_m_lvr + 8 nad_m_lvr + 7 fad_m_lvr + M00116_m_lvr -> 8 h_m_lvr + 8 nadh_m_lvr + 9 accoa_m_lvr + 7 fadh2_m_lvr
co-set:260	HMR_2391_lvr	h_c_lvr + nadph_c_lvr + CE4835_c_lvr -> nadp_c_lvr + adrncoa_c_lvr
co-set:260	RE3151C_lvr	h_c_lvr + malcoa_c_lvr + arachdcoa_c_lvr -> co2_c_lvr + coa_c_lvr + CE4833_c_lvr
co-set:260	RE3152C_lvr	h_c_lvr + nadph_c_lvr + CE4833_c_lvr <=> nadp_c_lvr + CE4831_c_lvr
co-set:260	RE3153C_lvr	CE4831_c_lvr <=> h2o_c_lvr + CE4835_c_lvr
co-set:261	HMR_2374_lvr	h_c_lvr + nadph_c_lvr + CE4793_c_lvr -> nadp_c_lvr + CE4791_c_lvr
co-set:261	HMR_2376_lvr	CE4791_c_lvr -> h2o_c_lvr + CE5114_c_lvr
co-set:261	RE3103C_lvr	h_c_lvr + malcoa_c_lvr + lnlncgcoa_c_lvr -> co2_c_lvr + coa_c_lvr + CE4793_c_lvr
co-set:261	RE3104C_lvr	h_c_lvr + nadph_c_lvr + CE5114_c_lvr <=> nadp_c_lvr + dlnlcgcoa_c_lvr
co-set:262	HMR_2211_lvr	h_c_lvr + malcoa_c_lvr + docoscoa_c_lvr -> co2_c_lvr + coa_c_lvr + CE2253_c_lvr
co-set:262	RE0574C_lvr	h_c_lvr + nadph_c_lvr + CE2253_c_lvr <=> nadp_c_lvr + CE2249_c_lvr
co-set:262	RE0575C_lvr	CE2249_c_lvr <=> h2o_c_lvr + CE2245_c_lvr
co-set:262	RE0576C_1_lvr	h_c_lvr + nadph_c_lvr + CE2245_c_lvr <=> nadp_c_lvr + ttccoa_c_lvr
co-set:263	HMR_2210_lvr	h_c_lvr + nadph_c_lvr + CE2242_c_lvr -> nadp_c_lvr + docoscoa_c_lvr
co-set:263	RE0569C_lvr	h_c_lvr + malcoa_c_lvr + arachcoa_c_lvr -> co2_c_lvr + coa_c_lvr + CE2250_c_lvr
co-set:263	RE0570C_lvr	h_c_lvr + nadph_c_lvr + CE2250_c_lvr <=> nadp_c_lvr + CE2246_c_lvr
co-set:263	RE0571C_lvr	CE2246_c_lvr <=> h2o_c_lvr + CE2242_c_lvr
co-set:264	HMR_1536_lvr	h_c_lvr + o2_c_lvr + nadph_c_lvr + C05109_c_lvr -> h2o_c_lvr + nadp_c_lvr + M00940_c_lvr
co-set:264	HMR_1538_lvr	h_c_lvr + o2_c_lvr + nadph_c_lvr + M00940_c_lvr -> 2 h2o_c_lvr + nadp_c_lvr + M00938_c_lvr
co-set:264	HMR_1539_lvr	o2_c_lvr + nadph_c_lvr + M00938_c_lvr -> h2o_c_lvr + nadp_c_lvr + for_c_lvr + M00942_c_lvr
co-set:264	HMR_1540_lvr	h_c_lvr + nadph_c_lvr + M00942_c_lvr -> nadp_c_lvr + CE2314_c_lvr
co-set:265	HMR_1135_lvr	leuktrB4wcooh_c_lvr <=> leuktrB4wcooh_x_lvr
co-set:265	HMR_1242_lvr	CE5947_c_lvr <=> CE5947_x_lvr
co-set:265	RE3597C_lvr	h_c_lvr + nadph_c_lvr + leuktrB4wcooh_c_lvr <=> nadp_c_lvr + CE5947_c_lvr
co-set:265	RE3597X_lvr	h_x_lvr + nadph_x_lvr + leuktrB4wcooh_x_lvr <=> nadp_x_lvr + CE5947_x_lvr
co-set:266	HMR_0019_lvr	xolest2_hs_e -> xolest2_hs_l_lvr
co-set:266	HMR_0020_lvr	xolest2_hs_c_lvr <=> xolest2_hs_r_lvr
co-set:266	HMR_3597_lvr	xolest2_hs_l_lvr -> xolest2_hs_r_lvr
co-set:266	XOLEST2te_lvr	xolest2_hs_e <=> xolest2_hs_c_lvr
co-set:267	HMGCOAR_lvr	2 nadp_c_lvr + coa_c_lvr + mev__R_c_lvr <=> 2 h_c_lvr + 2 nadph_c_lvr + hmgcoa_c_lvr
co-set:267	HMGCOARx_lvr	2 h_x_lvr + 2 nadph_x_lvr + hmgcoa_x_lvr -> coa_x_lvr + 2 nadp_x_lvr + mev__R_x_lvr
co-set:267	HMGCOAtx_lvr	hmgcoa_c_lvr <=> hmgcoa_x_lvr
co-set:267	r0954_lvr	mev__R_c_lvr <=> mev__R_x_lvr
co-set:268	H2O2tn_lvr	h2o2_c_lvr <=> h2o2_n_lvr
co-set:268	O2Stn_lvr	o2s_c_lvr <=> o2s_n_lvr
co-set:268	O2tn_lvr	o2_c_lvr <=> o2_n_lvr
co-set:268	SPODMn_lvr	2 h_n_lvr + 2 o2s_n_lvr -> h2o2_n_lvr + o2_n_lvr
co-set:269	GLUTACOAm_lvr	glutcoa_m_lvr + fad_m_lvr -> fadh2_m_lvr + glutacoa_m_lvr
co-set:269	GLUTCONm_lvr	h2o_m_lvr + glutacoa_m_lvr -> h_m_lvr + coa_m_lvr + glutcon_m_lvr
co-set:269	GLUTCONte_lvr	glutcon_c_lvr -> glutcon_e
co-set:269	GLUTCONtm_lvr	glutcon_m_lvr -> glutcon_c_lvr
co-set:270	GLCAASE8ly_lvr	h2o_l_lvr + ha_l_lvr -> glcur_l_lvr + ha_deg1_l_lvr
co-set:270	GLCAASE9ly_lvr	2 h2o_l_lvr + ha_pre1_l_lvr -> acgam_l_lvr + glcur_l_lvr
co-set:270	HAtly_lvr	ha_e -> ha_l_lvr
co-set:270	NACHEX27ly_lvr	h2o_l_lvr + ha_deg1_l_lvr -> acgam_l_lvr + ha_pre1_l_lvr
co-set:271	GALASE17ly_lvr	h2o_l_lvr + ksii_core2_deg5_l_lvr -> gal_l_lvr + ksii_core2_deg6_l_lvr
co-set:271	GALASE18ly_lvr	h2o_l_lvr + ksii_core2_deg8_l_lvr -> gal_l_lvr + ksii_core2_deg9_l_lvr
co-set:271	NACHEX25ly_lvr	h2o_l_lvr + ksii_core2_deg9_l_lvr -> acgam_l_lvr + f1a_l_lvr
co-set:271	NACHEXA21ly_lvr	2 h2o_l_lvr + ksii_core2_deg6_l_lvr -> h_l_lvr + acgam_l_lvr + so4_l_lvr + ksii_core2_deg8_l_lvr
co-set:272	FAOXC226C205m_lvr	h2o_m_lvr + coa_m_lvr + nad_m_lvr + 2docohexecoa_m_lvr -> h_m_lvr + nadh_m_lvr + accoa_m_lvr + 5eipencoa_m_lvr
co-set:272	FAOXC226C227m_lvr	fad_m_lvr + c226coa_m_lvr -> fadh2_m_lvr + docohepcoa_m_lvr
co-set:272	FAOXC226m_lvr	docosahexcoa_m_lvr -> 2docohexecoa_m_lvr
co-set:272	FAOXC227C226m_lvr	h_m_lvr + nadph_m_lvr + docohepcoa_m_lvr -> nadp_m_lvr + docosahexcoa_m_lvr
co-set:273	FAOXC181C161m_lvr	h2o_m_lvr + coa_m_lvr + nad_m_lvr + fad_m_lvr + octd11ecoa_m_lvr -> h_m_lvr + nadh_m_lvr + accoa_m_lvr + fadh2_m_lvr + hdcoa_m_lvr
co-set:273	OCD11COACPT1_1_lvr	crn_c_lvr + octd11ecoa_c_lvr <=> coa_c_lvr + ocdececrn_c_lvr
co-set:273	OCD11CRNCACT_lvr	ocdececrn_c_lvr <=> ocdececrn_m_lvr
co-set:273	OCD11CRNCPT2_1_lvr	coa_m_lvr + ocdececrn_m_lvr <=> crn_m_lvr + octd11ecoa_m_lvr
co-set:274	FAOXC164C143m_lvr	h2o_m_lvr + coa_m_lvr + nad_m_lvr + 2hexdtetcoa_m_lvr -> h_m_lvr + nadh_m_lvr + accoa_m_lvr + 5tedtricoa_m_lvr
co-set:274	FAOXC164C165m_lvr	fad_m_lvr + 4hexdtetcoa_m_lvr -> fadh2_m_lvr + hexdpencoa_m_lvr
co-set:274	FAOXC164m_lvr	3hexdtetcoa_m_lvr -> 2hexdtetcoa_m_lvr
co-set:274	FAOXC165C164m_lvr	h_m_lvr + nadph_m_lvr + hexdpencoa_m_lvr -> nadp_m_lvr + 3hexdtetcoa_m_lvr
co-set:275	FAOXC163C164Gm_lvr	fad_m_lvr + 4hexdtricoa_m_lvr -> fadh2_m_lvr + hexdectecoa_m_lvr
co-set:275	FAOXC163GC142m_lvr	h2o_m_lvr + coa_m_lvr + nad_m_lvr + 2hexdtricoa_m_lvr -> h_m_lvr + nadh_m_lvr + accoa_m_lvr + tetdecdicoa_m_lvr
co-set:275	FAOXC163Gm_lvr	3hexdtricoa_m_lvr -> 2hexdtricoa_m_lvr
co-set:275	FAOXC164GC163m_lvr	h_m_lvr + nadph_m_lvr + hexdectecoa_m_lvr -> nadp_m_lvr + 3hexdtricoa_m_lvr
co-set:276	DPCOAKm_lvr	atp_m_lvr + dpcoa_m_lvr -> h_m_lvr + coa_m_lvr + adp_m_lvr
co-set:276	PTPATim_lvr	h_m_lvr + atp_m_lvr + pan4p_m_lvr -> ppi_m_lvr + dpcoa_m_lvr
co-set:276	r0579_lvr	atp_m_lvr + ptth_m_lvr -> h_m_lvr + adp_m_lvr + pan4p_m_lvr
co-set:276	r0973_lvr	ptth_m_lvr <=> ptth_c_lvr
co-set:277	DLNLCGCPT1_lvr	crn_c_lvr + dlnlcgcoa_c_lvr <=> coa_c_lvr + dlnlcgcrn_c_lvr
co-set:277	HMR_2888_lvr	crn_c_lvr + dlnlcgcrn_r_lvr <=> dlnlcgcrn_c_lvr + crn_r_lvr
co-set:277	HMR_2890_lvr	coa_r_lvr + dlnlcgcrn_r_lvr <=> crn_r_lvr + dlnlcgcoa_r_lvr
co-set:277	r2538_lvr	dlnlcgcoa_c_lvr <=> dlnlcgcoa_r_lvr
co-set:278	DIDPtn_lvr	didp_c_lvr <=> didp_n_lvr
co-set:278	DITPtn_lvr	ditp_c_lvr <=> ditp_n_lvr
co-set:278	NDPK10_lvr	atp_c_lvr + didp_c_lvr <=> adp_c_lvr + ditp_c_lvr
co-set:278	NDPK10n_lvr	atp_n_lvr + didp_n_lvr <=> adp_n_lvr + ditp_n_lvr
co-set:279	DHCR242r_lvr	fadh2_r_lvr + chlstol_r_lvr -> fad_r_lvr + lthstrl_r_lvr
co-set:279	FADH2tru_lvr	fadh2_c_lvr -> fadh2_r_lvr
co-set:279	FADtru_lvr	fad_r_lvr -> fad_c_lvr
co-set:279	r0783_lvr	nadp_r_lvr + lthstrl_r_lvr <=> h_r_lvr + nadph_r_lvr + chlstol_r_lvr
co-set:280	CSPG_Bt_lvr	cspg_b_g_lvr -> cspg_b_e
co-set:280	GLCAE1g_lvr	cs_a_b_pre3_g_lvr -> cs_b_pre4_g_lvr
co-set:280	S2T3g_lvr	paps_g_lvr + cs_b_pre5_g_lvr -> h_g_lvr + cspg_b_g_lvr + pap_g_lvr
co-set:280	S4T6g_lvr	paps_g_lvr + cs_b_pre4_g_lvr -> h_g_lvr + pap_g_lvr + cs_b_pre5_g_lvr
co-set:281	CSEPASEly_lvr	h2o_l_lvr + cspg_e_l_lvr -> Ser_Gly_Ala_X_Gly_l_lvr + cs_e_l_lvr
co-set:281	CSPG_Etly_lvr	cspg_e_e -> cspg_e_l_lvr
co-set:281	GLCAASE7ly_lvr	h2o_l_lvr + cs_e_deg3_l_lvr -> glcur_l_lvr + cs_e_deg4_l_lvr
co-set:281	LINKDEG4ly_lvr	5 h2o_l_lvr + cs_e_deg7_l_lvr -> 2 h_l_lvr + 2 so4_l_lvr + 2 gal_l_lvr + glcur_l_lvr + xyl__D_l_lvr
co-set:282	COQ3m_lvr	amet_m_lvr + 2dpmhobq_m_lvr -> h_m_lvr + ahcys_m_lvr + q10_m_lvr
co-set:282	COQ5m_lvr	amet_m_lvr + 2dp6mobq_m_lvr -> h_m_lvr + ahcys_m_lvr + 2dp6mobq_me_m_lvr
co-set:282	COQ6m_lvr	o2_m_lvr + 2dp6mep_m_lvr -> h2o_m_lvr + 2dp6mobq_m_lvr
co-set:282	COQ7m_lvr	o2_m_lvr + h_m_lvr + nadph_m_lvr + 2dp6mobq_me_m_lvr -> h2o_m_lvr + nadp_m_lvr + 2dpmhobq_m_lvr
co-set:283	CO2tg_lvr	co2_c_lvr <=> co2_g_lvr
co-set:283	UDPGLDCg_lvr	h_g_lvr + udpglcur_g_lvr -> co2_g_lvr + udpxyl_g_lvr
co-set:283	UDPXYLter_lvr	ump_r_lvr + udpxyl_c_lvr <=> ump_c_lvr + udpxyl_r_lvr
[truncated: 6,246 more rows]

## Sheet: s_table_4
CoSetNumber	Rxn	Rxn Formula	CoSetName (KO-Unique)
co-set:1	2S6HCCi_bsc	h_c_bsc + akg_c_bsc + ichor_c_bsc -> 2shchc_c_bsc + co2_c_bsc + pyr_c_bsc
co-set:1	AGPATr_BS_bsc	0.03 tdcoa_c_bsc + 0.1 pmtcoa_c_bsc + 0.01 1ag3p_BS_c_bsc + 0.07 fa11coa_c_bsc + 0.17 fa12coa_c_bsc + 0.01 fa1coa_c_bsc + 0.2 fa3coa_c_bsc + 0.34 fa4coa_c_bsc + 0.05 fa6coa_c_bsc + 0.03 strcoa_c_bsc <=> coa_c_bsc + 0.01 12dag3p_BS_c_bsc
co-set:1	ALAALAr_bsc	atp_c_bsc + 2 ala__D_c_bsc <=> h_c_bsc + pi_c_bsc + adp_c_bsc + alaala_c_bsc
co-set:1	AMMQT7_bsc	amet_c_bsc + nadph_c_bsc + 2dmmq7_c_bsc -> nadp_c_bsc + ahcys_c_bsc + mql7_c_bsc
co-set:1	ASPO6_bsc	o2_c_bsc + asp__L_c_bsc -> h_c_bsc + h2o2_c_bsc + iasp_c_bsc
co-set:1	BIOMASS_BS_10_bsc	105 h2o_c_bsc + 0.016164 nad_c_bsc + 0.26038 glu__L_c_bsc + 105.0535 atp_c_bsc + 0.00467 amp_c_bsc + 0.000918 ppi_c_bsc + 0.26033 gln__L_c_bsc + 0.14801 asp__L_c_bsc + 0.00018 gdp_c_bsc + 0.062667 gtp_c_bsc + 0.000934 nadp_c_bsc + 0.000216 nadph_c_bsc + 0.05699 cys__L_c_bsc + 0.000367 10fthf_c_bsc + 0.2669 ala__L_c_bsc + 0.40829 gly_c_bsc + 0.000266 mql7_c_bsc + 0.19302 arg__L_c_bsc + 0.14799 asn…
co-set:1	CDGPT_BS_bsc	0.01 cdpdag_BS_c_bsc + glyc3p_c_bsc -> h_c_bsc + cmp_c_bsc + 0.01 pglyp_BS_c_bsc
co-set:1	CDPDSP_BS_bsc	ser__L_c_bsc + 0.01 cdpdag_BS_c_bsc -> h_c_bsc + cmp_c_bsc + 0.01 ps_BS_c_bsc
co-set:1	CDPMEK_bsc	atp_c_bsc + 4c2me_c_bsc -> h_c_bsc + adp_c_bsc + 2p4c2me_c_bsc
co-set:1	CLPNS2_BS_bsc	0.02 pgly_BS_c_bsc -> glyc_c_bsc + 0.01 cdlp_BS_c_bsc
co-set:1	DHNAOT7_bsc	nad_c_bsc + dhna_c_bsc + hepdp_c_bsc -> nadh_c_bsc + co2_c_bsc + ppi_c_bsc + 2dmmq7_c_bsc
co-set:1	DMATT_bsc	dmpp_c_bsc + ipdp_c_bsc -> ppi_c_bsc + grdp_c_bsc
co-set:1	DTMPK_bsc	atp_c_bsc + dtmp_c_bsc <=> adp_c_bsc + dtdp_c_bsc
co-set:1	DXPRIi_bsc	h_c_bsc + nadph_c_bsc + dxyl5p_c_bsc -> nadp_c_bsc + 2me4p_c_bsc
co-set:1	DXPS_bsc	h_c_bsc + pyr_c_bsc + g3p_c_bsc -> co2_c_bsc + dxyl5p_c_bsc
co-set:1	EX_ca2_e	ca2_e <=>
co-set:1	EX_k_e	k_e <=>
co-set:1	EX_mg2_e	mg2_e <=>
co-set:1	FACOAL140_ISO_bsc	coa_c_bsc + atp_c_bsc + fa1_c_bsc <=> amp_c_bsc + ppi_c_bsc + fa1coa_c_bsc
co-set:1	FACOAL150_ISO_bsc	coa_c_bsc + atp_c_bsc + fa3_c_bsc <=> amp_c_bsc + ppi_c_bsc + fa3coa_c_bsc
co-set:1	FACOAL150_anteiso_bsc	coa_c_bsc + atp_c_bsc + fa4_c_bsc <=> amp_c_bsc + ppi_c_bsc + fa4coa_c_bsc
co-set:1	FACOAL160_ISO_bsc	coa_c_bsc + atp_c_bsc + fa6_c_bsc <=> amp_c_bsc + ppi_c_bsc + fa6coa_c_bsc
co-set:1	FACOAL170_ISO_bsc	coa_c_bsc + atp_c_bsc + fa11_c_bsc <=> amp_c_bsc + ppi_c_bsc + fa11coa_c_bsc
co-set:1	FACOAL170_anteiso_bsc	coa_c_bsc + atp_c_bsc + fa12_c_bsc <=> amp_c_bsc + ppi_c_bsc + fa12coa_c_bsc
co-set:1	FACOAL180_2_bsc	coa_c_bsc + atp_c_bsc + ocdca_c_bsc <=> amp_c_bsc + ppi_c_bsc + strcoa_c_bsc
co-set:1	FE3t_bsc	fe3_e -> fe3_c_bsc
co-set:1	FRTT_bsc	ipdp_c_bsc + frdp_c_bsc -> ppi_c_bsc + ggdp_c_bsc
co-set:1	G3PCT_bsc	h_c_bsc + ctp_c_bsc + glyc3p_c_bsc -> ppi_c_bsc + cdpglyc_c_bsc
co-set:1	G3POA_BS_bsc	0.03 tdcoa_c_bsc + 0.1 pmtcoa_c_bsc + 0.07 fa11coa_c_bsc + 0.17 fa12coa_c_bsc + 0.01 fa1coa_c_bsc + 0.2 fa3coa_c_bsc + 0.34 fa4coa_c_bsc + 0.05 fa6coa_c_bsc + 0.03 strcoa_c_bsc + glyc3p_c_bsc -> coa_c_bsc + 0.01 1ag3p_BS_c_bsc
co-set:1	GGTT_bsc	ipdp_c_bsc + ggdp_c_bsc -> ppi_c_bsc + pendp_c_bsc
co-set:1	GLUR_bsc	glu__D_c_bsc <=> glu__L_c_bsc
co-set:1	GRTT_bsc	grdp_c_bsc + ipdp_c_bsc -> ppi_c_bsc + frdp_c_bsc
co-set:1	HEXTT_bsc	ipdp_c_bsc + hexdp_c_bsc -> ppi_c_bsc + hepdp_c_bsc
co-set:1	ICHORS_bsc	chor_c_bsc <=> ichor_c_bsc
co-set:1	IPDPS_bsc	h_c_bsc + nadh_c_bsc + h2mb4p_c_bsc -> h2o_c_bsc + nad_c_bsc + ipdp_c_bsc
co-set:1	KAS1_bsc	14 h_c_bsc + 5 malcoa_c_bsc + ibcoa_c_bsc + 10 nadph_c_bsc -> 4 h2o_c_bsc + 5 co2_c_bsc + 6 coa_c_bsc + 10 nadp_c_bsc + fa1_c_bsc
co-set:1	KAS11_bsc	17 h_c_bsc + 6 malcoa_c_bsc + 12 nadph_c_bsc + ivcoa_c_bsc -> 5 h2o_c_bsc + 6 co2_c_bsc + 7 coa_c_bsc + 12 nadp_c_bsc + fa11_c_bsc
co-set:1	KAS12_bsc	17 h_c_bsc + 6 malcoa_c_bsc + 2mbcoa_c_bsc + 12 nadph_c_bsc -> 5 h2o_c_bsc + 6 co2_c_bsc + 7 coa_c_bsc + 12 nadp_c_bsc + fa12_c_bsc
co-set:1	KAS13_bsc	23 h_c_bsc + accoa_c_bsc + 8 malcoa_c_bsc + 16 nadph_c_bsc -> 7 h2o_c_bsc + 8 co2_c_bsc + 9 coa_c_bsc + 16 nadp_c_bsc + ocdca_c_bsc
co-set:1	KAS3_bsc	14 h_c_bsc + 5 malcoa_c_bsc + 10 nadph_c_bsc + ivcoa_c_bsc -> 4 h2o_c_bsc + 5 co2_c_bsc + 6 coa_c_bsc + 10 nadp_c_bsc + fa3_c_bsc
co-set:1	KAS4_bsc	14 h_c_bsc + 5 malcoa_c_bsc + 2mbcoa_c_bsc + 10 nadph_c_bsc -> 4 h2o_c_bsc + 5 co2_c_bsc + 6 coa_c_bsc + 10 nadp_c_bsc + fa4_c_bsc
co-set:1	KAS6_bsc	17 h_c_bsc + 6 malcoa_c_bsc + ibcoa_c_bsc + 12 nadph_c_bsc -> 5 h2o_c_bsc + 6 co2_c_bsc + 7 coa_c_bsc + 12 nadp_c_bsc + fa6_c_bsc
co-set:1	LIPO1S24_BS_bsc	d12dg_BS_c_bsc + 2400 cdpglyc_c_bsc + 2400 udpg_c_bsc -> 4800 h_c_bsc + 2400 cmp_c_bsc + lipo1_24_BS_c_bsc + 2400 udp_c_bsc
co-set:1	LIPO2S24_BS_bsc	d12dg_BS_c_bsc + 2400 cdpglyc_c_bsc + 2400 uacgam_c_bsc -> 4800 h_c_bsc + 2400 cmp_c_bsc + lipo2_24_BS_c_bsc + 2400 udp_c_bsc
co-set:1	LIPO3S24_BS_bsc	2400 h2o_c_bsc + 2400 atp_c_bsc + 2400 ala__D_c_bsc + d12dg_BS_c_bsc + 2400 cdpglyc_c_bsc -> 4800 h_c_bsc + 2400 amp_c_bsc + 2400 ppi_c_bsc + 2400 cmp_c_bsc + lipo3_24_BS_c_bsc
co-set:1	LIPO4S24_BS_bsc	d12dg_BS_c_bsc + 2400 cdpglyc_c_bsc -> 2400 h_c_bsc + 2400 cmp_c_bsc + lipo4_24_BS_c_bsc
co-set:1	LYSLG_BS_bsc	atp_c_bsc + lys__L_c_bsc + 0.01 pgly_BS_c_bsc -> h_c_bsc + amp_c_bsc + ppi_c_bsc + 0.01 lysylpgly_BS_c_bsc
co-set:1	MECDPDH2_bsc	nadh_c_bsc + 2mecdp_c_bsc -> h2o_c_bsc + nad_c_bsc + h2mb4p_c_bsc
co-set:1	MECDPS_bsc	2p4c2me_c_bsc -> cmp_c_bsc + 2mecdp_c_bsc
co-set:1	MEPCT_bsc	h_c_bsc + ctp_c_bsc + 2me4p_c_bsc -> ppi_c_bsc + 4c2me_c_bsc
co-set:1	NDPK4_bsc	atp_c_bsc + dtdp_c_bsc <=> adp_c_bsc + dttp_c_bsc
co-set:1	NDPK5_bsc	atp_c_bsc + dgdp_c_bsc <=> adp_c_bsc + dgtp_c_bsc
co-set:1	NDPK7_bsc	atp_c_bsc + dcdp_c_bsc <=> adp_c_bsc + dctp_c_bsc
co-set:1	NNDPR_bsc	2 h_c_bsc + prpp_c_bsc + quln_c_bsc -> co2_c_bsc + ppi_c_bsc + nicrnt_c_bsc
co-set:1	NPHS_bsc	sbzcoa_c_bsc -> coa_c_bsc + dhna_c_bsc
co-set:1	OIVD1r_bsc	nad_c_bsc + coa_c_bsc + 4mop_c_bsc <=> nadh_c_bsc + co2_c_bsc + ivcoa_c_bsc
co-set:1	PAPPT3_bsc	udcpp_c_bsc + ugmda_c_bsc -> ump_c_bsc + uagmda_c_bsc
co-set:1	PGPPH_BS_bsc	h2o_c_bsc + 0.01 pglyp_BS_c_bsc -> pi_c_bsc + 0.01 pgly_BS_c_bsc
co-set:1	PHCYT_BS_bsc	h_c_bsc + 0.01 12dag3p_BS_c_bsc + ctp_c_bsc -> ppi_c_bsc + 0.01 cdpdag_BS_c_bsc
co-set:1	PPTGS_BS_bsc	uaagmda_c_bsc -> h_c_bsc + peptido_BS_c_bsc + udcpdp_c_bsc
co-set:1	PPTT_bsc	ipdp_c_bsc + pendp_c_bsc -> ppi_c_bsc + hexdp_c_bsc
co-set:1	PSDC_BS_bsc	0.01 ps_BS_c_bsc -> co2_c_bsc + 0.01 psetha_BS_c_bsc
co-set:1	QULNS_bsc	dhap_c_bsc + iasp_c_bsc -> 2 h2o_c_bsc + pi_c_bsc + quln_c_bsc
co-set:1	SUCBZL_bsc	coa_c_bsc + atp_c_bsc + sucbz_c_bsc -> amp_c_bsc + ppi_c_bsc + sbzcoa_c_bsc
co-set:1	SUCBZS_bsc	2shchc_c_bsc -> h2o_c_bsc + sucbz_c_bsc
co-set:1	TECA1S45_bsc	45 cdpglyc_c_bsc + uacgam_c_bsc + uacmam_c_bsc -> 46 h_c_bsc + 45 cmp_c_bsc + gtca1_45_BS_c_bsc + ump_c_bsc + udp_c_bsc
co-set:1	TECA2S45_bsc	45 h2o_c_bsc + 45 atp_c_bsc + 45 ala__D_c_bsc + 45 cdpglyc_c_bsc + uacgam_c_bsc + uacmam_c_bsc -> 91 h_c_bsc + 45 amp_c_bsc + 45 ppi_c_bsc + 45 cmp_c_bsc + gtca2_45_BS_c_bsc + ump_c_bsc + udp_c_bsc
co-set:1	TECA3S45_bsc	h2o_c_bsc + 45 cdpglyc_c_bsc + 45 udpg_c_bsc + uacgam_c_bsc + uacmam_c_bsc -> 91 h_c_bsc + 45 cmp_c_bsc + gtca3_45_BS_c_bsc + ump_c_bsc + 46 udp_c_bsc
co-set:1	TECA4S_BS_bsc	30 h2o_c_bsc + 30 udpg_c_bsc + 30 uacgala_c_bsc -> 60 h_c_bsc + tcam_BS_c_bsc + 30 ump_c_bsc + 30 udp_c_bsc
co-set:1	TRPt2r_bsc	h_e + trp__L_e -> h_c_bsc + trp__L_c_bsc
co-set:1	UAAGDS_bsc	atp_c_bsc + 26dap__M_c_bsc + uamag_c_bsc -> h_c_bsc + pi_c_bsc + adp_c_bsc + ugmd_c_bsc
co-set:1	UAG2E_bsc	uacgam_c_bsc <=> uacmam_c_bsc
co-set:1	UAG4E_bsc	uacgam_c_bsc -> uacgala_c_bsc
co-set:1	UAGCVT_bsc	pep_c_bsc + uacgam_c_bsc -> pi_c_bsc + uaccg_c_bsc
co-set:1	UAGPT3_bsc	uacgam_c_bsc + uagmda_c_bsc -> h_c_bsc + udp_c_bsc + uaagmda_c_bsc
co-set:1	UAMAGS_bsc	atp_c_bsc + glu__D_c_bsc + uama_c_bsc -> h_c_bsc + pi_c_bsc + adp_c_bsc + uamag_c_bsc
co-set:1	UAMAS_bsc	atp_c_bsc + ala__L_c_bsc + uamr_c_bsc -> h_c_bsc + pi_c_bsc + adp_c_bsc + uama_c_bsc
co-set:1	UAPGR_bsc	h_c_bsc + nadph_c_bsc + uaccg_c_bsc -> nadp_c_bsc + uamr_c_bsc
co-set:1	UDCPDP_bsc	h2o_c_bsc + udcpdp_c_bsc -> h_c_bsc + pi_c_bsc + udcpp_c_bsc
co-set:1	UGMDDS_bsc	atp_c_bsc + alaala_c_bsc + ugmd_c_bsc -> h_c_bsc + pi_c_bsc + adp_c_bsc + ugmda_c_bsc
co-set:1	UGT1_BS_bsc	0.01 12dgr_BS_c_bsc + udpg_c_bsc -> h_c_bsc + 0.01 m12dg_BS_c_bsc + udp_c_bsc
co-set:1	UGT2_BS_bsc	0.01 12dgr_BS_c_bsc + 3 udpg_c_bsc -> 3 h_c_bsc + 0.01 t12dg_BS_c_bsc + 3 udp_c_bsc
co-set:1	UGT_BS_bsc	0.01 12dgr_BS_c_bsc + 2 udpg_c_bsc -> 2 h_c_bsc + 0.01 d12dg_BS_c_bsc + 2 udp_c_bsc
co-set:2	AKGtp_kdny	akg_c_kdny <=> akg_x_kdny
co-set:2	UDPGLCAter_kdny	ump_c_kdny + udpglcur_r_kdny <=> udpglcur_c_kdny + ump_r_kdny
co-set:2	ACACT4m_kdny	accoa_m_kdny + occoa_m_kdny <=> coa_m_kdny + 3odcoa_m_kdny
co-set:2	HACD4m_kdny	h_m_kdny + nadh_m_kdny + 3odcoa_m_kdny <=> nad_m_kdny + 3hdcoa_m_kdny
co-set:2	ECOAH4m_kdny	3hdcoa_m_kdny <=> h2o_m_kdny + dc2coa_m_kdny
co-set:2	r1148_kdny	akg_c_kdny + icit_x_kdny <=> akg_x_kdny + icit_c_kdny
co-set:2	r2519_kdny	udpglcur_c_kdny <=> udpglcur_r_kdny
co-set:2	RE2327C_kdny	q10_c_kdny + CE5021_c_kdny <=> q10h2_c_kdny + CE5022_c_kdny
co-set:2	FAOXC101C8m_kdny	h2o_m_kdny + nad_m_kdny + coa_m_kdny + dc2coa_m_kdny -> h_m_kdny + nadh_m_kdny + accoa_m_kdny + occoa_m_kdny
co-set:2	q10h2tc_kdny	q10h2_m_kdny <=> q10h2_c_kdny
co-set:2	q10tm_kdny	q10_c_kdny <=> q10_m_kdny
co-set:2	HMR_6500_kdny	q10_m_kdny + CE5021_c_kdny <=> q10h2_m_kdny + CE5022_c_kdny
co-set:2	ICITt_x_kdny	icit_x_kdny <=> icit_c_kdny
co-set:2	ADPtx_lvr	adp_c_lvr <=> adp_x_lvr
co-set:2	ADRNt_lvr	adrn_e <=> adrn_c_lvr
co-set:2	COAtr_lvr	coa_c_lvr <=> coa_r_lvr
co-set:2	FATP6t_lvr	na1_c_lvr + adrn_c_lvr <=> na1_e + adrn_e
co-set:2	HMR_0771_lvr	sphmyln_hs_c_lvr <=> sphmyln_hs_r_lvr
co-set:2	HMR_1620_lvr	thcholstoic_c_lvr <=> thcholstoic_m_lvr
co-set:2	HMR_1623_lvr	thcholstoic_c_lvr <=> thcholstoic_x_lvr
co-set:2	HMR_5249_lvr	sphmyln_hs_l_lvr -> sphmyln_hs_r_lvr
co-set:2	SPHMYLNtl_lvr	sphmyln_hs_c_lvr <=> sphmyln_hs_l_lvr
co-set:2	THCHOLSTOICtm_lvr	thcholstoic_m_lvr <=> thcholstoic_x_lvr
co-set:2	UDPGLCter_lvr	udpg_c_lvr + ump_r_lvr <=> ump_c_lvr + udpg_r_lvr
co-set:2	r0842_lvr	udpg_c_lvr <=> udpg_r_lvr
co-set:2	r0860_lvr	adp_c_lvr + atp_x_lvr <=> atp_c_lvr + adp_x_lvr
co-set:3	ACACT2r_bsc	accoa_c_bsc + btcoa_c_bsc <=> coa_c_bsc + 3ohcoa_c_bsc
co-set:3	ACACT3r_bsc	accoa_c_bsc + hxcoa_c_bsc <=> coa_c_bsc + 3oocoa_c_bsc
co-set:3	ACACT4r_bsc	accoa_c_bsc + occoa_c_bsc <=> coa_c_bsc + 3odcoa_c_bsc
co-set:3	ACACT5r_1_bsc	accoa_c_bsc + dccoa_c_bsc <=> coa_c_bsc + 3oddcoa_c_bsc
co-set:3	ACACT6r_1_bsc	accoa_c_bsc + ddcoa_c_bsc <=> coa_c_bsc + 3otdcoa_c_bsc
co-set:3	ACCOAC_bsc	accoa_c_bsc + atp_c_bsc + hco3_c_bsc -> h_c_bsc + pi_c_bsc + adp_c_bsc + malcoa_c_bsc
co-set:3	ACOAD1_bsc	h_c_bsc + nadh_c_bsc + b2coa_c_bsc <=> nad_c_bsc + btcoa_c_bsc
co-set:3	ACOAD2_bsc	h_c_bsc + nadh_c_bsc + hx2coa_c_bsc <=> nad_c_bsc + hxcoa_c_bsc
co-set:3	ACOAD3_bsc	nad_c_bsc + occoa_c_bsc <=> h_c_bsc + nadh_c_bsc + oc2coa_c_bsc
co-set:3	ACOAD4_1_bsc	nad_c_bsc + dccoa_c_bsc <=> h_c_bsc + nadh_c_bsc + dc2coa_c_bsc
co-set:3	ACOAD5_1_bsc	nad_c_bsc + ddcoa_c_bsc <=> h_c_bsc + nadh_c_bsc + trans_dd2coa_c_bsc
co-set:3	ACOAD6_bsc	nad_c_bsc + tdcoa_c_bsc <=> h_c_bsc + nadh_c_bsc + td2coa_c_bsc
co-set:3	ECOAH1_1_bsc	3hbycoa_c_bsc <=> h2o_c_bsc + b2coa_c_bsc
co-set:3	ECOAH2_bsc	3hhcoa_c_bsc <=> h2o_c_bsc + hx2coa_c_bsc
co-set:3	ECOAH3_bsc	3hocoa_c_bsc <=> h2o_c_bsc + oc2coa_c_bsc
co-set:3	ECOAH4_bsc	3hdcoa_c_bsc <=> h2o_c_bsc + dc2coa_c_bsc
co-set:3	ECOAH5_1_bsc	3hddcoa_c_bsc <=> h2o_c_bsc + trans_dd2coa_c_bsc
co-set:3	ECOAH6_bsc	3htdcoa_c_bsc <=> h2o_c_bsc + td2coa_c_bsc
co-set:3	HACD1_1_bsc	h_c_bsc + nadh_c_bsc + aacoa_c_bsc <=> nad_c_bsc + 3hbycoa_c_bsc
co-set:3	HACD2_bsc	h_c_bsc + nadh_c_bsc + 3ohcoa_c_bsc <=> nad_c_bsc + 3hhcoa_c_bsc
co-set:3	HACD3_bsc	h_c_bsc + nadh_c_bsc + 3oocoa_c_bsc <=> nad_c_bsc + 3hocoa_c_bsc
co-set:3	HACD4_bsc	h_c_bsc + nadh_c_bsc + 3odcoa_c_bsc <=> nad_c_bsc + 3hdcoa_c_bsc
co-set:3	HACD5_bsc	h_c_bsc + nadh_c_bsc + 3oddcoa_c_bsc <=> nad_c_bsc + 3hddcoa_c_bsc
co-set:3	HACD6_bsc	h_c_bsc + nadh_c_bsc + 3otdcoa_c_bsc <=> nad_c_bsc + 3htdcoa_c_bsc
co-set:4	ACtg_lvr	ac_c_lvr <=> ac_g_lvr	Liver-Chondroitin/Heparan Sulfate
co-set:4	EX_hspg_e	hspg_e ->	Liver-Chondroitin/Heparan Sulfate
co-set:4	GLCAE2g_lvr	hs_pre10_g_lvr -> hs_pre11_g_lvr	Liver-Chondroitin/Heparan Sulfate
co-set:4	GLCAT6g_lvr	udpglcur_g_lvr + hs_pre1_g_lvr -> h_g_lvr + udp_g_lvr + hs_pre2_g_lvr	Liver-Chondroitin/Heparan Sulfate
co-set:4	GLCAT7g_lvr	udpglcur_g_lvr + hs_pre3_g_lvr -> h_g_lvr + udp_g_lvr + hs_pre4_g_lvr	Liver-Chondroitin/Heparan Sulfate
co-set:4	GLCAT8g_lvr	udpglcur_g_lvr + hs_pre5_g_lvr -> h_g_lvr + udp_g_lvr + hs_pre6_g_lvr	Liver-Chondroitin/Heparan Sulfate
co-set:4	GLCAT9g_lvr	udpglcur_g_lvr + hs_pre7_g_lvr -> h_g_lvr + udp_g_lvr + hs_pre8_g_lvr	Liver-Chondroitin/Heparan Sulfate
co-set:4	GLCNACDASg_lvr	4 h2o_g_lvr + 4 paps_g_lvr + hs_pre9_g_lvr -> 4 h_g_lvr + 4 ac_g_lvr + 4 pap_g_lvr + hs_pre10_g_lvr	Liver-Chondroitin/Heparan Sulfate
co-set:4	GLCNACT1g_lvr	uacgam_g_lvr + cs_hs_linkage_g_lvr -> h_g_lvr + udp_g_lvr + hs_pre1_g_lvr	Liver-Chondroitin/Heparan Sulfate
co-set:4	GLCNACT2g_lvr	uacgam_g_lvr + hs_pre2_g_lvr -> h_g_lvr + udp_g_lvr + hs_pre3_g_lvr	Liver-Chondroitin/Heparan Sulfate
co-set:4	GLCNACT3g_lvr	uacgam_g_lvr + hs_pre4_g_lvr -> h_g_lvr + udp_g_lvr + hs_pre5_g_lvr	Liver-Chondroitin/Heparan Sulfate
co-set:4	GLCNACT4g_lvr	uacgam_g_lvr + hs_pre6_g_lvr -> h_g_lvr + udp_g_lvr + hs_pre7_g_lvr	Liver-Chondroitin/Heparan Sulfate
co-set:4	GLCNACT5g_lvr	uacgam_g_lvr + hs_pre8_g_lvr -> h_g_lvr + udp_g_lvr + hs_pre9_g_lvr	Liver-Chondroitin/Heparan Sulfate
co-set:4	HSPGt_lvr	hspg_g_lvr -> hspg_e	Liver-Chondroitin/Heparan Sulfate
co-set:4	S2T4g_lvr	2 paps_g_lvr + hs_pre11_g_lvr -> 2 h_g_lvr + 2 pap_g_lvr + hs_pre12_g_lvr	Liver-Chondroitin/Heparan Sulfate
co-set:4	S3T1g_lvr	paps_g_lvr + hs_pre13_g_lvr -> h_g_lvr + pap_g_lvr + hs_pre14_g_lvr	Liver-Chondroitin/Heparan Sulfate
co-set:4	S3T2g_lvr	paps_g_lvr + hs_pre14_g_lvr -> h_g_lvr + pap_g_lvr + hs_pre15_g_lvr	Liver-Chondroitin/Heparan Sulfate
co-set:4	S3T3g_lvr	paps_g_lvr + hs_pre15_g_lvr -> h_g_lvr + pap_g_lvr + hspg_g_lvr	Liver-Chondroitin/Heparan Sulfate
co-set:4	S6T25g_lvr	3 paps_g_lvr + hs_pre12_g_lvr -> 3 h_g_lvr + 3 pap_g_lvr + hs_pre13_g_lvr	Liver-Chondroitin/Heparan Sulfate
co-set:5	RE0512X_kdny	nad_x_kdny + CE2421_x_kdny <=> h_x_kdny + nadh_x_kdny + CE0713_x_kdny
co-set:5	RE1516X_kdny	fad_x_kdny + lnlccoa_x_kdny <=> fadh2_x_kdny + CE2434_x_kdny
co-set:5	RE1517X_kdny	fad_x_kdny + CE0849_x_kdny <=> fadh2_x_kdny + CE2433_x_kdny
co-set:5	RE1523X_kdny	h2o_x_kdny + CE2434_x_kdny <=> CE2421_x_kdny
co-set:5	RE1531X_kdny	coa_x_kdny + CE0713_x_kdny <=> accoa_x_kdny + CE0849_x_kdny
co-set:5	RE2985X_kdny	o2_x_kdny + arachdcoa_x_kdny -> h2o2_x_kdny + CE4795_x_kdny
co-set:5	RE2986X_kdny	h2o_x_kdny + CE5114_x_kdny <=> CE4791_x_kdny
co-set:5	RE2987X_kdny	nad_x_kdny + CE4791_x_kdny <=> h_x_kdny + nadh_x_kdny + CE4793_x_kdny
co-set:5	RE2988X_kdny	coa_x_kdny + CE4793_x_kdny <=> accoa_x_kdny + lnlncgcoa_x_kdny
co-set:5	RE2989X_kdny	coa_x_kdny + CE2439_x_kdny <=> accoa_x_kdny + CE2440_x_kdny
co-set:5	RE2990X_kdny	h2o_x_kdny + CE2437_x_kdny <=> CE2438_x_kdny
co-set:5	RE2991X_kdny	nad_x_kdny + CE2438_x_kdny <=> h_x_kdny + nadh_x_kdny + CE2439_x_kdny
co-set:5	RE2992X_kdny	CE2442_x_kdny <=> CE2433_x_kdny
co-set:5	RE2993X_kdny	h_x_kdny + nadph_x_kdny + CE2441_x_kdny <=> nadp_x_kdny + CE2442_x_kdny
co-set:5	RE2994X_kdny	o2_x_kdny + CE2440_x_kdny -> h2o2_x_kdny + CE2441_x_kdny
co-set:5	RE2996X_kdny	h_x_kdny + nadph_x_kdny + CE4795_x_kdny <=> nadp_x_kdny + CE5116_x_kdny
co-set:5	RE2997X_kdny	o2_x_kdny + lnlncgcoa_x_kdny -> h2o2_x_kdny + CE2437_x_kdny
co-set:5	RE3002X_kdny	CE5114_x_kdny <=> CE5116_x_kdny
co-set:6	BGLA1_bsc	h2o_c_bsc + 6pgg_c_bsc -> g6p_c_bsc + glc__D_c_bsc
co-set:6	BG_MADG_bsc	h2o_e + madg_e -> glc__D_e + meoh_e
co-set:6	BG_MBDG_bsc	h2o_e + mbdg_e -> glc__D_e + meoh_e
co-set:6	CELBpts_bsc	pep_c_bsc + cellb_e -> pyr_c_bsc + 6pgg_c_bsc
co-set:6	DEXTRINt2_bsc	h_e + dextrin_e -> h_c_bsc + dextrin_c_bsc
co-set:6	EX_cellb_e	cellb_e ->
co-set:6	EX_madg_e	madg_e ->
co-set:6	EX_malt_e	malt_e ->
co-set:6	EX_malttr_e	malttr_e ->
co-set:6	EX_mbdg_e	mbdg_e ->
co-set:6	EX_tre_e	tre_e ->
co-set:6	MALT_bsc	h2o_c_bsc + malt_c_bsc -> 2 glc__D_c_bsc
co-set:6	MALTTRabc_bsc	h2o_c_bsc + atp_c_bsc + malttr_e -> h_c_bsc + pi_c_bsc + adp_c_bsc + malttr_c_bsc
co-set:6	MLTG1_bsc	h2o_c_bsc + malttr_c_bsc -> glc__D_c_bsc + malt_c_bsc
co-set:6	MLTG6_bsc	2 h2o_c_bsc + dextrin_c_bsc -> 2 glc__D_c_bsc
co-set:6	TRE6PH_bsc	h2o_c_bsc + tre6p_c_bsc -> g6p_c_bsc + glc__D_c_bsc
co-set:6	TREpts_bsc	pep_c_bsc + tre_e -> pyr_c_bsc + tre6p_c_bsc
co-set:7	CHLSTD78I_lvr	zymstnl_c_lvr <=> lthstrl_c_lvr
co-set:7	HMR_1536_lvr	h_c_lvr + o2_c_lvr + nadph_c_lvr + C05109_c_lvr -> h2o_c_lvr + nadp_c_lvr + M00940_c_lvr
co-set:7	HMR_1538_lvr	h_c_lvr + o2_c_lvr + nadph_c_lvr + M00940_c_lvr -> 2 h2o_c_lvr + nadp_c_lvr + M00938_c_lvr
co-set:7	HMR_1539_lvr	o2_c_lvr + nadph_c_lvr + M00938_c_lvr -> h2o_c_lvr + nadp_c_lvr + for_c_lvr + M00942_c_lvr
co-set:7	HMR_1540_lvr	h_c_lvr + nadph_c_lvr + M00942_c_lvr -> nadp_c_lvr + CE2314_c_lvr
co-set:7	HMR_1543_lvr	h_c_lvr + o2_c_lvr + nadph_c_lvr + CE2314_c_lvr -> h2o_c_lvr + nadp_c_lvr + M00962_c_lvr
co-set:7	HMR_1544_lvr	h_c_lvr + o2_c_lvr + nadph_c_lvr + M00962_c_lvr -> 2 h2o_c_lvr + nadp_c_lvr + M00958_c_lvr
co-set:7	HMR_1545_lvr	h_c_lvr + o2_c_lvr + nadph_c_lvr + M00958_c_lvr -> h2o_c_lvr + nadp_c_lvr + M00954_c_lvr
co-set:7	HMR_1546_lvr	nadp_c_lvr + M00954_c_lvr -> h_c_lvr + nadph_c_lvr + co2_c_lvr + M00966_c_lvr
co-set:7	HMR_1547_lvr	h_c_lvr + nadph_c_lvr + M00966_c_lvr -> nadp_c_lvr + M00967_c_lvr
co-set:7	HMR_1548_lvr	h_c_lvr + o2_c_lvr + nadph_c_lvr + M00967_c_lvr -> h2o_c_lvr + nadp_c_lvr + M00964_c_lvr
co-set:7	HMR_1549_lvr	h_c_lvr + o2_c_lvr + nadph_c_lvr + M00964_c_lvr -> 2 h2o_c_lvr + nadp_c_lvr + M00960_c_lvr
co-set:7	HMR_1550_lvr	h_c_lvr + o2_c_lvr + nadph_c_lvr + M00960_c_lvr -> h2o_c_lvr + nadp_c_lvr + M00956_c_lvr
co-set:7	HMR_1551_lvr	nadp_c_lvr + M00956_c_lvr -> h_c_lvr + nadph_c_lvr + co2_c_lvr + M01068_c_lvr
co-set:7	HMR_1552_lvr	h_c_lvr + nadph_c_lvr + M01068_c_lvr -> nadp_c_lvr + zymstnl_c_lvr
co-set:7	RE2407C_lvr	h_c_lvr + nadph_c_lvr + lanost_c_lvr <=> nadp_c_lvr + C05109_c_lvr
co-set:8	FAOXC122x_lvr	3ddecdicoa_x_lvr -> 2ddecdicoa_x_lvr
co-set:8	FAOXC142C122x_lvr	nad_x_lvr + o2_x_lvr + h2o_x_lvr + coa_x_lvr + tetdecdicoa_x_lvr -> h_x_lvr + nadh_x_lvr + h2o2_x_lvr + accoa_x_lvr + 3ddecdicoa_x_lvr
co-set:8	FAOXC163C142x_lvr	nad_x_lvr + h2o_x_lvr + coa_x_lvr + 2hexdtricoa_x_lvr -> h_x_lvr + nadh_x_lvr + accoa_x_lvr + tetdecdicoa_x_lvr
co-set:8	FAOXC163C164x_lvr	o2_x_lvr + 4hexdtricoa_x_lvr -> h2o2_x_lvr + hexdectecoa_x_lvr
co-set:8	FAOXC163x_lvr	3hexdtricoa_x_lvr -> 2hexdtricoa_x_lvr
co-set:8	FAOXC164C163x_lvr	h_x_lvr + nadph_x_lvr + hexdectecoa_x_lvr -> nadp_x_lvr + 3hexdtricoa_x_lvr
co-set:8	FAOXC184C163x_lvr	nad_x_lvr + h2o_x_lvr + coa_x_lvr + 2octdectecoa_x_lvr -> h_x_lvr + nadh_x_lvr + accoa_x_lvr + 4hexdtricoa_x_lvr
co-set:8	FAOXC184x_lvr	3octdectecoa_x_lvr -> 2octdectecoa_x_lvr
co-set:8	FAOXC204C205x_lvr	o2_x_lvr + eitetcoa_x_lvr -> h2o2_x_lvr + eipencoa_x_lvr
co-set:8	FAOXC205C184x_lvr	nad_x_lvr + h2o_x_lvr + coa_x_lvr + eipencoa_x_lvr -> h_x_lvr + nadh_x_lvr + accoa_x_lvr + 3octdectecoa_x_lvr
co-set:8	FAOXC225C204x_lvr	nad_x_lvr + h2o_x_lvr + coa_x_lvr + 2docopencoa_x_lvr -> h_x_lvr + nadh_x_lvr + accoa_x_lvr + eitetcoa_x_lvr
co-set:8	FAOXC225C226x_lvr	o2_x_lvr + dcsptn1coa_x_lvr -> h2o2_x_lvr + docohexcoa_x_lvr
co-set:8	FAOXC225x_lvr	3docopencoa_x_lvr -> 2docopencoa_x_lvr
co-set:8	FAOXC226C225x_lvr	h_x_lvr + nadph_x_lvr + docohexcoa_x_lvr -> nadp_x_lvr + 3docopencoa_x_lvr
co-set:8	FOAXC122C101x_lvr	nad_x_lvr + h2o_x_lvr + coa_x_lvr + 2ddecdicoa_x_lvr -> h_x_lvr + nadh_x_lvr + accoa_x_lvr + dece4coa_x_lvr
co-set:9	FAOXC122x_kdny	3ddecdicoa_x_kdny -> 2ddecdicoa_x_kdny
co-set:9	FAOXC142C122x_kdny	nad_x_kdny + coa_x_kdny + o2_x_kdny + h2o_x_kdny + tetdecdicoa_x_kdny -> h_x_kdny + nadh_x_kdny + accoa_x_kdny + h2o2_x_kdny + 3ddecdicoa_x_kdny
co-set:9	FAOXC163C142x_kdny	nad_x_kdny + coa_x_kdny + h2o_x_kdny + 2hexdtricoa_x_kdny -> h_x_kdny + nadh_x_kdny + accoa_x_kdny + tetdecdicoa_x_kdny
co-set:9	FAOXC163C164x_kdny	o2_x_kdny + 4hexdtricoa_x_kdny -> h2o2_x_kdny + hexdectecoa_x_kdny
co-set:9	FAOXC163x_kdny	3hexdtricoa_x_kdny -> 2hexdtricoa_x_kdny
co-set:9	FAOXC164C163x_kdny	h_x_kdny + nadph_x_kdny + hexdectecoa_x_kdny -> nadp_x_kdny + 3hexdtricoa_x_kdny
co-set:9	FAOXC184C163x_kdny	nad_x_kdny + coa_x_kdny + h2o_x_kdny + 2octdectecoa_x_kdny -> h_x_kdny + nadh_x_kdny + accoa_x_kdny + 4hexdtricoa_x_kdny
co-set:9	FAOXC184x_kdny	3octdectecoa_x_kdny -> 2octdectecoa_x_kdny
co-set:9	FAOXC204C205x_kdny	o2_x_kdny + eitetcoa_x_kdny -> h2o2_x_kdny + eipencoa_x_kdny
co-set:9	FAOXC205C184x_kdny	nad_x_kdny + coa_x_kdny + h2o_x_kdny + eipencoa_x_kdny -> h_x_kdny + nadh_x_kdny + accoa_x_kdny + 3octdectecoa_x_kdny
co-set:9	FAOXC225C204x_kdny	nad_x_kdny + coa_x_kdny + h2o_x_kdny + 2docopencoa_x_kdny -> h_x_kdny + nadh_x_kdny + accoa_x_kdny + eitetcoa_x_kdny
co-set:9	FAOXC225C226x_kdny	o2_x_kdny + dcsptn1coa_x_kdny -> h2o2_x_kdny + docohexcoa_x_kdny
co-set:9	FAOXC225x_kdny	3docopencoa_x_kdny -> 2docopencoa_x_kdny
co-set:9	FAOXC226C225x_kdny	h_x_kdny + nadph_x_kdny + docohexcoa_x_kdny -> nadp_x_kdny + 3docopencoa_x_kdny
co-set:9	FOAXC122C101x_kdny	nad_x_kdny + coa_x_kdny + h2o_x_kdny + 2ddecdicoa_x_kdny -> h_x_kdny + nadh_x_kdny + accoa_x_kdny + dece4coa_x_kdny
co-set:10	LNS14DM_kdny	3 o2_c_kdny + 2 h_c_kdny + 3 nadph_c_kdny + lanost_c_kdny -> 4 h2o_c_kdny + 3 nadp_c_kdny + for_c_kdny + 44mctr_c_kdny
co-set:10	RE2410C_kdny	h_c_kdny + nadph_c_kdny + ddsmsterol_c_kdny <=> nadp_c_kdny + dsmsterol_c_kdny
co-set:10	HMR_1490_kdny	o2_c_kdny + h_c_kdny + nadph_c_kdny + 44mzym_c_kdny -> h2o_c_kdny + nadp_c_kdny + M00961_c_kdny
co-set:10	HMR_1493_kdny	o2_c_kdny + h_c_kdny + nadph_c_kdny + M00961_c_kdny -> 2 h2o_c_kdny + nadp_c_kdny + M00957_c_kdny
co-set:10	HMR_1494_kdny	o2_c_kdny + h_c_kdny + nadph_c_kdny + M00957_c_kdny -> h2o_c_kdny + nadp_c_kdny + 4mzym_int1_c_kdny
co-set:10	HMR_1502_kdny	o2_c_kdny + h_c_kdny + nadph_c_kdny + HC02110_c_kdny -> h2o_c_kdny + nadp_c_kdny + M00963_c_kdny
co-set:10	HMR_1503_kdny	o2_c_kdny + h_c_kdny + nadph_c_kdny + M00963_c_kdny -> 2 h2o_c_kdny + nadp_c_kdny + M00959_c_kdny
co-set:10	HMR_1504_kdny	o2_c_kdny + h_c_kdny + nadph_c_kdny + M00959_c_kdny -> h2o_c_kdny + nadp_c_kdny + M00955_c_kdny
co-set:10	HMR_1505_kdny	nadp_c_kdny + M00955_c_kdny -> h_c_kdny + nadph_c_kdny + co2_c_kdny + M01067_c_kdny
co-set:10	HMR_1509_kdny	h_c_kdny + nadph_c_kdny + M01067_c_kdny -> nadp_c_kdny + zymst_c_kdny
co-set:10	CHLSTI_1_kdny	zymst_c_kdny -> chlstol_c_kdny
co-set:10	HMR_1516_kdny	o2_c_kdny + h_c_kdny + nadph_c_kdny + chlstol_c_kdny -> 2 h2o_c_kdny + nadp_c_kdny + ddsmsterol_c_kdny
co-set:10	DSMSTOLR_kdny	h_c_kdny + nadph_c_kdny + dsmsterol_c_kdny -> nadp_c_kdny + chsterol_c_kdny
co-set:10	C14STR_kdny	h_c_kdny + nadph_c_kdny + 44mctr_c_kdny -> nadp_c_kdny + 44mzym_c_kdny
co-set:10	HMR_1500_kdny	3 h_c_kdny + nadp_c_kdny + 4mzym_int2_c_kdny <=> nadph_c_kdny + HC02110_c_kdny
co-set:11	ATPPRT_bsc	atp_c_bsc + prpp_c_bsc <=> ppi_c_bsc + prbatp_c_bsc
co-set:11	FGLU_1_bsc	h2o_c_bsc + forglu_c_bsc -> glu__L_c_bsc + frmd_c_bsc
co-set:11	FORAMD_bsc	h2o_c_bsc + frmd_c_bsc -> nh4_c_bsc + for_c_bsc
co-set:11	HISDr_bsc	his__L_c_bsc <=> nh4_c_bsc + urcan_c_bsc
co-set:11	HISTD_bsc	h2o_c_bsc + 2 nad_c_bsc + histd_c_bsc -> 3 h_c_bsc + 2 nadh_c_bsc + his__L_c_bsc
co-set:11	HISTP_bsc	h2o_c_bsc + hisp_c_bsc -> pi_c_bsc + histd_c_bsc
co-set:11	HSTPTr_bsc	glu__L_c_bsc + imacp_c_bsc <=> h_c_bsc + akg_c_bsc + hisp_c_bsc
co-set:11	IG3PS_1_bsc	gln__L_c_bsc + prlp_c_bsc -> 2 h_c_bsc + glu__L_c_bsc + aicar_c_bsc + eig3p_c_bsc
co-set:11	IGPDH_1_bsc	h_c_bsc + eig3p_c_bsc -> h2o_c_bsc + imacp_c_bsc
co-set:11	IZPN_1_bsc	h2o_c_bsc + 4izp_c_bsc -> forglu_c_bsc
co-set:11	PRAMPC_1_bsc	h2o_c_bsc + h_c_bsc + prbamp_c_bsc -> prfp_c_bsc
co-set:11	PRATPP_bsc	h2o_c_bsc + prbatp_c_bsc -> h_c_bsc + ppi_c_bsc + prbamp_c_bsc
co-set:11	PRMICI_bsc	prfp_c_bsc <=> prlp_c_bsc
co-set:11	URCN_bsc	h2o_c_bsc + urcan_c_bsc -> 4izp_c_bsc
co-set:12	HMR_0177_lvr	atp_c_lvr + coa_c_lvr + C01601_c_lvr -> amp_c_lvr + ppi_c_lvr + M02616_c_lvr
co-set:12	HMR_0178_lvr	M02616_c_lvr <=> M02616_m_lvr
co-set:12	HMR_3194_lvr	fad_m_lvr + M02616_m_lvr -> fadh2_m_lvr + M00056_m_lvr
co-set:12	HMR_3195_lvr	h2o_m_lvr + M00056_m_lvr -> M00792_m_lvr
co-set:12	HMR_3196_lvr	nad_m_lvr + M00792_m_lvr -> h_m_lvr + nadh_m_lvr + M00889_m_lvr
co-set:12	HMR_3197_lvr	coa_m_lvr + M00889_m_lvr -> accoa_m_lvr + M02107_m_lvr
co-set:12	HMR_3198_lvr	fad_m_lvr + M02107_m_lvr -> fadh2_m_lvr + M00048_m_lvr
co-set:12	HMR_3199_lvr	h2o_m_lvr + M00048_m_lvr -> M00782_m_lvr
co-set:12	HMR_3200_lvr	nad_m_lvr + M00782_m_lvr -> h_m_lvr + nadh_m_lvr + M00877_m_lvr
co-set:12	HMR_3201_lvr	coa_m_lvr + M00877_m_lvr -> accoa_m_lvr + M02694_m_lvr
co-set:12	HMR_3202_lvr	fad_m_lvr + M02694_m_lvr -> fadh2_m_lvr + M00063_m_lvr
co-set:12	HMR_3203_lvr	h2o_m_lvr + M00063_m_lvr -> M00797_m_lvr
co-set:12	HMR_3204_lvr	nad_m_lvr + M00797_m_lvr -> h_m_lvr + nadh_m_lvr + M00899_m_lvr
co-set:12	HMR_3205_lvr	coa_m_lvr + M00899_m_lvr -> ppcoa_m_lvr + accoa_m_lvr
co-set:13	FAOXC102C103x_lvr	o2_x_lvr + dec47dicoa_x_lvr -> h2o2_x_lvr + dectricoa_x_lvr
co-set:13	FAOXC102C81x_lvr	nad_x_lvr + h2o_x_lvr + coa_x_lvr + 2decdicoa_x_lvr -> h_x_lvr + nadh_x_lvr + accoa_x_lvr + octe5coa_x_lvr
co-set:13	FAOXC102x_lvr	3decdicoa_x_lvr -> 2decdicoa_x_lvr
co-set:13	FAOXC103C102x_lvr	h_x_lvr + nadph_x_lvr + dectricoa_x_lvr -> nadp_x_lvr + 3decdicoa_x_lvr
co-set:13	FAOXC123C102x_lvr	nad_x_lvr + h2o_x_lvr + coa_x_lvr + 2dodtricoa_x_lvr -> h_x_lvr + nadh_x_lvr + accoa_x_lvr + dec47dicoa_x_lvr
co-set:13	FAOXC123x_lvr	3dodtricoa_x_lvr -> 2dodtricoa_x_lvr
co-set:13	FAOXC143C123x_lvr	nad_x_lvr + o2_x_lvr + h2o_x_lvr + coa_x_lvr + 5tedtricoa_x_lvr -> h_x_lvr + nadh_x_lvr + h2o2_x_lvr + accoa_x_lvr + 3dodtricoa_x_lvr
co-set:13	FAOXC164C143x_lvr	nad_x_lvr + h2o_x_lvr + coa_x_lvr + 2hexdtetcoa_x_lvr -> h_x_lvr + nadh_x_lvr + accoa_x_lvr + 5tedtricoa_x_lvr
co-set:13	FAOXC164C165x_lvr	o2_x_lvr + 4hexdtetcoa_x_lvr -> h2o2_x_lvr + hexdpencoa_x_lvr
co-set:13	FAOXC164x_lvr	3hexdtetcoa_x_lvr -> 2hexdtetcoa_x_lvr
co-set:13	FAOXC165C164x_lvr	h_x_lvr + nadph_x_lvr + hexdpencoa_x_lvr -> nadp_x_lvr + 3hexdtetcoa_x_lvr
co-set:13	FAOXC184C164x_lvr	nad_x_lvr + o2_x_lvr + h2o_x_lvr + coa_x_lvr + strdnccoa_x_lvr -> h_x_lvr + nadh_x_lvr + h2o2_x_lvr + accoa_x_lvr + 4hexdtetcoa_x_lvr
co-set:13	FAOXC61x_lvr	hexe3coa_x_lvr -> hx2coa_x_lvr
co-set:13	FAOXC81C61x_lvr	nad_x_lvr + o2_x_lvr + h2o_x_lvr + coa_x_lvr + octe5coa_x_lvr -> h_x_lvr + nadh_x_lvr + h2o2_x_lvr + accoa_x_lvr + hexe3coa_x_lvr
co-set:14	HMR_0177_kdny	atp_c_kdny + coa_c_kdny + C01601_c_kdny -> amp_c_kdny + ppi_c_kdny + M02616_c_kdny
co-set:14	HMR_0178_kdny	M02616_c_kdny <=> M02616_m_kdny
co-set:14	HMR_3194_kdny	fad_m_kdny + M02616_m_kdny -> fadh2_m_kdny + M00056_m_kdny
co-set:14	HMR_3195_kdny	h2o_m_kdny + M00056_m_kdny -> M00792_m_kdny
co-set:14	HMR_3196_kdny	nad_m_kdny + M00792_m_kdny -> h_m_kdny + nadh_m_kdny + M00889_m_kdny
co-set:14	HMR_3197_kdny	coa_m_kdny + M00889_m_kdny -> accoa_m_kdny + M02107_m_kdny
co-set:14	HMR_3198_kdny	fad_m_kdny + M02107_m_kdny -> fadh2_m_kdny + M00048_m_kdny
co-set:14	HMR_3199_kdny	h2o_m_kdny + M00048_m_kdny -> M00782_m_kdny
co-set:14	HMR_3200_kdny	nad_m_kdny + M00782_m_kdny -> h_m_kdny + nadh_m_kdny + M00877_m_kdny
co-set:14	HMR_3201_kdny	coa_m_kdny + M00877_m_kdny -> accoa_m_kdny + M02694_m_kdny
co-set:14	HMR_3202_kdny	fad_m_kdny + M02694_m_kdny -> fadh2_m_kdny + M00063_m_kdny
co-set:14	HMR_3203_kdny	h2o_m_kdny + M00063_m_kdny -> M00797_m_kdny
co-set:14	HMR_3204_kdny	nad_m_kdny + M00797_m_kdny -> h_m_kdny + nadh_m_kdny + M00899_m_kdny
co-set:14	HMR_3205_kdny	coa_m_kdny + M00899_m_kdny -> accoa_m_kdny + ppcoa_m_kdny
co-set:15	FAOXC102C103x_kdny	o2_x_kdny + dec47dicoa_x_kdny -> h2o2_x_kdny + dectricoa_x_kdny
co-set:15	FAOXC102C81x_kdny	nad_x_kdny + coa_x_kdny + h2o_x_kdny + 2decdicoa_x_kdny -> h_x_kdny + nadh_x_kdny + accoa_x_kdny + octe5coa_x_kdny
co-set:15	FAOXC102x_kdny	3decdicoa_x_kdny -> 2decdicoa_x_kdny
co-set:15	FAOXC103C102x_kdny	h_x_kdny + nadph_x_kdny + dectricoa_x_kdny -> nadp_x_kdny + 3decdicoa_x_kdny
co-set:15	FAOXC123C102x_kdny	nad_x_kdny + coa_x_kdny + h2o_x_kdny + 2dodtricoa_x_kdny -> h_x_kdny + nadh_x_kdny + accoa_x_kdny + dec47dicoa_x_kdny
co-set:15	FAOXC123x_kdny	3dodtricoa_x_kdny -> 2dodtricoa_x_kdny
co-set:15	FAOXC143C123x_kdny	nad_x_kdny + coa_x_kdny + o2_x_kdny + h2o_x_kdny + 5tedtricoa_x_kdny -> h_x_kdny + nadh_x_kdny + accoa_x_kdny + h2o2_x_kdny + 3dodtricoa_x_kdny
co-set:15	FAOXC164C143x_kdny	nad_x_kdny + coa_x_kdny + h2o_x_kdny + 2hexdtetcoa_x_kdny -> h_x_kdny + nadh_x_kdny + accoa_x_kdny + 5tedtricoa_x_kdny
co-set:15	FAOXC164C165x_kdny	o2_x_kdny + 4hexdtetcoa_x_kdny -> h2o2_x_kdny + hexdpencoa_x_kdny
co-set:15	FAOXC164x_kdny	3hexdtetcoa_x_kdny -> 2hexdtetcoa_x_kdny
co-set:15	FAOXC165C164x_kdny	h_x_kdny + nadph_x_kdny + hexdpencoa_x_kdny -> nadp_x_kdny + 3hexdtetcoa_x_kdny
co-set:15	FAOXC184C164x_kdny	nad_x_kdny + coa_x_kdny + o2_x_kdny + h2o_x_kdny + strdnccoa_x_kdny -> h_x_kdny + nadh_x_kdny + accoa_x_kdny + h2o2_x_kdny + 4hexdtetcoa_x_kdny
co-set:15	FAOXC61x_kdny	hexe3coa_x_kdny -> hx2coa_x_kdny
co-set:15	FAOXC81C61x_kdny	nad_x_kdny + coa_x_kdny + o2_x_kdny + h2o_x_kdny + octe5coa_x_kdny -> h_x_kdny + nadh_x_kdny + accoa_x_kdny + h2o2_x_kdny + hexe3coa_x_kdny
co-set:16	ADMDC_bsc	h_c_bsc + amet_c_bsc <=> co2_c_bsc + ametam_c_bsc
co-set:16	AGMT_bsc	h2o_c_bsc + agm_c_bsc -> ptrc_c_bsc + urea_c_bsc
co-set:16	ARGDC_bsc	h_c_bsc + arg__L_c_bsc -> co2_c_bsc + agm_c_bsc
co-set:16	DKMD2K_bsc	o2_c_bsc + 12d3k5m_c_bsc -> for_c_bsc + 2kmb_c_bsc
co-set:16	DM1PE_bsc	dkmpp_c_bsc <=> h_c_bsc + 2h3k5m_c_bsc
co-set:16	HKM1PP_bsc	h2o_c_bsc + 2h3k5m_c_bsc -> h_c_bsc + pi_c_bsc + 12d3k5m_c_bsc
co-set:16	MDRPD_bsc	5mdru1p_c_bsc -> h2o_c_bsc + dkmpp_c_bsc
co-set:16	MTAN_bsc	h2o_c_bsc + 5mta_c_bsc -> 5mtr_c_bsc + ade_c_bsc
co-set:16	MTRI_bsc	5mdr1p_c_bsc <=> 5mdru1p_c_bsc
co-set:16	MTRK_bsc	5mtr_c_bsc + atp_c_bsc -> h_c_bsc + adp_c_bsc + 5mdr1p_c_bsc
co-set:16	SPMDt3i_bsc	spmd_e + h_c_bsc -> h_e + spmd_c_bsc
co-set:16	SPMS_bsc	ametam_c_bsc + ptrc_c_bsc -> h_c_bsc + 5mta_c_bsc + spmd_c_bsc
co-set:16	UNK5_bsc	asp__L_c_bsc + 2kmb_c_bsc -> oaa_c_bsc + met__L_c_bsc
co-set:17	C14STR_lvr	h_c_lvr + nadph_c_lvr + 44mctr_c_lvr -> nadp_c_lvr + 44mzym_c_lvr
co-set:17	CHLSTI_1_lvr	zymst_c_lvr -> chlstol_c_lvr
co-set:17	HMR_1490_lvr	h_c_lvr + o2_c_lvr + nadph_c_lvr + 44mzym_c_lvr -> h2o_c_lvr + nadp_c_lvr + M00961_c_lvr
co-set:17	HMR_1493_lvr	h_c_lvr + o2_c_lvr + nadph_c_lvr + M00961_c_lvr -> 2 h2o_c_lvr + nadp_c_lvr + M00957_c_lvr
co-set:17	HMR_1494_lvr	h_c_lvr + o2_c_lvr + nadph_c_lvr + M00957_c_lvr -> h2o_c_lvr + nadp_c_lvr + 4mzym_int1_c_lvr
co-set:17	HMR_1500_lvr	3 h_c_lvr + nadp_c_lvr + 4mzym_int2_c_lvr <=> nadph_c_lvr + HC02110_c_lvr
co-set:17	HMR_1502_lvr	h_c_lvr + o2_c_lvr + nadph_c_lvr + HC02110_c_lvr -> h2o_c_lvr + nadp_c_lvr + M00963_c_lvr
co-set:17	HMR_1503_lvr	h_c_lvr + o2_c_lvr + nadph_c_lvr + M00963_c_lvr -> 2 h2o_c_lvr + nadp_c_lvr + M00959_c_lvr
co-set:17	HMR_1504_lvr	h_c_lvr + o2_c_lvr + nadph_c_lvr + M00959_c_lvr -> h2o_c_lvr + nadp_c_lvr + M00955_c_lvr
co-set:17	HMR_1505_lvr	nadp_c_lvr + M00955_c_lvr -> h_c_lvr + nadph_c_lvr + co2_c_lvr + M01067_c_lvr
co-set:17	HMR_1509_lvr	h_c_lvr + nadph_c_lvr + M01067_c_lvr -> nadp_c_lvr + zymst_c_lvr
co-set:17	HMR_1516_lvr	h_c_lvr + o2_c_lvr + nadph_c_lvr + chlstol_c_lvr -> 2 h2o_c_lvr + nadp_c_lvr + ddsmsterol_c_lvr
co-set:17	RE2410C_lvr	h_c_lvr + nadph_c_lvr + ddsmsterol_c_lvr <=> nadp_c_lvr + dsmsterol_c_lvr
co-set:18	RE1521M_lvr	h2o_m_lvr + CE2432_m_lvr <=> CE2417_m_lvr
co-set:18	RE1526M_lvr	nad_m_lvr + CE2417_m_lvr <=> h_m_lvr + nadh_m_lvr + CE2424_m_lvr
co-set:18	RE1533M_lvr	coa_m_lvr + CE2424_m_lvr <=> accoa_m_lvr + C05280_m_lvr
co-set:18	RE1573M_lvr	C05280_m_lvr <=> C05279_m_lvr
co-set:18	RE2999M_lvr	CE2432_m_lvr <=> CE5117_m_lvr
co-set:18	RE3000M_lvr	CE5117_m_lvr <=> CE5118_m_lvr
co-set:18	RE3001M_lvr	h_m_lvr + nadph_m_lvr + CE5118_m_lvr <=> nadp_m_lvr + CE5119_m_lvr
co-set:18	RE3003M_lvr	CE5120_m_lvr <=> CE5119_m_lvr
co-set:18	RE3004M_lvr	h2o_m_lvr + CE5120_m_lvr <=> CE4790_m_lvr
co-set:18	RE3005M_lvr	nad_m_lvr + CE4790_m_lvr <=> h_m_lvr + nadh_m_lvr + CE4792_m_lvr
co-set:18	RE3006M_lvr	coa_m_lvr + CE4792_m_lvr <=> accoa_m_lvr + CE4794_m_lvr
co-set:18	RE3624M_lvr	o2_m_lvr + CE4794_m_lvr -> h2o2_m_lvr + C05279_m_lvr
co-set:19	HMR_3342_lvr	o2_x_lvr + odecoa_x_lvr -> h2o2_x_lvr + HC10856_x_lvr
co-set:19	HMR_3343_lvr	h2o_x_lvr + HC10856_x_lvr -> HC10857_x_lvr
co-set:19	HMR_3344_lvr	nad_x_lvr + HC10857_x_lvr -> h_x_lvr + nadh_x_lvr + HC10858_x_lvr
co-set:19	HMR_3345_lvr	coa_x_lvr + HC10858_x_lvr -> accoa_x_lvr + M01191_x_lvr
co-set:19	HMR_3346_lvr	o2_x_lvr + M01191_x_lvr -> h2o2_x_lvr + M03019_x_lvr
co-set:19	HMR_3347_lvr	h2o_x_lvr + M03019_x_lvr -> M00172_x_lvr
co-set:19	HMR_3348_lvr	nad_x_lvr + M00172_x_lvr -> h_x_lvr + nadh_x_lvr + M00849_x_lvr
co-set:19	HMR_3349_lvr	coa_x_lvr + M00849_x_lvr -> accoa_x_lvr + M01141_x_lvr
co-set:19	HMR_3350_lvr	o2_x_lvr + M01141_x_lvr -> h2o2_x_lvr + M03022_x_lvr
co-set:19	HMR_3351_lvr	h2o_x_lvr + M03022_x_lvr -> M01573_x_lvr
co-set:19	HMR_3352_lvr	nad_x_lvr + M01573_x_lvr -> h_x_lvr + nadh_x_lvr + M00885_x_lvr
co-set:19	HMR_3353_lvr	coa_x_lvr + M00885_x_lvr -> accoa_x_lvr + dd3coa_x_lvr
co-set:20	HMR_3330_lvr	o2_x_lvr + nrvnccoa_x_lvr -> h2o2_x_lvr + CE5158_x_lvr	Liver-Fatty Acid Oxidation, Peroxisome-KO
co-set:20	HMR_3331_lvr	h2o_x_lvr + CE5158_x_lvr -> CE5157_x_lvr	Liver-Fatty Acid Oxidation, Peroxisome-KO
co-set:20	HMR_3332_lvr	nad_x_lvr + CE5157_x_lvr -> h_x_lvr + nadh_x_lvr + CE5156_x_lvr	Liver-Fatty Acid Oxidation, Peroxisome-KO
co-set:20	HMR_3333_lvr	coa_x_lvr + CE5156_x_lvr -> accoa_x_lvr + CE5155_x_lvr	Liver-Fatty Acid Oxidation, Peroxisome-KO
co-set:20	HMR_3334_lvr	o2_x_lvr + CE5155_x_lvr -> h2o2_x_lvr + CE5154_x_lvr	Liver-Fatty Acid Oxidation, Peroxisome-KO
co-set:20	HMR_3335_lvr	h2o_x_lvr + CE5154_x_lvr -> CE5153_x_lvr	Liver-Fatty Acid Oxidation, Peroxisome-KO
co-set:20	HMR_3336_lvr	nad_x_lvr + CE5153_x_lvr -> h_x_lvr + nadh_x_lvr + CE5152_x_lvr	Liver-Fatty Acid Oxidation, Peroxisome-KO
co-set:20	HMR_3337_lvr	coa_x_lvr + CE5152_x_lvr -> accoa_x_lvr + CE5151_x_lvr	Liver-Fatty Acid Oxidation, Peroxisome-KO
co-set:20	HMR_3338_lvr	o2_x_lvr + CE5151_x_lvr -> h2o2_x_lvr + CE5150_x_lvr	Liver-Fatty Acid Oxidation, Peroxisome-KO
co-set:20	HMR_3339_lvr	h2o_x_lvr + CE5150_x_lvr -> CE5148_x_lvr	Liver-Fatty Acid Oxidation, Peroxisome-KO
co-set:20	HMR_3340_lvr	nad_x_lvr + CE5148_x_lvr -> h_x_lvr + nadh_x_lvr + CE5144_x_lvr	Liver-Fatty Acid Oxidation, Peroxisome-KO
co-set:20	HMR_3341_lvr	coa_x_lvr + CE5144_x_lvr -> accoa_x_lvr + odecoa_x_lvr	Liver-Fatty Acid Oxidation, Peroxisome-KO
co-set:21	HMR_1738_lvr	nad_c_lvr + xoltri24_c_lvr -> h_c_lvr + nadh_c_lvr + M00978_c_lvr
co-set:21	HMR_1739_lvr	h_c_lvr + o2_c_lvr + nadph_c_lvr + M00978_c_lvr -> h2o_c_lvr + nadp_c_lvr + M00976_c_lvr
co-set:21	HMR_1740_lvr	h_c_lvr + nadph_c_lvr + M00976_c_lvr -> nadp_c_lvr + M01081_c_lvr
co-set:21	HMR_1742_lvr	h_c_lvr + nadph_c_lvr + M01081_c_lvr -> nadp_c_lvr + M01077_c_lvr
co-set:21	HMR_1744_lvr	M01077_c_lvr -> M01077_m_lvr
co-set:21	HMR_1746_lvr	o2_m_lvr + h_m_lvr + nadph_m_lvr + M01077_m_lvr -> h2o_m_lvr + nadp_m_lvr + M01076_m_lvr
co-set:21	HMR_1748_lvr	nadp_m_lvr + M01076_m_lvr -> h_m_lvr + nadph_m_lvr + M00746_m_lvr
co-set:21	HMR_1750_lvr	o2_m_lvr + 3 h_m_lvr + nadph_m_lvr + M00746_m_lvr -> h2o_m_lvr + nadp_m_lvr + M02977_m_lvr
co-set:21	HMR_1752_lvr	M02977_m_lvr -> M02977_c_lvr
co-set:21	HMR_1754_lvr	atp_c_lvr + coa_c_lvr + M02977_c_lvr -> h2o_c_lvr + amp_c_lvr + ppi_c_lvr + M00615_c_lvr
co-set:21	HMR_1758_lvr	M00615_c_lvr -> M00615_x_lvr
co-set:21	HMR_1760_lvr	M00615_x_lvr -> HC01459_x_lvr
co-set:22	FAOXC101x_lvr	dece3coa_x_lvr -> dc2coa_x_lvr
co-set:22	RE1518X_lvr	fad_x_lvr + CE0785_x_lvr -> fadh2_x_lvr + CE2432_x_lvr
co-set:22	RE1520X_lvr	h2o_x_lvr + C05279_x_lvr <=> CE2420_x_lvr
co-set:22	RE1521X_lvr	h2o_x_lvr + CE2432_x_lvr <=> CE2417_x_lvr
co-set:22	RE1522X_lvr	h2o_x_lvr + CE2433_x_lvr <=> CE2418_x_lvr
co-set:22	RE1525X_lvr	nad_x_lvr + CE2418_x_lvr <=> h_x_lvr + nadh_x_lvr + CE2422_x_lvr
co-set:22	RE1526X_lvr	nad_x_lvr + CE2417_x_lvr <=> h_x_lvr + nadh_x_lvr + CE2424_x_lvr
co-set:22	RE1527X_lvr	nad_x_lvr + CE2420_x_lvr <=> h_x_lvr + nadh_x_lvr + CE0693_x_lvr
co-set:22	RE1532X_lvr	coa_x_lvr + CE2422_x_lvr <=> accoa_x_lvr + CE0785_x_lvr
co-set:22	RE1533X_lvr	coa_x_lvr + CE2424_x_lvr <=> accoa_x_lvr + C05280_x_lvr
co-set:22	RE1534X_lvr	coa_x_lvr + CE0693_x_lvr <=> accoa_x_lvr + dece4coa_x_lvr
co-set:22	RE1573X_lvr	C05280_x_lvr <=> C05279_x_lvr
co-set:23	HMR_3342_kdny	o2_x_kdny + odecoa_x_kdny -> h2o2_x_kdny + HC10856_x_kdny
co-set:23	HMR_3343_kdny	h2o_x_kdny + HC10856_x_kdny -> HC10857_x_kdny
co-set:23	HMR_3344_kdny	nad_x_kdny + HC10857_x_kdny -> h_x_kdny + nadh_x_kdny + HC10858_x_kdny
co-set:23	HMR_3345_kdny	coa_x_kdny + HC10858_x_kdny -> accoa_x_kdny + M01191_x_kdny
co-set:23	HMR_3346_kdny	o2_x_kdny + M01191_x_kdny -> h2o2_x_kdny + M03019_x_kdny
co-set:23	HMR_3347_kdny	h2o_x_kdny + M03019_x_kdny -> M00172_x_kdny
co-set:23	HMR_3348_kdny	nad_x_kdny + M00172_x_kdny -> h_x_kdny + nadh_x_kdny + M00849_x_kdny
co-set:23	HMR_3349_kdny	coa_x_kdny + M00849_x_kdny -> accoa_x_kdny + M01141_x_kdny
co-set:23	HMR_3350_kdny	o2_x_kdny + M01141_x_kdny -> h2o2_x_kdny + M03022_x_kdny
co-set:23	HMR_3351_kdny	h2o_x_kdny + M03022_x_kdny -> M01573_x_kdny
co-set:23	HMR_3352_kdny	nad_x_kdny + M01573_x_kdny -> h_x_kdny + nadh_x_kdny + M00885_x_kdny
co-set:23	HMR_3353_kdny	coa_x_kdny + M00885_x_kdny -> accoa_x_kdny + dd3coa_x_kdny
co-set:24	HMR_3330_kdny	o2_x_kdny + nrvnccoa_x_kdny -> h2o2_x_kdny + CE5158_x_kdny
co-set:24	HMR_3331_kdny	h2o_x_kdny + CE5158_x_kdny -> CE5157_x_kdny
co-set:24	HMR_3332_kdny	nad_x_kdny + CE5157_x_kdny -> h_x_kdny + nadh_x_kdny + CE5156_x_kdny
co-set:24	HMR_3333_kdny	coa_x_kdny + CE5156_x_kdny -> accoa_x_kdny + CE5155_x_kdny
co-set:24	HMR_3334_kdny	o2_x_kdny + CE5155_x_kdny -> h2o2_x_kdny + CE5154_x_kdny
co-set:24	HMR_3335_kdny	h2o_x_kdny + CE5154_x_kdny -> CE5153_x_kdny
co-set:24	HMR_3336_kdny	nad_x_kdny + CE5153_x_kdny -> h_x_kdny + nadh_x_kdny + CE5152_x_kdny
co-set:24	HMR_3337_kdny	coa_x_kdny + CE5152_x_kdny -> accoa_x_kdny + CE5151_x_kdny
co-set:24	HMR_3338_kdny	o2_x_kdny + CE5151_x_kdny -> h2o2_x_kdny + CE5150_x_kdny
co-set:24	HMR_3339_kdny	h2o_x_kdny + CE5150_x_kdny -> CE5148_x_kdny
co-set:24	HMR_3340_kdny	nad_x_kdny + CE5148_x_kdny -> h_x_kdny + nadh_x_kdny + CE5144_x_kdny
co-set:24	HMR_3341_kdny	coa_x_kdny + CE5144_x_kdny -> accoa_x_kdny + odecoa_x_kdny
co-set:25	HMR_1738_kdny	nad_c_kdny + xoltri24_c_kdny -> h_c_kdny + nadh_c_kdny + M00978_c_kdny
co-set:25	HMR_1739_kdny	o2_c_kdny + h_c_kdny + nadph_c_kdny + M00978_c_kdny -> h2o_c_kdny + nadp_c_kdny + M00976_c_kdny
co-set:25	HMR_1740_kdny	h_c_kdny + nadph_c_kdny + M00976_c_kdny -> nadp_c_kdny + M01081_c_kdny
co-set:25	HMR_1742_kdny	h_c_kdny + nadph_c_kdny + M01081_c_kdny -> nadp_c_kdny + M01077_c_kdny
co-set:25	HMR_1744_kdny	M01077_c_kdny -> M01077_m_kdny
co-set:25	HMR_1746_kdny	o2_m_kdny + h_m_kdny + nadph_m_kdny + M01077_m_kdny -> h2o_m_kdny + nadp_m_kdny + M01076_m_kdny
co-set:25	HMR_1748_kdny	nadp_m_kdny + M01076_m_kdny -> h_m_kdny + nadph_m_kdny + M00746_m_kdny
co-set:25	HMR_1750_kdny	o2_m_kdny + 3 h_m_kdny + nadph_m_kdny + M00746_m_kdny -> h2o_m_kdny + nadp_m_kdny + M02977_m_kdny
co-set:25	HMR_1752_kdny	M02977_m_kdny -> M02977_c_kdny
co-set:25	HMR_1754_kdny	atp_c_kdny + coa_c_kdny + M02977_c_kdny -> h2o_c_kdny + amp_c_kdny + ppi_c_kdny + M00615_c_kdny
co-set:25	HMR_1758_kdny	M00615_c_kdny -> M00615_x_kdny
co-set:25	HMR_1760_kdny	M00615_x_kdny -> HC01459_x_kdny
co-set:26	RE1521M_kdny	h2o_m_kdny + CE2432_m_kdny <=> CE2417_m_kdny
co-set:26	RE1526M_kdny	nad_m_kdny + CE2417_m_kdny <=> h_m_kdny + nadh_m_kdny + CE2424_m_kdny
co-set:26	RE1533M_kdny	coa_m_kdny + CE2424_m_kdny <=> accoa_m_kdny + C05280_m_kdny
co-set:26	RE1573M_kdny	C05280_m_kdny <=> C05279_m_kdny
co-set:26	RE2999M_kdny	CE2432_m_kdny <=> CE5117_m_kdny
co-set:26	RE3000M_kdny	CE5117_m_kdny <=> CE5118_m_kdny
co-set:26	RE3001M_kdny	h_m_kdny + nadph_m_kdny + CE5118_m_kdny <=> nadp_m_kdny + CE5119_m_kdny
co-set:26	RE3003M_kdny	CE5120_m_kdny <=> CE5119_m_kdny
co-set:26	RE3004M_kdny	h2o_m_kdny + CE5120_m_kdny <=> CE4790_m_kdny
co-set:26	RE3005M_kdny	nad_m_kdny + CE4790_m_kdny <=> h_m_kdny + nadh_m_kdny + CE4792_m_kdny
co-set:26	RE3006M_kdny	coa_m_kdny + CE4792_m_kdny <=> accoa_m_kdny + CE4794_m_kdny
co-set:26	RE3624M_kdny	o2_m_kdny + CE4794_m_kdny -> h2o2_m_kdny + C05279_m_kdny
co-set:27	RE1518X_kdny	fad_x_kdny + CE0785_x_kdny -> fadh2_x_kdny + CE2432_x_kdny
co-set:27	RE1520X_kdny	h2o_x_kdny + C05279_x_kdny <=> CE2420_x_kdny
co-set:27	RE1521X_kdny	h2o_x_kdny + CE2432_x_kdny <=> CE2417_x_kdny
co-set:27	RE1522X_kdny	h2o_x_kdny + CE2433_x_kdny <=> CE2418_x_kdny
co-set:27	RE1525X_kdny	nad_x_kdny + CE2418_x_kdny <=> h_x_kdny + nadh_x_kdny + CE2422_x_kdny
co-set:27	RE1526X_kdny	nad_x_kdny + CE2417_x_kdny <=> h_x_kdny + nadh_x_kdny + CE2424_x_kdny
co-set:27	RE1527X_kdny	nad_x_kdny + CE2420_x_kdny <=> h_x_kdny + nadh_x_kdny + CE0693_x_kdny
co-set:27	RE1532X_kdny	coa_x_kdny + CE2422_x_kdny <=> accoa_x_kdny + CE0785_x_kdny
co-set:27	RE1533X_kdny	coa_x_kdny + CE2424_x_kdny <=> accoa_x_kdny + C05280_x_kdny
co-set:27	RE1534X_kdny	coa_x_kdny + CE0693_x_kdny <=> accoa_x_kdny + dece4coa_x_kdny
co-set:27	RE1573X_kdny	C05280_x_kdny <=> C05279_x_kdny
co-set:27	FAOXC101x_kdny	dece3coa_x_kdny -> dc2coa_x_kdny
co-set:28	r0480_kdny	amet_c_kdny + ethamp_c_kdny <=> h_c_kdny + ahcys_c_kdny + HC00718_c_kdny
co-set:28	r0788_kdny	amet_c_kdny + HC00718_c_kdny <=> 2 h_c_kdny + ahcys_c_kdny + HC01842_c_kdny
co-set:28	r0789_kdny	amet_c_kdny + HC01842_c_kdny <=> ahcys_c_kdny + cholp_c_kdny
co-set:28	CHOLPtr_kdny	cholp_e <=> cholp_c_kdny
co-set:28	ETHAMPtr_kdny	ethamp_e <=> ethamp_c_kdny
co-set:28	AMETt_kdny	amet_c_kdny <=> amet_e
co-set:28	AMETt_lvr	amet_c_lvr <=> amet_e
co-set:28	CHOLPtr_lvr	cholp_e <=> cholp_c_lvr
co-set:28	ETHAMPtr_lvr	ethamp_e <=> ethamp_c_lvr
co-set:28	r0480_lvr	amet_c_lvr + ethamp_c_lvr <=> h_c_lvr + ahcys_c_lvr + HC00718_c_lvr
co-set:28	r0788_lvr	amet_c_lvr + HC00718_c_lvr <=> 2 h_c_lvr + ahcys_c_lvr + HC01842_c_lvr
co-set:28	r0789_lvr	amet_c_lvr + HC01842_c_lvr <=> ahcys_c_lvr + cholp_c_lvr
co-set:29	ADCL_bsc	4adcho_c_bsc -> h_c_bsc + pyr_c_bsc + 4abz_c_bsc	Microbiome Folate
co-set:29	ADCS_bsc	chor_c_bsc + gln__L_c_bsc -> glu__L_c_bsc + 4adcho_c_bsc	Microbiome Folate
co-set:29	AKP1_bsc	3 h2o_c_bsc + ahdt_c_bsc -> 2 h_c_bsc + 3 pi_c_bsc + dhnpt_c_bsc	Microbiome Folate
co-set:29	DHFS_bsc	glu__L_c_bsc + atp_c_bsc + dhpt_c_bsc -> h_c_bsc + pi_c_bsc + adp_c_bsc + dhf_c_bsc	Microbiome Folate
co-set:29	DHNPA_1_bsc	dhnpt_c_bsc -> gcald_c_bsc + 2ahhmp_c_bsc	Microbiome Folate
co-set:29	FOLD3_bsc	4abz_c_bsc + 2ahhmd_c_bsc -> ppi_c_bsc + dhpt_c_bsc	Microbiome Folate
co-set:29	FOLR2_bsc	nadph_c_bsc + fol_c_bsc <=> nadp_c_bsc + dhf_c_bsc	Microbiome Folate
co-set:29	FOLt_bsc	h_e + fol_e <=> h_c_bsc + fol_c_bsc	Microbiome Folate
co-set:29	GCALDD_bsc	h2o_c_bsc + nad_c_bsc + gcald_c_bsc -> 2 h_c_bsc + nadh_c_bsc + glyclt_c_bsc	Microbiome Folate
co-set:29	GTPCI_bsc	h2o_c_bsc + gtp_c_bsc -> h_c_bsc + ahdt_c_bsc + for_c_bsc	Microbiome Folate
co-set:29	HPPK_bsc	atp_c_bsc + 2ahhmp_c_bsc -> h_c_bsc + amp_c_bsc + 2ahhmd_c_bsc	Microbiome Folate
co-set:30	HMR_2342_lvr	h_c_lvr + malcoa_c_lvr + vacccoa_c_lvr -> coa_c_lvr + co2_c_lvr + M00843_c_lvr	Liver-Fatty Acid Oxidation, Mitochondria 8
co-set:30	HMR_2343_lvr	h_c_lvr + nadph_c_lvr + M00843_c_lvr -> nadp_c_lvr + M00702_c_lvr	Liver-Fatty Acid Oxidation, Mitochondria 8
co-set:30	HMR_2344_lvr	M00702_c_lvr -> h2o_c_lvr + M03014_c_lvr	Liver-Fatty Acid Oxidation, Mitochondria 8
co-set:30	HMR_2345_lvr	h_c_lvr + nadph_c_lvr + M03014_c_lvr -> nadp_c_lvr + M00018_c_lvr	Liver-Fatty Acid Oxidation, Mitochondria 8
co-set:30	HMR_2681_lvr	crn_c_lvr + M00018_c_lvr <=> coa_c_lvr + M01776_c_lvr	Liver-Fatty Acid Oxidation, Mitochondria 8
co-set:30	HMR_2682_lvr	crn_c_lvr + M01776_m_lvr <=> crn_m_lvr + M01776_c_lvr	Liver-Fatty Acid Oxidation, Mitochondria 8
co-set:30	HMR_2683_lvr	crn_m_lvr + M00018_m_lvr <=> coa_m_lvr + M01776_m_lvr	Liver-Fatty Acid Oxidation, Mitochondria 8
co-set:30	HMR_3240_lvr	fad_m_lvr + M00018_m_lvr -> fadh2_m_lvr + M03014_m_lvr	Liver-Fatty Acid Oxidation, Mitochondria 8
co-set:30	HMR_3241_lvr	h2o_m_lvr + M03014_m_lvr -> M00702_m_lvr	Liver-Fatty Acid Oxidation, Mitochondria 8
co-set:30	HMR_3242_lvr	nad_m_lvr + M00702_m_lvr -> h_m_lvr + nadh_m_lvr + M00843_m_lvr	Liver-Fatty Acid Oxidation, Mitochondria 8
co-set:30	HMR_3243_lvr	coa_m_lvr + M00843_m_lvr -> accoa_m_lvr + vacccoa_m_lvr	Liver-Fatty Acid Oxidation, Mitochondria 8
co-set:31	HMR_2263_lvr	h_c_lvr + malcoa_c_lvr + M02612_c_lvr -> coa_c_lvr + co2_c_lvr + M00873_c_lvr
co-set:31	HMR_2264_lvr	h_c_lvr + nadph_c_lvr + M00873_c_lvr -> nadp_c_lvr + M00778_c_lvr
co-set:31	HMR_2265_lvr	M00778_c_lvr -> h2o_c_lvr + M00044_c_lvr
co-set:31	HMR_2266_lvr	h_c_lvr + nadph_c_lvr + M00044_c_lvr -> nadp_c_lvr + M02052_c_lvr
co-set:31	HMR_2699_lvr	coa_c_lvr + M02051_c_lvr <=> crn_c_lvr + M02052_c_lvr
co-set:31	HMR_2700_lvr	crn_c_lvr + M02051_m_lvr <=> crn_m_lvr + M02051_c_lvr
co-set:31	HMR_2701_lvr	coa_m_lvr + M02051_m_lvr <=> crn_m_lvr + M02052_m_lvr
co-set:31	HMR_3170_lvr	fad_m_lvr + M02052_m_lvr -> fadh2_m_lvr + M00044_m_lvr
co-set:31	HMR_3171_lvr	h2o_m_lvr + M00044_m_lvr -> M00778_m_lvr
co-set:31	HMR_3172_lvr	nad_m_lvr + M00778_m_lvr -> h_m_lvr + nadh_m_lvr + M00873_m_lvr
co-set:31	HMR_3173_lvr	coa_m_lvr + M00873_m_lvr -> accoa_m_lvr + M02612_m_lvr
co-set:32	HMR_2263_kdny	h_c_kdny + malcoa_c_kdny + M02612_c_kdny -> co2_c_kdny + coa_c_kdny + M00873_c_kdny
co-set:32	HMR_2264_kdny	h_c_kdny + nadph_c_kdny + M00873_c_kdny -> nadp_c_kdny + M00778_c_kdny
co-set:32	HMR_2265_kdny	M00778_c_kdny -> h2o_c_kdny + M00044_c_kdny
co-set:32	HMR_2266_kdny	h_c_kdny + nadph_c_kdny + M00044_c_kdny -> nadp_c_kdny + M02052_c_kdny
co-set:32	HMR_2699_kdny	coa_c_kdny + M02051_c_kdny <=> crn_c_kdny + M02052_c_kdny
co-set:32	HMR_2700_kdny	crn_c_kdny + M02051_m_kdny <=> crn_m_kdny + M02051_c_kdny
co-set:32	HMR_2701_kdny	coa_m_kdny + M02051_m_kdny <=> crn_m_kdny + M02052_m_kdny
co-set:32	HMR_3170_kdny	fad_m_kdny + M02052_m_kdny -> fadh2_m_kdny + M00044_m_kdny
co-set:32	HMR_3171_kdny	h2o_m_kdny + M00044_m_kdny -> M00778_m_kdny
co-set:32	HMR_3172_kdny	nad_m_kdny + M00778_m_kdny -> h_m_kdny + nadh_m_kdny + M00873_m_kdny
co-set:32	HMR_3173_kdny	coa_m_kdny + M00873_m_kdny -> accoa_m_kdny + M02612_m_kdny
co-set:33	HMR_2259_lvr	h_c_lvr + malcoa_c_lvr + hpdcacoa_c_lvr -> coa_c_lvr + co2_c_lvr + M00887_c_lvr	Liver-Fatty Acid 3
co-set:33	HMR_2260_lvr	h_c_lvr + nadph_c_lvr + M00887_c_lvr -> nadp_c_lvr + M00790_c_lvr	Liver-Fatty Acid 3
co-set:33	HMR_2261_lvr	M00790_c_lvr -> h2o_c_lvr + M00054_c_lvr	Liver-Fatty Acid 3
co-set:33	HMR_2262_lvr	h_c_lvr + nadph_c_lvr + M00054_c_lvr -> nadp_c_lvr + M02612_c_lvr	Liver-Fatty Acid 3
co-set:33	HMR_3174_lvr	fad_m_lvr + M02612_m_lvr -> fadh2_m_lvr + M00054_m_lvr	Liver-Fatty Acid 3
co-set:33	HMR_3175_lvr	h2o_m_lvr + M00054_m_lvr -> M00790_m_lvr	Liver-Fatty Acid 3
co-set:33	HMR_3176_lvr	nad_m_lvr + M00790_m_lvr -> h_m_lvr + nadh_m_lvr + M00887_m_lvr	Liver-Fatty Acid 3
co-set:33	HMR_3177_lvr	coa_m_lvr + M00887_m_lvr -> accoa_m_lvr + hpdcacoa_m_lvr	Liver-Fatty Acid 3
co-set:33	HPDCACRNCPT1_lvr	crn_c_lvr + hpdcacoa_c_lvr <=> coa_c_lvr + hpdcacrn_c_lvr	Liver-Fatty Acid 3
co-set:33	HPDCACRNCPT2_lvr	coa_m_lvr + hpdcacrn_m_lvr <=> crn_m_lvr + hpdcacoa_m_lvr	Liver-Fatty Acid 3
co-set:34	C14STRr_lvr	h_r_lvr + nadph_r_lvr + 44mctr_r_lvr -> nadp_r_lvr + 44mzym_r_lvr	Liver-Sterol
co-set:34	DHCR242r_lvr	fadh2_r_lvr + chlstol_r_lvr -> fad_r_lvr + lthstrl_r_lvr	Liver-Sterol
co-set:34	EBP1r_lvr	zymst_r_lvr -> chlstol_r_lvr	Liver-Sterol
co-set:34	FADH2tru_lvr	fadh2_c_lvr -> fadh2_r_lvr	Liver-Sterol
co-set:34	FADtru_lvr	fad_r_lvr -> fad_c_lvr	Liver-Sterol
co-set:34	FORtr_lvr	for_c_lvr <=> for_r_lvr	Liver-Sterol
co-set:34	LNS14DMr_lvr	2 h_r_lvr + 3 nadph_r_lvr + 3 o2_r_lvr + lanost_r_lvr -> 4 h2o_r_lvr + 3 nadp_r_lvr + 44mctr_r_lvr + for_r_lvr	Liver-Sterol
co-set:34	LNSTLSr_lvr	Ssq23epx_r_lvr -> lanost_r_lvr	Liver-Sterol
co-set:34	SQLEr_lvr	h_r_lvr + nadph_r_lvr + o2_r_lvr + sql_r_lvr -> h2o_r_lvr + nadp_r_lvr + Ssq23epx_r_lvr	Liver-Sterol
co-set:34	r1134_lvr	h_r_lvr + nadph_r_lvr + 44mzym_r_lvr + 2 o2_r_lvr -> 2 h2o_r_lvr + nadp_r_lvr + 4mzym_int1_r_lvr	Liver-Sterol
co-set:35	VACCCPT1_kdny	crn_c_kdny + vacccoa_c_kdny <=> coa_c_kdny + vacccrn_c_kdny
co-set:35	HMR_2661_kdny	crn_c_kdny + vacccrn_m_kdny <=> crn_m_kdny + vacccrn_c_kdny
co-set:35	VACCCPT2_kdny	coa_m_kdny + vacccrn_m_kdny <=> crn_m_kdny + vacccoa_m_kdny
co-set:35	HMR_2681_kdny	crn_c_kdny + M00018_c_kdny <=> coa_c_kdny + M01776_c_kdny
co-set:35	HMR_2682_kdny	crn_c_kdny + M01776_m_kdny <=> crn_m_kdny + M01776_c_kdny
co-set:35	HMR_2683_kdny	crn_m_kdny + M00018_m_kdny <=> coa_m_kdny + M01776_m_kdny
co-set:35	HMR_3240_kdny	fad_m_kdny + M00018_m_kdny -> fadh2_m_kdny + M03014_m_kdny
co-set:35	HMR_3241_kdny	h2o_m_kdny + M03014_m_kdny -> M00702_m_kdny
co-set:35	HMR_3242_kdny	nad_m_kdny + M00702_m_kdny -> h_m_kdny + nadh_m_kdny + M00843_m_kdny
co-set:35	HMR_3243_kdny	coa_m_kdny + M00843_m_kdny -> accoa_m_kdny + vacccoa_m_kdny
co-set:36	RE0691C_kdny	4abutn_c_kdny <=> h2o_c_kdny + CE1944_c_kdny
co-set:36	RE1897C_kdny	nad_c_kdny + spmd_c_kdny <=> h_c_kdny + nadh_c_kdny + CE5586_c_kdny
co-set:36	RE1898C_kdny	CE5586_c_kdny <=> 13dampp_c_kdny + CE1944_c_kdny
co-set:36	13DAMPPte_kdny	13dampp_c_kdny <=> 13dampp_e
co-set:36	HMR_9638_kdny	4abutn_c_kdny <=> 4abutn_e
co-set:36	13DAMPPte_lvr	13dampp_c_lvr <=> 13dampp_e
co-set:36	HMR_9638_lvr	4abutn_c_lvr <=> 4abutn_e
co-set:36	RE0691C_lvr	4abutn_c_lvr <=> h2o_c_lvr + CE1944_c_lvr
co-set:36	RE1897C_lvr	nad_c_lvr + spmd_c_lvr <=> h_c_lvr + nadh_c_lvr + CE5586_c_lvr
co-set:36	RE1898C_lvr	CE5586_c_lvr <=> 13dampp_c_lvr + CE1944_c_lvr
co-set:37	HPDCACRNCPT1_kdny	crn_c_kdny + hpdcacoa_c_kdny <=> coa_c_kdny + hpdcacrn_c_kdny
co-set:37	HPDCACRNCPT2_kdny	coa_m_kdny + hpdcacrn_m_kdny <=> crn_m_kdny + hpdcacoa_m_kdny
co-set:37	HMR_2259_kdny	h_c_kdny + hpdcacoa_c_kdny + malcoa_c_kdny -> co2_c_kdny + coa_c_kdny + M00887_c_kdny
co-set:37	HMR_2260_kdny	h_c_kdny + nadph_c_kdny + M00887_c_kdny -> nadp_c_kdny + M00790_c_kdny
co-set:37	HMR_2261_kdny	M00790_c_kdny -> h2o_c_kdny + M00054_c_kdny
co-set:37	HMR_2262_kdny	h_c_kdny + nadph_c_kdny + M00054_c_kdny -> nadp_c_kdny + M02612_c_kdny
co-set:37	HMR_3174_kdny	fad_m_kdny + M02612_m_kdny -> fadh2_m_kdny + M00054_m_kdny
co-set:37	HMR_3175_kdny	h2o_m_kdny + M00054_m_kdny -> M00790_m_kdny
co-set:37	HMR_3176_kdny	nad_m_kdny + M00790_m_kdny -> h_m_kdny + nadh_m_kdny + M00887_m_kdny
co-set:37	HMR_3177_kdny	coa_m_kdny + M00887_m_kdny -> accoa_m_kdny + hpdcacoa_m_kdny
co-set:38	APRAUR_bsc	h_c_bsc + nadph_c_bsc + 5apru_c_bsc -> nadp_c_bsc + 5aprbu_c_bsc
co-set:38	DB4PS_bsc	ru5p__D_c_bsc -> h_c_bsc + for_c_bsc + db4p_c_bsc
co-set:38	DHPPDA_bsc	h2o_c_bsc + h_c_bsc + 25dhpp_c_bsc -> nh4_c_bsc + 5apru_c_bsc
co-set:38	EX_ribflv_e	ribflv_e ->
co-set:38	GTPCII_bsc	3 h2o_c_bsc + gtp_c_bsc -> 2 h_c_bsc + ppi_c_bsc + for_c_bsc + 25dhpp_c_bsc
co-set:38	PMDPHT_bsc	h2o_c_bsc + 5aprbu_c_bsc -> pi_c_bsc + 4r5au_c_bsc
co-set:38	RBFSa_bsc	db4p_c_bsc + 4r5au_c_bsc -> 2 h2o_c_bsc + pi_c_bsc + dmlz_c_bsc
co-set:38	RBFSb_bsc	2 dmlz_c_bsc -> ribflv_c_bsc + 4r5au_c_bsc
co-set:38	RIBFLVt2_bsc	h_e + ribflv_e <=> h_c_bsc + ribflv_c_bsc
co-set:39	FAOXC102C103m_lvr	fad_m_lvr + dec47dicoa_m_lvr -> fadh2_m_lvr + dectricoa_m_lvr
co-set:39	FAOXC102C81m_lvr	h2o_m_lvr + coa_m_lvr + nad_m_lvr + 2decdicoa_m_lvr -> h_m_lvr + nadh_m_lvr + accoa_m_lvr + octe5coa_m_lvr
co-set:39	FAOXC102m_lvr	3decdicoa_m_lvr -> 2decdicoa_m_lvr
co-set:39	FAOXC103C102m_lvr	h_m_lvr + nadph_m_lvr + dectricoa_m_lvr -> nadp_m_lvr + 3decdicoa_m_lvr
co-set:39	FAOXC123C102m_lvr	h2o_m_lvr + coa_m_lvr + nad_m_lvr + 2dodtricoa_m_lvr -> h_m_lvr + nadh_m_lvr + accoa_m_lvr + dec47dicoa_m_lvr
co-set:39	FAOXC123m_lvr	3dodtricoa_m_lvr -> 2dodtricoa_m_lvr
co-set:39	FAOXC143C123m_lvr	h2o_m_lvr + coa_m_lvr + nad_m_lvr + fad_m_lvr + 5tedtricoa_m_lvr -> h_m_lvr + nadh_m_lvr + accoa_m_lvr + fadh2_m_lvr + 3dodtricoa_m_lvr
co-set:39	FAOXC61m_lvr	hexe3coa_m_lvr -> hx2coa_m_lvr
co-set:39	FAOXC81C61m_lvr	h2o_m_lvr + coa_m_lvr + nad_m_lvr + fad_m_lvr + octe5coa_m_lvr -> h_m_lvr + nadh_m_lvr + accoa_m_lvr + fadh2_m_lvr + hexe3coa_m_lvr
co-set:40	56DURAt_lvr	na1_c_lvr + 56dura_c_lvr <=> na1_e + 56dura_e	Liver-Transport
co-set:40	56DURAtd_lvr	56dura_c_lvr <=> 56dura_e	Liver-Transport
co-set:40	CREATt4_2_r_lvr	2 na1_e + creat_e <=> 2 na1_c_lvr + creat_c_lvr	Liver-Transport
co-set:40	MANt1r_lvr	man_e <=> man_c_lvr	Liver-Transport
co-set:40	MANt4_lvr	na1_e + man_e <=> na1_c_lvr + man_c_lvr	Liver-Transport
co-set:40	NAt_lvr	na1_e <=> na1_c_lvr	Liver-Transport
co-set:40	SELMETHt2e_lvr	selmeth_e <=> selmeth_c_lvr	Liver-Transport
co-set:40	SELMETHte_lvr	na1_e + selmeth_e -> na1_c_lvr + selmeth_c_lvr	Liver-Transport
co-set:40	r0942_lvr	creat_c_lvr <=> creat_e	Liver-Transport
co-set:41	FAOXC102C103m_kdny	fad_m_kdny + dec47dicoa_m_kdny -> fadh2_m_kdny + dectricoa_m_kdny
co-set:41	FAOXC102C81m_kdny	h2o_m_kdny + nad_m_kdny + coa_m_kdny + 2decdicoa_m_kdny -> h_m_kdny + nadh_m_kdny + accoa_m_kdny + octe5coa_m_kdny
co-set:41	FAOXC102m_kdny	3decdicoa_m_kdny -> 2decdicoa_m_kdny
co-set:41	FAOXC103C102m_kdny	h_m_kdny + nadph_m_kdny + dectricoa_m_kdny -> nadp_m_kdny + 3decdicoa_m_kdny
co-set:41	FAOXC123C102m_kdny	h2o_m_kdny + nad_m_kdny + coa_m_kdny + 2dodtricoa_m_kdny -> h_m_kdny + nadh_m_kdny + accoa_m_kdny + dec47dicoa_m_kdny
co-set:41	FAOXC123m_kdny	3dodtricoa_m_kdny -> 2dodtricoa_m_kdny
co-set:41	FAOXC143C123m_kdny	h2o_m_kdny + nad_m_kdny + coa_m_kdny + fad_m_kdny + 5tedtricoa_m_kdny -> h_m_kdny + nadh_m_kdny + accoa_m_kdny + fadh2_m_kdny + 3dodtricoa_m_kdny
co-set:41	FAOXC61m_kdny	hexe3coa_m_kdny -> hx2coa_m_kdny
co-set:41	FAOXC81C61m_kdny	h2o_m_kdny + nad_m_kdny + coa_m_kdny + fad_m_kdny + octe5coa_m_kdny -> h_m_kdny + nadh_m_kdny + accoa_m_kdny + fadh2_m_kdny + hexe3coa_m_kdny
co-set:42	AMETt2m_kdny	amet_c_kdny + ahcys_m_kdny <=> ahcys_c_kdny + amet_m_kdny
co-set:42	AHCYStm_kdny	ahcys_c_kdny <=> ahcys_m_kdny
co-set:42	AMETtm_kdny	amet_c_kdny <=> amet_m_kdny
co-set:42	ADK1m_lvr	atp_m_lvr + amp_m_lvr <=> 2 adp_m_lvr
co-set:42	ADK3m_lvr	amp_m_lvr + gtp_m_lvr <=> adp_m_lvr + gdp_m_lvr
co-set:42	HMR_6500_lvr	q10_m_lvr + CE5021_c_lvr <=> q10h2_m_lvr + CE5022_c_lvr
co-set:42	RE2327C_lvr	CE5021_c_lvr + q10_c_lvr <=> CE5022_c_lvr + q10h2_c_lvr
co-set:42	q10h2tc_lvr	q10h2_m_lvr <=> q10h2_c_lvr
co-set:42	q10tm_lvr	q10_c_lvr <=> q10_m_lvr
co-set:43	CHORM_bsc	chor_c_bsc -> pphn_c_bsc
co-set:43	CHORS_bsc	3psme_c_bsc -> pi_c_bsc + chor_c_bsc
co-set:43	DDPA_bsc	h2o_c_bsc + pep_c_bsc + e4p_c_bsc -> pi_c_bsc + 2dda7p_c_bsc
co-set:43	DHQS_bsc	2dda7p_c_bsc -> pi_c_bsc + 3dhq_c_bsc
co-set:43	DHQTi_bsc	3dhq_c_bsc <=> h2o_c_bsc + 3dhsk_c_bsc
co-set:43	PSCVT_bsc	pep_c_bsc + skm5p_c_bsc <=> pi_c_bsc + 3psme_c_bsc
co-set:43	SHK3Dr_bsc	h_c_bsc + nadph_c_bsc + 3dhsk_c_bsc <=> nadp_c_bsc + skm_c_bsc
co-set:43	SHKK_bsc	atp_c_bsc + skm_c_bsc -> h_c_bsc + adp_c_bsc + skm5p_c_bsc
co-set:44	ADPDA_bsc	h2o_c_bsc + 26dapime_c_bsc <=> ac_c_bsc + 26dap_LL_c_bsc
co-set:44	APATi_bsc	h2o_c_bsc + accoa_c_bsc + thdp_c_bsc -> coa_c_bsc + acamoxm_c_bsc
co-set:44	APTA1i_bsc	glu__L_c_bsc + acamoxm_c_bsc -> akg_c_bsc + 26dapime_c_bsc
co-set:44	DAPDC_bsc	h_c_bsc + 26dap__M_c_bsc -> co2_c_bsc + lys__L_c_bsc
co-set:44	DAPE_bsc	26dap_LL_c_bsc <=> 26dap__M_c_bsc
co-set:44	DHDPRy_bsc	h_c_bsc + 23dhdp_c_bsc + nadph_c_bsc -> nadp_c_bsc + thdp_c_bsc
co-set:44	DHDPS_bsc	pyr_c_bsc + aspsa_c_bsc -> 2 h2o_c_bsc + h_c_bsc + 23dhdp_c_bsc
co-set:44	LYSt3r_bsc	h_e + lys__L_c_bsc <=> lys__L_e + h_c_bsc
co-set:45	A4GALTg_lvr	galgluside_hs_g_lvr + udpgal_g_lvr -> h_g_lvr + thcrm_hs_g_lvr + udp_g_lvr	Liver-Sphingolipid
co-set:45	ACGALtlg_lvr	acgal_g_lvr <=> acgal_c_lvr	Liver-Sphingolipid
co-set:45	ACGBGBSIDEtg_lvr	acgbgbside_hs_c_lvr <=> acgbgbside_hs_g_lvr	Liver-Sphingolipid
co-set:45	ACGBGBSIDEtl_lvr	acgbgbside_hs_c_lvr <=> acgbgbside_hs_l_lvr	Liver-Sphingolipid
co-set:45	B3GALT3g_lvr	thcrm_hs_g_lvr + udpacgal_g_lvr -> h_g_lvr + udp_g_lvr + gbside_hs_g_lvr	Liver-Sphingolipid
co-set:45	B3GNT36g_lvr	acgal_g_lvr + gbside_hs_g_lvr -> h2o_g_lvr + acgbgbside_hs_g_lvr	Liver-Sphingolipid
co-set:45	NAGAlby_lvr	h_l_lvr + acgbgbside_hs_l_lvr + udp_l_lvr -> gbside_hs_l_lvr + udpacgal_l_lvr	Liver-Sphingolipid
co-set:45	UGALNACtg_lvr	udpacgal_c_lvr + ump_g_lvr <=> udpacgal_g_lvr + ump_c_lvr	Liver-Sphingolipid
co-set:46	AICARte_kdny	aicar_e <=> aicar_c_kdny
co-set:46	IMPtr_kdny	imp_e <=> imp_c_kdny
co-set:46	AICART_kdny	10fthf_c_kdny + aicar_c_kdny <=> thf_c_kdny + fprica_c_kdny
co-set:46	IMPC_kdny	h2o_c_kdny + imp_c_kdny <=> fprica_c_kdny
co-set:46	AICART_lvr	10fthf_c_lvr + aicar_c_lvr <=> thf_c_lvr + fprica_c_lvr
co-set:46	AICARte_lvr	aicar_e <=> aicar_c_lvr
co-set:46	IMPC_lvr	h2o_c_lvr + imp_c_lvr <=> fprica_c_lvr
co-set:46	IMPtr_lvr	imp_e <=> imp_c_lvr
co-set:47	C16OHc_kdny	crn_c_kdny + 3hexdcoa_c_kdny <=> coa_c_kdny + 3hexdcrn_c_kdny	Liver-Kidney Fatty Acid
co-set:47	FAOXC16C16OHm_kdny	h2o_m_kdny + fad_m_kdny + pmtcoa_m_kdny -> fadh2_m_kdny + 3hexdcoa_m_kdny	Liver-Kidney Fatty Acid
co-set:47	HDECAACBP_kdny	3hexdcoa_m_kdny <=> 3hexdcoa_c_kdny	Liver-Kidney Fatty Acid
co-set:47	HEXDCRNe_kdny	3hexdcrn_c_kdny -> 3hexdcrn_e	Liver-Kidney Fatty Acid
co-set:47	C16OHc_lvr	crn_c_lvr + 3hexdcoa_c_lvr <=> coa_c_lvr + 3hexdcrn_c_lvr	Liver-Kidney Fatty Acid
co-set:47	FAOXC16C16OHm_lvr	h2o_m_lvr + fad_m_lvr + pmtcoa_m_lvr -> fadh2_m_lvr + 3hexdcoa_m_lvr	Liver-Kidney Fatty Acid
co-set:47	HDECAACBP_lvr	3hexdcoa_m_lvr <=> 3hexdcoa_c_lvr	Liver-Kidney Fatty Acid
co-set:47	HEXDCRNe_lvr	3hexdcrn_c_lvr -> 3hexdcrn_e	Liver-Kidney Fatty Acid
co-set:48	RE3038C_kdny	h2o_c_kdny + CE2567_c_kdny <=> C06315_c_kdny	Liver-Kidney Fatty Acid 2
co-set:48	RE3040C_kdny	h2o_c_kdny + CE2567_c_kdny <=> C06314_c_kdny	Liver-Kidney Fatty Acid 2
co-set:48	C06314t_kdny	h_c_kdny + C06314_c_kdny <=> h_e + C06314_e	Liver-Kidney Fatty Acid 2
co-set:48	C06315t_kdny	h_c_kdny + C06315_c_kdny <=> h_e + C06315_e	Liver-Kidney Fatty Acid 2
co-set:48	C06314t_lvr	h_c_lvr + C06314_c_lvr <=> h_e + C06314_e	Liver-Kidney Fatty Acid 2
co-set:48	C06315t_lvr	h_c_lvr + C06315_c_lvr <=> h_e + C06315_e	Liver-Kidney Fatty Acid 2
co-set:48	RE3038C_lvr	h2o_c_lvr + CE2567_c_lvr <=> C06315_c_lvr	Liver-Kidney Fatty Acid 2
co-set:48	RE3040C_lvr	h2o_c_lvr + CE2567_c_lvr <=> C06314_c_lvr	Liver-Kidney Fatty Acid 2
co-set:49	RE1915C_kdny	cys__L_c_kdny + dopaqn_c_kdny <=> CE1261_c_kdny
co-set:49	RE3198C_kdny	h_c_kdny + nadh_c_kdny + L_dpchrm_c_kdny <=> nad_c_kdny + 2c23dh56dhoxin_c_kdny
co-set:49	CE1261t_kdny	CE1261_c_kdny <=> CE1261_e
co-set:49	HMR_6876_kdny	2c23dh56dhoxin_c_kdny + dopaqn_c_kdny <=> 34dhphe_c_kdny + L_dpchrm_c_kdny
co-set:49	CE1261t_lvr	CE1261_c_lvr <=> CE1261_e
co-set:49	HMR_6876_lvr	2c23dh56dhoxin_c_lvr + dopaqn_c_lvr <=> 34dhphe_c_lvr + L_dpchrm_c_lvr
co-set:49	RE1915C_lvr	cys__L_c_lvr + dopaqn_c_lvr <=> CE1261_c_lvr
co-set:49	RE3198C_lvr	h_c_lvr + nadh_c_lvr + L_dpchrm_c_lvr <=> nad_c_lvr + 2c23dh56dhoxin_c_lvr
co-set:50	CRNtim_kdny	crn_m_kdny <=> crn_c_kdny	Kidney-Carnitine
co-set:50	DMHPTCRNt_kdny	dmhptcrn_c_kdny <=> dmhptcrn_m_kdny	Kidney-Carnitine
co-set:50	PTDCACRNt_kdny	ptdcacrn_c_kdny <=> ptdcacrn_m_kdny	Kidney-Carnitine
co-set:50	r1298_kdny	lnlncg_l_kdny -> lnlncg_r_kdny	Kidney-Carnitine
co-set:50	r1299_kdny	lnlncg_c_kdny -> lnlncg_l_kdny	Kidney-Carnitine
co-set:50	r2512_kdny	crn_c_kdny + lnlncg_r_kdny -> crn_r_kdny + lnlncg_c_kdny	Kidney-Carnitine
co-set:50	HMR_2624_kdny	crn_c_kdny + ptdcacrn_m_kdny <=> crn_m_kdny + ptdcacrn_c_kdny	Kidney-Carnitine
co-set:50	HMR_8418_kdny	crn_m_kdny + dmhptcrn_c_kdny <=> crn_c_kdny + dmhptcrn_m_kdny	Kidney-Carnitine
co-set:51	ASPCT_kdny	asp__L_c_kdny + cbp_c_kdny <=> h_c_kdny + pi_c_kdny + cbasp_c_kdny
co-set:51	CBASPte_kdny	cbasp_e <=> cbasp_c_kdny
co-set:51	HMCRNc_kdny	lys__L_c_kdny + cbp_c_kdny <=> h_c_kdny + pi_c_kdny + hmcr_c_kdny
co-set:51	HMCRNt_kdny	hmcr_c_kdny <=> hmcr_e
co-set:51	ASPCT_lvr	asp__L_c_lvr + cbp_c_lvr <=> h_c_lvr + pi_c_lvr + cbasp_c_lvr
co-set:51	CBASPte_lvr	cbasp_e <=> cbasp_c_lvr
co-set:51	HMCRNc_lvr	lys__L_c_lvr + cbp_c_lvr <=> h_c_lvr + pi_c_lvr + hmcr_c_lvr
co-set:51	HMCRNt_lvr	hmcr_c_lvr <=> hmcr_e
co-set:52	ADSL2r_kdny	25aics_c_kdny -> fum_c_kdny + aicar_c_kdny
co-set:52	AIRCr_kdny	co2_c_kdny + air_c_kdny <=> h_c_kdny + 5aizc_c_kdny
co-set:52	GARFT_kdny	10fthf_c_kdny + gar_c_kdny <=> h_c_kdny + thf_c_kdny + fgam_c_kdny
co-set:52	PRAGSr_kdny	atp_c_kdny + gly_c_kdny + pram_c_kdny -> h_c_kdny + adp_c_kdny + pi_c_kdny + gar_c_kdny
co-set:52	PRASCSi_kdny	atp_c_kdny + asp__L_c_kdny + 5aizc_c_kdny -> h_c_kdny + adp_c_kdny + pi_c_kdny + 25aics_c_kdny
co-set:52	PRAIS_kdny	atp_c_kdny + fpram_c_kdny -> 2 h_c_kdny + adp_c_kdny + pi_c_kdny + air_c_kdny
co-set:52	GLUPRT_kdny	h2o_c_kdny + gln__L_c_kdny + prpp_c_kdny -> glu__L_c_kdny + ppi_c_kdny + pram_c_kdny
co-set:52	PRFGS_kdny	h2o_c_kdny + atp_c_kdny + gln__L_c_kdny + fgam_c_kdny -> h_c_kdny + adp_c_kdny + pi_c_kdny + glu__L_c_kdny + fpram_c_kdny
co-set:53	3HBCDm_kdny	h2o_m_kdny + b2coa_m_kdny <=> 3hbcoa__R_m_kdny	Liver-Kidney Carnitine/CoA
co-set:53	3HBCOARc_kdny	3hbcoa__R_m_kdny <=> 3hbcoa__R_c_kdny	Liver-Kidney Carnitine/CoA
co-set:53	BCRNe_kdny	3bcrn_c_kdny -> 3bcrn_e	Liver-Kidney Carnitine/CoA
co-set:53	C4OHc_kdny	crn_c_kdny + 3hbcoa__R_c_kdny <=> coa_c_kdny + 3bcrn_c_kdny	Liver-Kidney Carnitine/CoA
co-set:53	3HBCDm_lvr	h2o_m_lvr + b2coa_m_lvr <=> 3hbcoa__R_m_lvr	Liver-Kidney Carnitine/CoA
co-set:53	3HBCOARc_lvr	3hbcoa__R_m_lvr <=> 3hbcoa__R_c_lvr	Liver-Kidney Carnitine/CoA
co-set:53	BCRNe_lvr	3bcrn_c_lvr -> 3bcrn_e	Liver-Kidney Carnitine/CoA
co-set:53	C4OHc_lvr	3hbcoa__R_c_lvr + crn_c_lvr <=> coa_c_lvr + 3bcrn_c_lvr	Liver-Kidney Carnitine/CoA
co-set:54	NADS1_bsc	atp_c_bsc + nh4_c_bsc + dnad_c_bsc -> h_c_bsc + nad_c_bsc + amp_c_bsc + ppi_c_bsc
co-set:54	NAPRT_bsc	h_c_bsc + prpp_c_bsc + nac_c_bsc <=> ppi_c_bsc + nicrnt_c_bsc
co-set:54	NMNAT_bsc	h_c_bsc + atp_c_bsc + nmn_c_bsc <=> nad_c_bsc + ppi_c_bsc
co-set:54	NMNHYD_bsc	h2o_c_bsc + nmn_c_bsc <=> pi_c_bsc + rnam_c_bsc
co-set:54	NNAM_bsc	h2o_c_bsc + ncam_c_bsc -> nh4_c_bsc + nac_c_bsc
co-set:54	NNATr_bsc	h_c_bsc + atp_c_bsc + nicrnt_c_bsc <=> ppi_c_bsc + dnad_c_bsc
co-set:54	PNP_bsc	pi_c_bsc + rnam_c_bsc <=> h_c_bsc + ncam_c_bsc + r1p_c_bsc
co-set:55	DIPEPabc11_bsc	h2o_c_bsc + atp_c_bsc + gly_met__L_e -> h_c_bsc + pi_c_bsc + adp_c_bsc + gly_met__L_c_bsc	Microbiome-Transport
co-set:55	EX_gly_met__L_e	gly_met__L_e ->	Microbiome-Transport
co-set:55	EX_metox__R_e	metox__R_e ->	Microbiome-Transport
co-set:55	EX_metox_e	metox_e ->	Microbiome-Transport
co-set:55	LAAL19_bsc	atp_c_bsc + gly_c_bsc + met__L_c_bsc -> h_c_bsc + pi_c_bsc + adp_c_bsc + gly_met__L_c_bsc	Microbiome-Transport
co-set:55	METSRabc_bsc	h2o_c_bsc + atp_c_bsc + metox__R_e -> h_c_bsc + pi_c_bsc + adp_c_bsc + metox__R_c_bsc	Microbiome-Transport
co-set:55	METSabc_bsc	h2o_c_bsc + atp_c_bsc + metox_e -> h_c_bsc + pi_c_bsc + adp_c_bsc + metox_c_bsc	Microbiome-Transport
co-set:56	ADSL2r_bsc	25aics_c_bsc <=> fum_c_bsc + aicar_c_bsc
co-set:56	AIRC1_bsc	h2o_c_bsc + co2_c_bsc + atp_c_bsc + air_c_bsc -> 2 h_c_bsc + pi_c_bsc + adp_c_bsc + 5aizc_c_bsc
co-set:56	GLUPRT_bsc	h2o_c_bsc + gln__L_c_bsc + prpp_c_bsc -> glu__L_c_bsc + ppi_c_bsc + pram_c_bsc
co-set:56	PRAGSr_bsc	atp_c_bsc + gly_c_bsc + pram_c_bsc -> h_c_bsc + pi_c_bsc + adp_c_bsc + gar_c_bsc
co-set:56	PRAIS_1_bsc	atp_c_bsc + fpram_c_bsc -> h_c_bsc + pi_c_bsc + adp_c_bsc + air_c_bsc
co-set:56	PRASCSi_bsc	atp_c_bsc + asp__L_c_bsc + 5aizc_c_bsc <=> h_c_bsc + pi_c_bsc + adp_c_bsc + 25aics_c_bsc
co-set:56	PRFGS_1_bsc	h2o_c_bsc + atp_c_bsc + gln__L_c_bsc + fgam_c_bsc -> 2 h_c_bsc + pi_c_bsc + glu__L_c_bsc + adp_c_bsc + fpram_c_bsc
co-set:57	ACHBS_bsc	h_c_bsc + pyr_c_bsc + 2obut_c_bsc -> co2_c_bsc + 2ahbut_c_bsc
co-set:57	ACOAD20_bsc	2 2mbcoa_c_bsc + o2_c_bsc -> 2 h2o_c_bsc + 2 2mb2coa_c_bsc
co-set:57	ECOAH9ir_bsc	h2o_c_bsc + 2mb2coa_c_bsc <=> 3hmbcoa_c_bsc
co-set:57	HACD9_bsc	nad_c_bsc + 3hmbcoa_c_bsc <=> h_c_bsc + nadh_c_bsc + 2maacoa_c_bsc
co-set:57	KARA2_bsc	h_c_bsc + 2ahbut_c_bsc + nadph_c_bsc <=> nadp_c_bsc + 23dhmp_c_bsc
co-set:57	MACCOAT_bsc	coa_c_bsc + 2maacoa_c_bsc <=> accoa_c_bsc + ppcoa_c_bsc
co-set:57	OIVD3_bsc	nad_c_bsc + 3mop_c_bsc + coa_c_bsc -> nadh_c_bsc + co2_c_bsc + 2mbcoa_c_bsc
co-set:58	RE2989X_lvr	coa_x_lvr + CE2439_x_lvr <=> accoa_x_lvr + CE2440_x_lvr
co-set:58	RE2990X_lvr	h2o_x_lvr + CE2437_x_lvr <=> CE2438_x_lvr
co-set:58	RE2991X_lvr	nad_x_lvr + CE2438_x_lvr <=> h_x_lvr + nadh_x_lvr + CE2439_x_lvr
co-set:58	RE2992X_lvr	CE2442_x_lvr <=> CE2433_x_lvr
co-set:58	RE2993X_lvr	h_x_lvr + nadph_x_lvr + CE2441_x_lvr <=> nadp_x_lvr + CE2442_x_lvr
co-set:58	RE2994X_lvr	o2_x_lvr + CE2440_x_lvr -> h2o2_x_lvr + CE2441_x_lvr
co-set:58	RE2997X_lvr	o2_x_lvr + lnlncgcoa_x_lvr -> h2o2_x_lvr + CE2437_x_lvr
co-set:59	HMR_3452_lvr	fad_m_lvr + lnlncgcoa_m_lvr -> fadh2_m_lvr + CE2437_m_lvr
co-set:59	HMR_3453_lvr	h2o_m_lvr + CE2437_m_lvr -> CE2438_m_lvr
co-set:59	HMR_3454_lvr	nad_m_lvr + CE2438_m_lvr <=> h_m_lvr + nadh_m_lvr + CE2439_m_lvr
co-set:59	HMR_3455_lvr	accoa_m_lvr + CE2440_m_lvr <=> coa_m_lvr + CE2439_m_lvr
co-set:59	HMR_3456_lvr	o2_m_lvr + CE2440_m_lvr -> h2o2_m_lvr + CE2441_m_lvr
co-set:59	HMR_3457_lvr	h_m_lvr + nadph_m_lvr + CE2441_m_lvr <=> nadp_m_lvr + CE2442_m_lvr
co-set:59	RE2992M_lvr	CE2442_m_lvr <=> CE2433_m_lvr
co-set:60	HMR_2705_lvr	crn_c_lvr + CE5155_c_lvr <=> coa_c_lvr + M01727_c_lvr
co-set:60	HMR_2706_lvr	crn_c_lvr + M01727_m_lvr <=> crn_m_lvr + M01727_c_lvr
co-set:60	HMR_2707_lvr	crn_m_lvr + CE5155_m_lvr <=> coa_m_lvr + M01727_m_lvr
co-set:60	HMR_3218_lvr	fad_m_lvr + CE5155_m_lvr -> fadh2_m_lvr + CE5154_m_lvr
co-set:60	HMR_3219_lvr	h2o_m_lvr + CE5154_m_lvr -> CE5153_m_lvr
co-set:60	HMR_3220_lvr	nad_m_lvr + CE5153_m_lvr -> h_m_lvr + nadh_m_lvr + CE5152_m_lvr
co-set:60	HMR_3221_lvr	coa_m_lvr + CE5152_m_lvr -> accoa_m_lvr + CE5151_m_lvr
co-set:61	FAOXTC101TC102m_lvr	fad_m_lvr + tdec4ecoa_m_lvr -> fadh2_m_lvr + ctdecdcoa_m_lvr
co-set:61	FAOXTC102C101m_lvr	h_m_lvr + nadph_m_lvr + ctdecdcoa_m_lvr -> nadp_m_lvr + dece3coa_m_lvr
co-set:61	FAOXTC122TC101m_lvr	h2o_m_lvr + coa_m_lvr + nad_m_lvr + tddedi2coa_m_lvr -> h_m_lvr + nadh_m_lvr + accoa_m_lvr + tdec4ecoa_m_lvr
co-set:61	FAOXTC122m_lvr	tddedicoa_m_lvr -> tddedi2coa_m_lvr
co-set:61	FAOXTC142TC122m_lvr	h2o_m_lvr + coa_m_lvr + nad_m_lvr + fad_m_lvr + ttetddcoa_m_lvr -> h_m_lvr + nadh_m_lvr + accoa_m_lvr + fadh2_m_lvr + tddedicoa_m_lvr
co-set:61	FAOXTC162TC142m_lvr	h2o_m_lvr + coa_m_lvr + nad_m_lvr + fad_m_lvr + thexddcoa_m_lvr -> h_m_lvr + nadh_m_lvr + accoa_m_lvr + fadh2_m_lvr + ttetddcoa_m_lvr
co-set:61	FAOXTC182TC162m_lvr	h2o_m_lvr + coa_m_lvr + nad_m_lvr + fad_m_lvr + lneldccoa_m_lvr -> h_m_lvr + nadh_m_lvr + accoa_m_lvr + fadh2_m_lvr + thexddcoa_m_lvr
co-set:62	FAOXC184C163m_lvr	h2o_m_lvr + coa_m_lvr + nad_m_lvr + 2octdectecoa_m_lvr -> h_m_lvr + nadh_m_lvr + accoa_m_lvr + 4hexdtricoa_m_lvr
co-set:62	FAOXC184m_lvr	3octdectecoa_m_lvr -> 2octdectecoa_m_lvr
co-set:62	FAOXC204C184m_lvr	h2o_m_lvr + coa_m_lvr + nad_m_lvr + fad_m_lvr + eitetcoa_m_lvr -> h_m_lvr + nadh_m_lvr + accoa_m_lvr + fadh2_m_lvr + 3octdectecoa_m_lvr
co-set:62	FAOXC225C204m_lvr	h2o_m_lvr + coa_m_lvr + nad_m_lvr + 2docopencoa_m_lvr -> h_m_lvr + nadh_m_lvr + accoa_m_lvr + eitetcoa_m_lvr
co-set:62	FAOXC225C226m_lvr	fad_m_lvr + dcsptn1coa_m_lvr -> fadh2_m_lvr + docohexcoa_m_lvr
co-set:62	FAOXC225m_lvr	3docopencoa_m_lvr -> 2docopencoa_m_lvr
co-set:62	FAOXC226C225m_lvr	h_m_lvr + nadph_m_lvr + docohexcoa_m_lvr -> nadp_m_lvr + 3docopencoa_m_lvr
co-set:63	DOCOSACTDr_lvr	docosac_c_lvr <=> docosac_r_lvr
co-set:63	HMR_2702_lvr	coa_c_lvr + M01724_c_lvr <=> crn_c_lvr + docoscoa_c_lvr
co-set:63	HMR_2851_lvr	crn_c_lvr + M01724_r_lvr <=> crn_r_lvr + M01724_c_lvr
co-set:63	HMR_2852_lvr	coa_r_lvr + M01724_r_lvr <=> crn_r_lvr + docoscoa_r_lvr
co-set:63	HMR_3653_lvr	chsterol_r_lvr + docoscoa_r_lvr -> coa_r_lvr + M01491_r_lvr
co-set:63	HMR_3712_lvr	h2o_r_lvr + M01491_r_lvr -> h_r_lvr + chsterol_r_lvr + docosac_r_lvr
co-set:63	RE0578C_lvr	h2o_c_lvr + docoscoa_c_lvr <=> h_c_lvr + coa_c_lvr + docosac_c_lvr
co-set:64	CSPG_Et_lvr	cspg_e_g_lvr -> cspg_e_e	Liver-Chondroitin 5
co-set:64	EX_cspg_e_e	cspg_e_e ->	Liver-Chondroitin 5
co-set:64	GALNACT5g_lvr	uacgam_g_lvr + cs_e_pre3_g_lvr -> h_g_lvr + udp_g_lvr + cs_e_pre4_g_lvr	Liver-Chondroitin 5
co-set:64	GLCAT5g_lvr	udpglcur_g_lvr + cs_e_pre2_g_lvr -> h_g_lvr + udp_g_lvr + cs_e_pre3_g_lvr	Liver-Chondroitin 5
co-set:64	S4T3g_lvr	paps_g_lvr + cs_e_pre4_g_lvr -> h_g_lvr + pap_g_lvr + cs_e_pre5a_g_lvr	Liver-Chondroitin 5
co-set:64	S6T22g_lvr	2 paps_g_lvr + cs_a_b_e_pre1_g_lvr -> 2 h_g_lvr + 2 pap_g_lvr + cs_e_pre2_g_lvr	Liver-Chondroitin 5
co-set:64	S6T23g_lvr	paps_g_lvr + cs_e_pre5a_g_lvr -> h_g_lvr + cspg_e_g_lvr + pap_g_lvr	Liver-Chondroitin 5
co-set:65	CSPG_Dt_lvr	cspg_d_g_lvr -> cspg_d_e
co-set:65	EX_cspg_d_e	cspg_d_e ->
co-set:65	GALNACT4g_lvr	uacgam_g_lvr + cs_d_pre3_g_lvr -> h_g_lvr + udp_g_lvr + cs_d_pre4_g_lvr
co-set:65	GLCAT4g_lvr	udpglcur_g_lvr + cs_d_pre2_g_lvr -> h_g_lvr + udp_g_lvr + cs_d_pre3_g_lvr
co-set:65	S2T1g_lvr	paps_g_lvr + cs_c_d_e_pre1_g_lvr -> h_g_lvr + pap_g_lvr + cs_d_pre2_g_lvr
co-set:65	S2T2g_lvr	paps_g_lvr + cs_d_pre5_g_lvr -> h_g_lvr + cspg_d_g_lvr + pap_g_lvr
co-set:65	S6T21g_lvr	paps_g_lvr + cs_d_pre4_g_lvr -> h_g_lvr + pap_g_lvr + cs_d_pre5_g_lvr
co-set:66	ARSA_lvr	h2o_l_lvr + sgalside_hs_l_lvr -> h_l_lvr + galside_hs_l_lvr + so4_l_lvr	Liver-Sphingolipid Transport
co-set:66	GAL3ST11_lvr	galside_hs_g_lvr + paps_g_lvr -> h_g_lvr + pap_g_lvr + sgalside_hs_g_lvr	Liver-Sphingolipid Transport
co-set:66	PAPStg_lvr	paps_c_lvr <=> paps_g_lvr	Liver-Sphingolipid Transport
co-set:66	PAPtg_lvr	pap_g_lvr -> pap_c_lvr	Liver-Sphingolipid Transport
co-set:66	SGALSIDEtg_lvr	sgalside_hs_c_lvr <=> sgalside_hs_g_lvr	Liver-Sphingolipid Transport
co-set:66	SGALSIDEtl_lvr	sgalside_hs_c_lvr <=> sgalside_hs_l_lvr	Liver-Sphingolipid Transport
co-set:66	SO4tl_lvr	so4_l_lvr <=> so4_c_lvr	Liver-Sphingolipid Transport
co-set:67	AKR1D_lvr	h_c_lvr + nadph_c_lvr + xol7aone_c_lvr -> nadp_c_lvr + xol7ah_c_lvr	Liver-Fatty Acid Transport
co-set:67	RE1810M_lvr	2 nadp_m_lvr + xol7ah2_m_lvr <=> 2 h_m_lvr + 2 nadph_m_lvr + xol7aone_m_lvr	Liver-Fatty Acid Transport
co-set:67	RE2814M_lvr	nad_m_lvr + xol27oh_m_lvr <=> h_m_lvr + nadh_m_lvr + xol7aone_m_lvr	Liver-Fatty Acid Transport
co-set:67	RE2814R_lvr	nad_r_lvr + xol27oh_r_lvr <=> h_r_lvr + nadh_r_lvr + xol7aone_r_lvr	Liver-Fatty Acid Transport
co-set:67	XOL27OHtm_lvr	xol27oh_r_lvr <=> xol27oh_m_lvr	Liver-Fatty Acid Transport
co-set:67	XOL7AH2tm_lvr	xol7ah2_c_lvr <=> xol7ah2_m_lvr	Liver-Fatty Acid Transport
co-set:67	XOL7AONEtr_lvr	xol7aone_c_lvr <=> xol7aone_r_lvr	Liver-Fatty Acid Transport
co-set:68	HMR_2705_kdny	crn_c_kdny + CE5155_c_kdny <=> coa_c_kdny + M01727_c_kdny
co-set:68	HMR_2706_kdny	crn_c_kdny + M01727_m_kdny <=> crn_m_kdny + M01727_c_kdny
co-set:68	HMR_2707_kdny	crn_m_kdny + CE5155_m_kdny <=> coa_m_kdny + M01727_m_kdny
co-set:68	HMR_3218_kdny	fad_m_kdny + CE5155_m_kdny -> fadh2_m_kdny + CE5154_m_kdny
co-set:68	HMR_3219_kdny	h2o_m_kdny + CE5154_m_kdny -> CE5153_m_kdny
co-set:68	HMR_3220_kdny	nad_m_kdny + CE5153_m_kdny -> h_m_kdny + nadh_m_kdny + CE5152_m_kdny
co-set:68	HMR_3221_kdny	coa_m_kdny + CE5152_m_kdny -> accoa_m_kdny + CE5151_m_kdny
co-set:69	FAOXTC101TC102m_kdny	fad_m_kdny + tdec4ecoa_m_kdny -> fadh2_m_kdny + ctdecdcoa_m_kdny
co-set:69	FAOXTC102C101m_kdny	h_m_kdny + nadph_m_kdny + ctdecdcoa_m_kdny -> nadp_m_kdny + dece3coa_m_kdny
co-set:69	FAOXTC122TC101m_kdny	h2o_m_kdny + nad_m_kdny + coa_m_kdny + tddedi2coa_m_kdny -> h_m_kdny + nadh_m_kdny + accoa_m_kdny + tdec4ecoa_m_kdny
co-set:69	FAOXTC122m_kdny	tddedicoa_m_kdny -> tddedi2coa_m_kdny
co-set:69	FAOXTC142TC122m_kdny	h2o_m_kdny + nad_m_kdny + coa_m_kdny + fad_m_kdny + ttetddcoa_m_kdny -> h_m_kdny + nadh_m_kdny + accoa_m_kdny + fadh2_m_kdny + tddedicoa_m_kdny
co-set:69	FAOXTC162TC142m_kdny	h2o_m_kdny + nad_m_kdny + coa_m_kdny + fad_m_kdny + thexddcoa_m_kdny -> h_m_kdny + nadh_m_kdny + accoa_m_kdny + fadh2_m_kdny + ttetddcoa_m_kdny
co-set:69	FAOXTC182TC162m_kdny	h2o_m_kdny + nad_m_kdny + coa_m_kdny + fad_m_kdny + lneldccoa_m_kdny -> h_m_kdny + nadh_m_kdny + accoa_m_kdny + fadh2_m_kdny + thexddcoa_m_kdny
co-set:70	FAOXC184C163m_kdny	h2o_m_kdny + nad_m_kdny + coa_m_kdny + 2octdectecoa_m_kdny -> h_m_kdny + nadh_m_kdny + accoa_m_kdny + 4hexdtricoa_m_kdny
co-set:70	FAOXC184m_kdny	3octdectecoa_m_kdny -> 2octdectecoa_m_kdny
co-set:70	FAOXC204C184m_kdny	h2o_m_kdny + nad_m_kdny + coa_m_kdny + fad_m_kdny + eitetcoa_m_kdny -> h_m_kdny + nadh_m_kdny + accoa_m_kdny + fadh2_m_kdny + 3octdectecoa_m_kdny
co-set:70	FAOXC225C204m_kdny	h2o_m_kdny + nad_m_kdny + coa_m_kdny + 2docopencoa_m_kdny -> h_m_kdny + nadh_m_kdny + accoa_m_kdny + eitetcoa_m_kdny
co-set:70	FAOXC225C226m_kdny	fad_m_kdny + dcsptn1coa_m_kdny -> fadh2_m_kdny + docohexcoa_m_kdny
co-set:70	FAOXC225m_kdny	3docopencoa_m_kdny -> 2docopencoa_m_kdny
co-set:70	FAOXC226C225m_kdny	h_m_kdny + nadph_m_kdny + docohexcoa_m_kdny -> nadp_m_kdny + 3docopencoa_m_kdny
co-set:71	RE3010C_kdny	nad_c_kdny + leuktrB4_c_kdny <=> h_c_kdny + nadh_c_kdny + CE4990_c_kdny
co-set:71	RE3010X_kdny	nad_x_kdny + leuktrB4_x_kdny <=> h_x_kdny + nadh_x_kdny + CE4990_x_kdny
co-set:71	RE3430C_1_kdny	h_c_kdny + nadh_c_kdny + CE4990_c_kdny <=> nad_c_kdny + CE5944_c_kdny
co-set:71	RE3430X_kdny	h_x_kdny + nadh_x_kdny + CE4990_x_kdny <=> nad_x_kdny + CE5944_x_kdny
co-set:71	RE3432X_kdny	h_x_kdny + nadph_x_kdny + CE5944_x_kdny <=> nadp_x_kdny + CE4988_x_kdny
co-set:71	HMR_1104_kdny	leuktrB4_c_kdny <=> leuktrB4_x_kdny
co-set:71	HMR_1283_kdny	CE4988_c_kdny <=> CE4988_x_kdny
co-set:72	RE2992M_kdny	CE2442_m_kdny <=> CE2433_m_kdny
co-set:72	HMR_3452_kdny	fad_m_kdny + lnlncgcoa_m_kdny -> fadh2_m_kdny + CE2437_m_kdny
co-set:72	HMR_3453_kdny	h2o_m_kdny + CE2437_m_kdny -> CE2438_m_kdny
co-set:72	HMR_3454_kdny	nad_m_kdny + CE2438_m_kdny <=> h_m_kdny + nadh_m_kdny + CE2439_m_kdny
co-set:72	HMR_3455_kdny	accoa_m_kdny + CE2440_m_kdny <=> coa_m_kdny + CE2439_m_kdny
co-set:72	HMR_3456_kdny	o2_m_kdny + CE2440_m_kdny -> h2o2_m_kdny + CE2441_m_kdny
co-set:72	HMR_3457_kdny	h_m_kdny + nadph_m_kdny + CE2441_m_kdny <=> nadp_m_kdny + CE2442_m_kdny
co-set:73	RE0578C_kdny	h2o_c_kdny + docoscoa_c_kdny <=> h_c_kdny + coa_c_kdny + docosac_c_kdny
co-set:73	DOCOSACTDr_kdny	docosac_c_kdny <=> docosac_r_kdny
co-set:73	HMR_2702_kdny	coa_c_kdny + M01724_c_kdny <=> crn_c_kdny + docoscoa_c_kdny
co-set:73	HMR_2851_kdny	crn_c_kdny + M01724_r_kdny <=> crn_r_kdny + M01724_c_kdny
co-set:73	HMR_2852_kdny	coa_r_kdny + M01724_r_kdny <=> crn_r_kdny + docoscoa_r_kdny
co-set:73	HMR_3653_kdny	chsterol_r_kdny + docoscoa_r_kdny -> coa_r_kdny + M01491_r_kdny
co-set:73	HMR_3712_kdny	h2o_r_kdny + M01491_r_kdny -> h_r_kdny + chsterol_r_kdny + docosac_r_kdny
co-set:74	AKR1D_kdny	h_c_kdny + nadph_c_kdny + xol7aone_c_kdny -> nadp_c_kdny + xol7ah_c_kdny
co-set:74	XOL27OHtm_kdny	xol27oh_r_kdny <=> xol27oh_m_kdny
co-set:74	XOL7AH2tm_kdny	xol7ah2_c_kdny <=> xol7ah2_m_kdny
co-set:74	XOL7AONEtr_kdny	xol7aone_c_kdny <=> xol7aone_r_kdny
co-set:74	RE1810M_kdny	2 nadp_m_kdny + xol7ah2_m_kdny <=> 2 h_m_kdny + 2 nadph_m_kdny + xol7aone_m_kdny
co-set:74	RE2814M_kdny	nad_m_kdny + xol27oh_m_kdny <=> h_m_kdny + nadh_m_kdny + xol7aone_m_kdny
co-set:74	RE2814R_kdny	nad_r_kdny + xol27oh_r_kdny <=> h_r_kdny + nadh_r_kdny + xol7aone_r_kdny
co-set:75	IPMD_bsc	nad_c_bsc + 3c2hmp_c_bsc -> h_c_bsc + nadh_c_bsc + 3c4mop_c_bsc	Microbiome-Leucine
co-set:75	IPPMIa_bsc	3c2hmp_c_bsc <=> h2o_c_bsc + 2ippm_c_bsc	Microbiome-Leucine
co-set:75	IPPMIb_bsc	h2o_c_bsc + 2ippm_c_bsc <=> 3c3hmp_c_bsc	Microbiome-Leucine
co-set:75	IPPS_bsc	h2o_c_bsc + accoa_c_bsc + 3mob_c_bsc -> h_c_bsc + coa_c_bsc + 3c3hmp_c_bsc	Microbiome-Leucine
co-set:75	LEUt2r_bsc	h_e + leu__L_e <=> h_c_bsc + leu__L_c_bsc	Microbiome-Leucine
co-set:75	OMCDC_bsc	h_c_bsc + 3c4mop_c_bsc -> co2_c_bsc + 4mop_c_bsc	Microbiome-Leucine
co-set:76	GALKr_bsc	atp_c_bsc + gal_c_bsc -> h_c_bsc + adp_c_bsc + gal1p_c_bsc
co-set:76	GALT_bsc	h_c_bsc + utp_c_bsc + gal1p_c_bsc <=> ppi_c_bsc + udpgal_c_bsc
co-set:76	GALUi_bsc	h_c_bsc + utp_c_bsc + g1p_c_bsc <=> ppi_c_bsc + udpg_c_bsc
co-set:76	GALt2_bsc	h_e + gal_e -> h_c_bsc + gal_c_bsc
co-set:76	PGMT_bsc	g1p_c_bsc <=> g6p_c_bsc
co-set:76	UDPG4E_bsc	udpg_c_bsc <=> udpgal_c_bsc
co-set:77	DIPEPabc2_bsc	h2o_c_bsc + atp_c_bsc + ala_L_gln__L_e -> h_c_bsc + pi_c_bsc + adp_c_bsc + ala_L_gln__L_c_bsc
co-set:77	DIPEPabc9_bsc	h2o_c_bsc + atp_c_bsc + gly_gln__L_e -> h_c_bsc + pi_c_bsc + adp_c_bsc + gly_gln__L_c_bsc
co-set:77	EX_ala_L_gln__L_e	ala_L_gln__L_e ->
co-set:77	EX_gly_gln__L_e	gly_gln__L_e ->
co-set:77	LAAL35_bsc	atp_c_bsc + gln__L_c_bsc + gly_c_bsc -> h_c_bsc + pi_c_bsc + adp_c_bsc + gly_gln__L_c_bsc
co-set:77	LAAL36_bsc	atp_c_bsc + gln__L_c_bsc + ala__L_c_bsc -> h_c_bsc + pi_c_bsc + adp_c_bsc + ala_L_gln__L_c_bsc
co-set:78	DDGLK_bsc	atp_c_bsc + 2ddglcn_c_bsc -> h_c_bsc + adp_c_bsc + 2ddg6p_c_bsc	Microbiome-Sugar 2
co-set:78	EDA_bsc	2ddg6p_c_bsc -> pyr_c_bsc + g3p_c_bsc	Microbiome-Sugar 2
co-set:78	GLCURt2r_bsc	h_e + glcur_e -> h_c_bsc + glcur_c_bsc	Microbiome-Sugar 2
co-set:78	GUI1_bsc	glcur_c_bsc <=> fruur_c_bsc	Microbiome-Sugar 2
co-set:78	MANAO_bsc	nad_c_bsc + mana_c_bsc <=> h_c_bsc + nadh_c_bsc + fruur_c_bsc	Microbiome-Sugar 2
co-set:78	MNNH_bsc	mana_c_bsc -> h2o_c_bsc + 2ddglcn_c_bsc	Microbiome-Sugar 2
co-set:79	ACNAMt2_bsc	h_e + acnam_e -> h_c_bsc + acnam_c_bsc	Microbiome-Sugar 3
co-set:79	ACNPLYS_bsc	h2o_c_bsc + pep_c_bsc + acmana_c_bsc <=> pi_c_bsc + acnam_c_bsc	Microbiome-Sugar 3
co-set:79	G1PACT_bsc	accoa_c_bsc + gam1p_c_bsc <=> h_c_bsc + coa_c_bsc + acgam1p_c_bsc	Microbiome-Sugar 3
co-set:79	PGAMT_bsc	gam1p_c_bsc <=> gam6p_c_bsc	Microbiome-Sugar 3
co-set:79	UAG2EMA_bsc	h2o_c_bsc + uacgam_c_bsc <=> h_c_bsc + acmana_c_bsc + udp_c_bsc	Microbiome-Sugar 3
co-set:79	UAGDP_bsc	h_c_bsc + utp_c_bsc + acgam1p_c_bsc <=> ppi_c_bsc + uacgam_c_bsc	Microbiome-Sugar 3
co-set:80	ACACT7r_bsc	accoa_c_bsc + tdcoa_c_bsc <=> coa_c_bsc + 3ohdcoa_c_bsc
co-set:80	ACOAD7_bsc	nad_c_bsc + pmtcoa_c_bsc <=> h_c_bsc + nadh_c_bsc + hdd2coa_c_bsc
co-set:80	ECOAH7_bsc	3hhdcoa_c_bsc <=> h2o_c_bsc + hdd2coa_c_bsc
co-set:80	FACOAL160_bsc	coa_c_bsc + atp_c_bsc + hdca_c_bsc <=> pmtcoa_c_bsc + amp_c_bsc + ppi_c_bsc
co-set:80	HACD7_bsc	h_c_bsc + nadh_c_bsc + 3ohdcoa_c_bsc <=> nad_c_bsc + 3hhdcoa_c_bsc
co-set:80	KAS8_bsc	20 h_c_bsc + accoa_c_bsc + 7 malcoa_c_bsc + 14 nadph_c_bsc -> 6 h2o_c_bsc + 7 co2_c_bsc + 8 coa_c_bsc + 14 nadp_c_bsc + hdca_c_bsc
co-set:81	GALT2g_lvr	udpgal_g_lvr + lxser_g_lvr -> h_g_lvr + udp_g_lvr + l2xser_g_lvr
co-set:81	GALTg_lvr	udpgal_g_lvr + xser_g_lvr -> h_g_lvr + udp_g_lvr + lxser_g_lvr
co-set:81	GLCATg_lvr	l2xser_g_lvr + udpglcur_g_lvr -> h_g_lvr + udp_g_lvr + cs_hs_linkage_g_lvr
co-set:81	UDPGLCAtg_lvr	ump_c_lvr + udpglcur_g_lvr <=> udpglcur_c_lvr + ump_g_lvr
co-set:81	XSERtg_lvr	xser_r_lvr -> xser_g_lvr
co-set:81	XYLTer_lvr	udpxyl_r_lvr + Ser_Gly_Ala_X_Gly_r_lvr -> h_r_lvr + udp_r_lvr + xser_r_lvr
co-set:82	RE2985X_lvr	o2_x_lvr + arachdcoa_x_lvr -> h2o2_x_lvr + CE4795_x_lvr	Liver-Fatty Acid Oxidation, Peroxiosme 7
co-set:82	RE2986X_lvr	h2o_x_lvr + CE5114_x_lvr <=> CE4791_x_lvr	Liver-Fatty Acid Oxidation, Peroxiosme 7
co-set:82	RE2987X_lvr	nad_x_lvr + CE4791_x_lvr <=> h_x_lvr + nadh_x_lvr + CE4793_x_lvr	Liver-Fatty Acid Oxidation, Peroxiosme 7
co-set:82	RE2988X_lvr	coa_x_lvr + CE4793_x_lvr <=> accoa_x_lvr + lnlncgcoa_x_lvr	Liver-Fatty Acid Oxidation, Peroxiosme 7
co-set:82	RE2996X_lvr	h_x_lvr + nadph_x_lvr + CE4795_x_lvr <=> nadp_x_lvr + CE5116_x_lvr	Liver-Fatty Acid Oxidation, Peroxiosme 7
co-set:82	RE3002X_lvr	CE5114_x_lvr <=> CE5116_x_lvr	Liver-Fatty Acid Oxidation, Peroxiosme 7
co-set:83	RE1520M_lvr	h2o_m_lvr + C05279_m_lvr <=> CE2420_m_lvr
co-set:83	RE1522M_lvr	h2o_m_lvr + CE2433_m_lvr <=> CE2418_m_lvr
co-set:83	RE1525M_lvr	nad_m_lvr + CE2418_m_lvr <=> h_m_lvr + nadh_m_lvr + CE2422_m_lvr
co-set:83	RE1527M_lvr	nad_m_lvr + CE2420_m_lvr <=> h_m_lvr + nadh_m_lvr + CE0693_m_lvr
co-set:83	RE1532M_lvr	coa_m_lvr + CE2422_m_lvr <=> accoa_m_lvr + CE0785_m_lvr
co-set:83	RE1534M_lvr	coa_m_lvr + CE0693_m_lvr <=> accoa_m_lvr + dece4coa_m_lvr
co-set:84	RE0512X_lvr	nad_x_lvr + CE2421_x_lvr <=> h_x_lvr + nadh_x_lvr + CE0713_x_lvr
co-set:84	RE1516X_lvr	fad_x_lvr + lnlccoa_x_lvr <=> fadh2_x_lvr + CE2434_x_lvr
co-set:84	RE1517X_lvr	fad_x_lvr + CE0849_x_lvr <=> fadh2_x_lvr + CE2433_x_lvr
co-set:84	RE1523X_lvr	h2o_x_lvr + CE2434_x_lvr <=> CE2421_x_lvr
co-set:84	RE1531X_lvr	coa_x_lvr + CE0713_x_lvr <=> accoa_x_lvr + CE0849_x_lvr
co-set:84	r2502_lvr	h2o_c_lvr + atp_c_lvr + lnlccoa_c_lvr -> h_c_lvr + adp_c_lvr + pi_c_lvr + lnlccoa_x_lvr
co-set:85	HMR_2711_lvr	coa_c_lvr + M02637_c_lvr <=> crn_c_lvr + lnlncacoa_c_lvr
co-set:85	HMR_2712_lvr	crn_c_lvr + M02637_m_lvr <=> crn_m_lvr + M02637_c_lvr
co-set:85	HMR_2713_lvr	coa_m_lvr + M02637_m_lvr <=> crn_m_lvr + lnlncacoa_m_lvr
co-set:85	LNLNCACPT1_lvr	crn_c_lvr + lnlncacoa_c_lvr <=> coa_c_lvr + lnlncacrn_c_lvr
co-set:85	LNLNCACPT2_lvr	coa_m_lvr + lnlncacrn_m_lvr <=> crn_m_lvr + lnlncacoa_m_lvr
co-set:85	LNLNCACRNt_lvr	lnlncacrn_c_lvr <=> lnlncacrn_m_lvr
co-set:86	HMR_2703_lvr	crn_c_lvr + M01724_m_lvr <=> crn_m_lvr + M01724_c_lvr
co-set:86	HMR_2704_lvr	coa_m_lvr + M01724_m_lvr <=> crn_m_lvr + docoscoa_m_lvr
co-set:86	HMR_3107_lvr	fad_m_lvr + docoscoa_m_lvr -> fadh2_m_lvr + CE2242_m_lvr
co-set:86	HMR_3108_lvr	h2o_m_lvr + CE2242_m_lvr -> CE2246_m_lvr
co-set:86	HMR_3109_lvr	nad_m_lvr + CE2246_m_lvr -> h_m_lvr + nadh_m_lvr + CE2250_m_lvr
co-set:86	HMR_3110_lvr	coa_m_lvr + CE2250_m_lvr -> accoa_m_lvr + arachcoa_m_lvr
co-set:87	HMR_1630_lvr	cholcoar_c_lvr <=> cholcoar_m_lvr
co-set:87	HMR_1635_lvr	cholcoar_m_lvr -> cholcoas_m_lvr
co-set:87	HMR_1637_lvr	o2_m_lvr + cholcoas_m_lvr -> h2o2_m_lvr + cholcoads_m_lvr
co-set:87	HMR_1644_lvr	h2o_m_lvr + cholcoads_m_lvr -> HC01459_m_lvr
co-set:87	HMR_1651_lvr	nad_m_lvr + HC01459_m_lvr <=> h_m_lvr + nadh_m_lvr + cholcoaone_m_lvr
co-set:87	HMR_1653_lvr	coa_m_lvr + cholcoaone_m_lvr -> ppcoa_m_lvr + cholcoa_m_lvr
co-set:88	H2O2tly_lvr	h2o2_c_lvr <=> h2o2_l_lvr
co-set:88	H2Otly_lvr	h2o_c_lvr <=> h2o_l_lvr
co-set:88	HMR_2087_lvr	hestratriol_c_lvr <=> hestratriol_l_lvr
co-set:88	HMR_2088_lvr	2 h2o_c_lvr + CE5253_c_lvr <=> h2o2_c_lvr + hestratriol_c_lvr
co-set:88	HMR_2089_lvr	2 h2o_l_lvr + CE5253_l_lvr <=> h2o2_l_lvr + hestratriol_l_lvr
co-set:88	HMR_2090_lvr	CE5253_c_lvr <=> CE5253_l_lvr
co-set:89	FAOXC141C121x_lvr	nad_x_lvr + o2_x_lvr + h2o_x_lvr + coa_x_lvr + tetde5coa_x_lvr -> h_x_lvr + nadh_x_lvr + h2o2_x_lvr + accoa_x_lvr + dd3coa_x_lvr
co-set:89	FAOXC161C141x_lvr	nad_x_lvr + o2_x_lvr + h2o_x_lvr + coa_x_lvr + hexde7coa_x_lvr -> h_x_lvr + nadh_x_lvr + h2o2_x_lvr + accoa_x_lvr + tetde5coa_x_lvr
co-set:89	FAOXC181C161x_lvr	nad_x_lvr + o2_x_lvr + h2o_x_lvr + coa_x_lvr + ocde9ecoa_x_lvr -> h_x_lvr + nadh_x_lvr + h2o2_x_lvr + accoa_x_lvr + hexde7coa_x_lvr
co-set:89	FAOXC201C181x_lvr	nad_x_lvr + o2_x_lvr + h2o_x_lvr + coa_x_lvr + ei11ecoa_x_lvr -> h_x_lvr + nadh_x_lvr + h2o2_x_lvr + accoa_x_lvr + ocde9ecoa_x_lvr
co-set:89	FAOXC221C201x_lvr	nad_x_lvr + o2_x_lvr + h2o_x_lvr + coa_x_lvr + doco13ecoa_x_lvr -> h_x_lvr + nadh_x_lvr + h2o2_x_lvr + accoa_x_lvr + ei11ecoa_x_lvr
co-set:89	FAOXC241C221x_lvr	nad_x_lvr + o2_x_lvr + h2o_x_lvr + coa_x_lvr + nrvnccoa_x_lvr -> h_x_lvr + nadh_x_lvr + h2o2_x_lvr + accoa_x_lvr + doco13ecoa_x_lvr
co-set:90	DUDPtn_lvr	dudp_c_lvr <=> dudp_n_lvr
co-set:90	HMR_6617_lvr	trdrd_c_lvr <=> trdrd_n_lvr
co-set:90	HMR_6619_lvr	trdox_c_lvr <=> trdox_n_lvr
co-set:90	NDPK6n_lvr	atp_n_lvr + dudp_n_lvr <=> adp_n_lvr + dutp_n_lvr
co-set:90	RE0456N_lvr	utp_n_lvr + trdrd_n_lvr <=> h2o_n_lvr + dutp_n_lvr + trdox_n_lvr
co-set:90	UTPtn_lvr	utp_c_lvr <=> utp_n_lvr
co-set:91	CE2006te_lvr	h2o_c_lvr + atp_c_lvr + CE2006_c_lvr -> CE2006_e + h_c_lvr + adp_c_lvr + pi_c_lvr	Liver-Fatty Acid 4
co-set:91	RE2346C_lvr	CE2576_c_lvr <=> h2o_c_lvr + CE2577_c_lvr	Liver-Fatty Acid 4
co-set:91	RE3411C_1_lvr	h2o_c_lvr + h_c_lvr + C04717_c_lvr <=> C01601_c_lvr + CE2576_c_lvr	Liver-Fatty Acid 4
co-set:91	RE3413C_lvr	CE2006_c_lvr <=> CE6506_c_lvr	Liver-Fatty Acid 4
co-set:91	RE3417C_1_lvr	CE6504_c_lvr <=> 3 h_c_lvr + CE6506_c_lvr + C08261_c_lvr	Liver-Fatty Acid 4
co-set:91	RE3420C_1_lvr	CE6504_c_lvr <=> 5 h_c_lvr + CE2577_c_lvr + C08261_c_lvr	Liver-Fatty Acid 4
co-set:92	C8DCc_lvr	crn_c_lvr + sbcoa_c_lvr <=> coa_c_lvr + c8dc_c_lvr	Liver-Fatty Acid Oxidation, Peroxisome 8
co-set:92	SBCOAACOTx_lvr	h2o_x_lvr + sbcoa_x_lvr -> h_x_lvr + coa_x_lvr + subeac_x_lvr	Liver-Fatty Acid Oxidation, Peroxisome 8
co-set:92	SUBEACTD_lvr	subeac_x_lvr <=> subeac_c_lvr	Liver-Fatty Acid Oxidation, Peroxisome 8
co-set:92	SUBERCACT_lvr	c8dc_x_lvr <=> c8dc_c_lvr	Liver-Fatty Acid Oxidation, Peroxisome 8
co-set:92	SUBERCROT_lvr	sbcoa_x_lvr + crn_x_lvr <=> coa_x_lvr + c8dc_x_lvr	Liver-Fatty Acid Oxidation, Peroxisome 8
co-set:92	SUBERICACT_lvr	atp_c_lvr + coa_c_lvr + subeac_c_lvr -> amp_c_lvr + ppi_c_lvr + sbcoa_c_lvr	Liver-Fatty Acid Oxidation, Peroxisome 8
co-set:93	C12DCACOT_lvr	h2o_x_lvr + c12dccoa_x_lvr -> h_x_lvr + coa_x_lvr + dodecanac_x_lvr	Liver-Fatty Acid Oxidation, Peroxisome 9
co-set:93	C12DCACT_lvr	atp_c_lvr + coa_c_lvr + dodecanac_c_lvr -> amp_c_lvr + ppi_c_lvr + c12dccoa_c_lvr	Liver-Fatty Acid Oxidation, Peroxisome 9
co-set:93	C12DCTD_lvr	dodecanac_x_lvr <=> dodecanac_c_lvr	Liver-Fatty Acid Oxidation, Peroxisome 9
co-set:93	FAOXC12DCTc_lvr	c12dc_x_lvr <=> c12dc_c_lvr	Liver-Fatty Acid Oxidation, Peroxisome 9
co-set:93	FAOXC12DCc_lvr	crn_c_lvr + c12dccoa_c_lvr <=> coa_c_lvr + c12dc_c_lvr	Liver-Fatty Acid Oxidation, Peroxisome 9
co-set:93	FAOXC12DCx_lvr	crn_x_lvr + c12dccoa_x_lvr <=> coa_x_lvr + c12dc_x_lvr	Liver-Fatty Acid Oxidation, Peroxisome 9
co-set:94	C10DCCACT_lvr	c10dc_x_lvr <=> c10dc_c_lvr	Liver-Fatty Acid Oxidation, Peroxisome 10
co-set:94	C10DCc_lvr	crn_c_lvr + sebcoa_c_lvr <=> coa_c_lvr + c10dc_c_lvr	Liver-Fatty Acid Oxidation, Peroxisome 10
co-set:94	SEBACACT_lvr	atp_c_lvr + coa_c_lvr + sebacid_c_lvr -> amp_c_lvr + ppi_c_lvr + sebcoa_c_lvr	Liver-Fatty Acid Oxidation, Peroxisome 10
co-set:94	SEBACIDTD_lvr	sebacid_x_lvr <=> sebacid_c_lvr	Liver-Fatty Acid Oxidation, Peroxisome 10
co-set:94	SEBCOACROT_lvr	sebcoa_x_lvr + crn_x_lvr <=> coa_x_lvr + c10dc_x_lvr	Liver-Fatty Acid Oxidation, Peroxisome 10
co-set:94	SEBCOAPET_lvr	h2o_x_lvr + sebcoa_x_lvr -> h_x_lvr + coa_x_lvr + sebacid_x_lvr	Liver-Fatty Acid Oxidation, Peroxisome 10
co-set:95	B3GNT31g_lvr	udpgal_g_lvr + thcrm_hs_g_lvr -> h_g_lvr + udp_g_lvr + galthcrm_hs_g_lvr	Liver-Sphingolipid 2
co-set:95	B3GNT32g_lvr	udpgal_g_lvr + galthcrm_hs_g_lvr -> h_g_lvr + udp_g_lvr + galgalthcrm_hs_g_lvr	Liver-Sphingolipid 2
co-set:95	B3GNT33g_lvr	udpgal_g_lvr + galgalthcrm_hs_g_lvr -> h_g_lvr + udp_g_lvr + galgalgalthcrm_hs_g_lvr	Liver-Sphingolipid 2
co-set:95	EX_galgalgalthcrm_hs_e	galgalgalthcrm_hs_e ->	Liver-Sphingolipid 2
co-set:95	GALGALGALTHCRMte_lvr	galgalgalthcrm_hs_c_lvr <=> galgalgalthcrm_hs_e	Liver-Sphingolipid 2
co-set:95	GALGALGALTHCRMtg_lvr	galgalgalthcrm_hs_c_lvr <=> galgalgalthcrm_hs_g_lvr	Liver-Sphingolipid 2
co-set:96	B3GALT5g_lvr	udpgal_g_lvr + gbside_hs_g_lvr -> h_g_lvr + udp_g_lvr + galgbside_hs_g_lvr	Liver-Sphingolipid 3
co-set:96	B3GNT34g_lvr	galgbside_hs_g_lvr + uacgam_g_lvr -> h_g_lvr + udp_g_lvr + acglcgalgbside_hs_g_lvr	Liver-Sphingolipid 3
co-set:96	B3GNT35g_lvr	udpgal_g_lvr + acglcgalgbside_hs_g_lvr -> h_g_lvr + udp_g_lvr + galacglcgalgbside_hs_g_lvr	Liver-Sphingolipid 3
co-set:96	EX_galacglcgalgbside_hs_e	galacglcgalgbside_hs_e ->	Liver-Sphingolipid 3
co-set:96	GALACGLCGALGBSIDEte_lvr	galacglcgalgbside_hs_c_lvr <=> galacglcgalgbside_hs_e	Liver-Sphingolipid 3
co-set:96	GALACGLCGALGBSIDEtg_lvr	galacglcgalgbside_hs_c_lvr <=> galacglcgalgbside_hs_g_lvr	Liver-Sphingolipid 3
co-set:97	ADPACDAc_lvr	atp_c_lvr + coa_c_lvr + adpac_c_lvr -> amp_c_lvr + ppi_c_lvr + adpcoa_c_lvr	Liver-Fatty Acid Oxidation, Peroxisome 11
co-set:97	ADPACTD_lvr	adpac_x_lvr <=> adpac_c_lvr	Liver-Fatty Acid Oxidation, Peroxisome 11
co-set:97	ADPCOACROT_lvr	adpcoa_x_lvr + crn_x_lvr <=> coa_x_lvr + c6dc_x_lvr	Liver-Fatty Acid Oxidation, Peroxisome 11
co-set:97	ADPCOAPTE_lvr	h2o_x_lvr + adpcoa_x_lvr -> h_x_lvr + coa_x_lvr + adpac_x_lvr	Liver-Fatty Acid Oxidation, Peroxisome 11
co-set:97	C6DCCACT_lvr	c6dc_x_lvr <=> c6dc_c_lvr	Liver-Fatty Acid Oxidation, Peroxisome 11
co-set:97	C6DCc_lvr	adpcoa_c_lvr + crn_c_lvr <=> coa_c_lvr + c6dc_c_lvr	Liver-Fatty Acid Oxidation, Peroxisome 11
co-set:98	HMR_2703_kdny	crn_c_kdny + M01724_m_kdny <=> crn_m_kdny + M01724_c_kdny	Kidney-Carnitine 2
co-set:98	HMR_2704_kdny	coa_m_kdny + M01724_m_kdny <=> crn_m_kdny + docoscoa_m_kdny	Kidney-Carnitine 2
co-set:98	HMR_3107_kdny	fad_m_kdny + docoscoa_m_kdny -> fadh2_m_kdny + CE2242_m_kdny	Kidney-Carnitine 2
co-set:98	HMR_3108_kdny	h2o_m_kdny + CE2242_m_kdny -> CE2246_m_kdny	Kidney-Carnitine 2
co-set:98	HMR_3109_kdny	nad_m_kdny + CE2246_m_kdny -> h_m_kdny + nadh_m_kdny + CE2250_m_kdny	Kidney-Carnitine 2
co-set:98	HMR_3110_kdny	coa_m_kdny + CE2250_m_kdny -> accoa_m_kdny + arachcoa_m_kdny	Kidney-Carnitine 2
co-set:99	TRPGLYPHEt_kdny	h_e + trpglyphe_e <=> h_c_kdny + trpglyphe_c_kdny	Liver-Kidney Amino Acid
co-set:99	TRPGLYPHEr_kdny	trp__L_c_kdny + glyphe_c_kdny <=> h2o_c_kdny + trpglyphe_c_kdny	Liver-Kidney Amino Acid
co-set:99	GLYPHEHYc_kdny	h2o_c_kdny + glyphe_c_kdny <=> gly_c_kdny + phe__L_c_kdny	Liver-Kidney Amino Acid
co-set:99	GLYPHEHYc_lvr	h2o_c_lvr + glyphe_c_lvr <=> phe__L_c_lvr + gly_c_lvr	Liver-Kidney Amino Acid
co-set:99	TRPGLYPHEr_lvr	trp__L_c_lvr + glyphe_c_lvr <=> h2o_c_lvr + trpglyphe_c_lvr	Liver-Kidney Amino Acid
co-set:99	TRPGLYPHEt_lvr	h_e + trpglyphe_e <=> h_c_lvr + trpglyphe_c_lvr	Liver-Kidney Amino Acid
co-set:100	TRPGLYLEUt_kdny	h_e + trpglyleu_e <=> h_c_kdny + trpglyleu_c_kdny	Liver-Kidney Amino Acid 2
co-set:100	TRPGLYLEUr_kdny	trp__L_c_kdny + glyleu_c_kdny <=> h2o_c_kdny + trpglyleu_c_kdny	Liver-Kidney Amino Acid 2
co-set:100	GLYLEUHYDROc_kdny	h2o_c_kdny + glyleu_c_kdny <=> gly_c_kdny + leu__L_c_kdny	Liver-Kidney Amino Acid 2
co-set:100	GLYLEUHYDROc_lvr	h2o_c_lvr + glyleu_c_lvr <=> leu__L_c_lvr + gly_c_lvr	Liver-Kidney Amino Acid 2
co-set:100	TRPGLYLEUr_lvr	trp__L_c_lvr + glyleu_c_lvr <=> h2o_c_lvr + trpglyleu_c_lvr	Liver-Kidney Amino Acid 2
co-set:100	TRPGLYLEUt_lvr	h_e + trpglyleu_e <=> h_c_lvr + trpglyleu_c_lvr	Liver-Kidney Amino Acid 2
co-set:101	C04483t2_kdny	hco3_e + dchac_c_kdny <=> hco3_c_kdny + dchac_e	Liver-Kidney Amino Acid 3
co-set:101	HMR_1834_kdny	h_c_kdny + gly_c_kdny + dchac_c_kdny <=> h2o_c_kdny + M01989_c_kdny	Liver-Kidney Amino Acid 3
co-set:101	HMR_9189_kdny	M01989_c_kdny <=> M01989_e	Liver-Kidney Amino Acid 3
co-set:101	C04483t2_lvr	hco3_e + dchac_c_lvr <=> dchac_e + hco3_c_lvr	Liver-Kidney Amino Acid 3
co-set:101	HMR_1834_lvr	h_c_lvr + dchac_c_lvr + gly_c_lvr <=> h2o_c_lvr + M01989_c_lvr	Liver-Kidney Amino Acid 3
co-set:101	HMR_9189_lvr	M01989_c_lvr <=> M01989_e	Liver-Kidney Amino Acid 3
co-set:102	PHLAC_kdny	nad_c_kdny + phlac_c_kdny <=> h_c_kdny + nadh_c_kdny + phpyr_c_kdny
co-set:102	PHLACHt_kdny	h_c_kdny + phlac_c_kdny <=> h_e + phlac_e
co-set:102	PHPYRte_kdny	h_e + phpyr_e <=> h_c_kdny + phpyr_c_kdny
co-set:102	PHLACHt_lvr	h_c_lvr + phlac_c_lvr <=> h_e + phlac_e
co-set:102	PHLAC_lvr	nad_c_lvr + phlac_c_lvr <=> h_c_lvr + nadh_c_lvr + phpyr_c_lvr
co-set:102	PHPYRte_lvr	h_e + phpyr_e <=> h_c_lvr + phpyr_c_lvr
co-set:103	C8DCc_kdny	crn_c_kdny + sbcoa_c_kdny <=> coa_c_kdny + c8dc_c_kdny
co-set:103	SBCOAACOTx_kdny	h2o_x_kdny + sbcoa_x_kdny -> h_x_kdny + coa_x_kdny + subeac_x_kdny
co-set:103	SUBEACTD_kdny	subeac_x_kdny <=> subeac_c_kdny
co-set:103	SUBERCACT_kdny	c8dc_x_kdny <=> c8dc_c_kdny
co-set:103	SUBERCROT_kdny	crn_x_kdny + sbcoa_x_kdny <=> coa_x_kdny + c8dc_x_kdny
co-set:103	SUBERICACT_kdny	atp_c_kdny + coa_c_kdny + subeac_c_kdny -> amp_c_kdny + ppi_c_kdny + sbcoa_c_kdny
co-set:104	C12DCACOT_kdny	h2o_x_kdny + c12dccoa_x_kdny -> h_x_kdny + coa_x_kdny + dodecanac_x_kdny
co-set:104	C12DCACT_kdny	atp_c_kdny + coa_c_kdny + dodecanac_c_kdny -> amp_c_kdny + ppi_c_kdny + c12dccoa_c_kdny
co-set:104	C12DCTD_kdny	dodecanac_x_kdny <=> dodecanac_c_kdny
co-set:104	FAOXC12DCTc_kdny	c12dc_x_kdny <=> c12dc_c_kdny
co-set:104	FAOXC12DCc_kdny	crn_c_kdny + c12dccoa_c_kdny <=> coa_c_kdny + c12dc_c_kdny
co-set:104	FAOXC12DCx_kdny	crn_x_kdny + c12dccoa_x_kdny <=> coa_x_kdny + c12dc_x_kdny
co-set:105	C10DCCACT_kdny	c10dc_x_kdny <=> c10dc_c_kdny
co-set:105	C10DCc_kdny	crn_c_kdny + sebcoa_c_kdny <=> coa_c_kdny + c10dc_c_kdny
co-set:105	SEBACACT_kdny	atp_c_kdny + coa_c_kdny + sebacid_c_kdny -> amp_c_kdny + ppi_c_kdny + sebcoa_c_kdny
co-set:105	SEBACIDTD_kdny	sebacid_x_kdny <=> sebacid_c_kdny
co-set:105	SEBCOACROT_kdny	crn_x_kdny + sebcoa_x_kdny <=> coa_x_kdny + c10dc_x_kdny
co-set:105	SEBCOAPET_kdny	h2o_x_kdny + sebcoa_x_kdny -> h_x_kdny + coa_x_kdny + sebacid_x_kdny
co-set:106	ADPACDAc_kdny	atp_c_kdny + coa_c_kdny + adpac_c_kdny -> amp_c_kdny + ppi_c_kdny + adpcoa_c_kdny
co-set:106	ADPACTD_kdny	adpac_x_kdny <=> adpac_c_kdny
co-set:106	ADPCOACROT_kdny	crn_x_kdny + adpcoa_x_kdny <=> coa_x_kdny + c6dc_x_kdny
co-set:106	ADPCOAPTE_kdny	h2o_x_kdny + adpcoa_x_kdny -> h_x_kdny + coa_x_kdny + adpac_x_kdny
co-set:106	C6DCCACT_kdny	c6dc_x_kdny <=> c6dc_c_kdny
co-set:106	C6DCc_kdny	crn_c_kdny + adpcoa_c_kdny <=> coa_c_kdny + c6dc_c_kdny
co-set:107	2MB2COAc_kdny	2mb2coa_m_kdny <=> 2mb2coa_c_kdny
co-set:107	C51CPT1_kdny	crn_c_kdny + 2mb2coa_c_kdny <=> coa_c_kdny + c51crn_c_kdny
co-set:107	TIGCRNe_kdny	c51crn_c_kdny -> c51crn_e
co-set:107	2MB2COAc_lvr	2mb2coa_m_lvr <=> 2mb2coa_c_lvr
co-set:107	C51CPT1_lvr	2mb2coa_c_lvr + crn_c_lvr <=> coa_c_lvr + c51crn_c_lvr
co-set:107	TIGCRNe_lvr	c51crn_c_lvr -> c51crn_e
co-set:108	RE3352C_kdny	h2o_c_kdny + C11821_c_kdny <=> co2_c_kdny + alltn_c_kdny
co-set:108	ALLTNti_kdny	alltn_e <=> alltn_c_kdny
co-set:108	HMR_6611_kdny	h2o_c_kdny + o2_c_kdny + urate_c_kdny <=> h2o2_c_kdny + C11821_c_kdny
co-set:108	ALLTNti_lvr	alltn_e <=> alltn_c_lvr
co-set:108	HMR_6611_lvr	h2o_c_lvr + o2_c_lvr + urate_c_lvr <=> h2o2_c_lvr + C11821_c_lvr
co-set:108	RE3352C_lvr	h2o_c_lvr + C11821_c_lvr <=> co2_c_lvr + alltn_c_lvr
co-set:109	RE2624M_kdny	CE5166_m_kdny <=> cholcoar_m_kdny
co-set:109	RE3247M_kdny	o2_m_kdny + CE5166_m_kdny -> h2o2_m_kdny + cholcoads_m_kdny
co-set:109	HMR_1630_kdny	cholcoar_c_kdny <=> cholcoar_m_kdny
co-set:109	HMR_1651_kdny	nad_m_kdny + HC01459_m_kdny <=> h_m_kdny + nadh_m_kdny + cholcoaone_m_kdny
co-set:109	HMR_1653_kdny	coa_m_kdny + cholcoaone_m_kdny -> ppcoa_m_kdny + cholcoa_m_kdny
co-set:109	HMR_1644_kdny	h2o_m_kdny + cholcoads_m_kdny -> HC01459_m_kdny
co-set:110	RE2346C_kdny	CE2576_c_kdny <=> h2o_c_kdny + CE2577_c_kdny
co-set:110	RE3411C_1_kdny	h2o_c_kdny + h_c_kdny + C04717_c_kdny <=> CE2576_c_kdny + C01601_c_kdny
co-set:110	RE3413C_kdny	CE2006_c_kdny <=> CE6506_c_kdny
co-set:110	RE3417C_1_kdny	CE6504_c_kdny <=> 3 h_c_kdny + CE6506_c_kdny + C08261_c_kdny
co-set:110	RE3420C_1_kdny	CE6504_c_kdny <=> 5 h_c_kdny + CE2577_c_kdny + C08261_c_kdny
co-set:110	CE2006te_kdny	h2o_c_kdny + atp_c_kdny + CE2006_c_kdny -> h_c_kdny + adp_c_kdny + pi_c_kdny + CE2006_e
co-set:111	RE1919C_kdny	pyr_c_kdny + dopa_c_kdny <=> h2o_c_kdny + CE5626_c_kdny
co-set:111	RE1921C_kdny	CE5626_c_kdny <=> 2 h_c_kdny + co2_c_kdny + CE5629_c_kdny
co-set:111	CE5629t_kdny	CE5629_c_kdny <=> CE5629_e
co-set:111	CE5629t_lvr	CE5629_c_lvr <=> CE5629_e
co-set:111	RE1919C_lvr	pyr_c_lvr + dopa_c_lvr <=> h2o_c_lvr + CE5626_c_lvr
co-set:111	RE1921C_lvr	CE5626_c_lvr <=> 2 h_c_lvr + co2_c_lvr + CE5629_c_lvr
co-set:112	RE1520M_kdny	h2o_m_kdny + C05279_m_kdny <=> CE2420_m_kdny
co-set:112	RE1522M_kdny	h2o_m_kdny + CE2433_m_kdny <=> CE2418_m_kdny
co-set:112	RE1525M_kdny	nad_m_kdny + CE2418_m_kdny <=> h_m_kdny + nadh_m_kdny + CE2422_m_kdny
co-set:112	RE1527M_kdny	nad_m_kdny + CE2420_m_kdny <=> h_m_kdny + nadh_m_kdny + CE0693_m_kdny
co-set:112	RE1532M_kdny	coa_m_kdny + CE2422_m_kdny <=> accoa_m_kdny + CE0785_m_kdny
co-set:112	RE1534M_kdny	coa_m_kdny + CE0693_m_kdny <=> accoa_m_kdny + dece4coa_m_kdny
co-set:113	r0739_kdny	nad_c_kdny + xol7ah3_c_kdny <=> h_c_kdny + nadh_c_kdny + xol7ah2al_c_kdny
co-set:113	DHCHOLESTANATEt_kdny	na1_c_kdny + dhcholestanate_c_kdny <=> na1_e + dhcholestanate_e
co-set:113	XOL7AH3t_kdny	na1_c_kdny + xol7ah3_c_kdny <=> na1_e + xol7ah3_e
co-set:113	DHCHOLESTANATEt_lvr	na1_c_lvr + dhcholestanate_c_lvr <=> na1_e + dhcholestanate_e
co-set:113	XOL7AH3t_lvr	na1_c_lvr + xol7ah3_c_lvr <=> na1_e + xol7ah3_e
co-set:113	r0739_lvr	nad_c_lvr + xol7ah3_c_lvr <=> h_c_lvr + nadh_c_lvr + xol7ah2al_c_lvr
co-set:114	PEt_kdny	pe_hs_e <=> pe_hs_c_kdny
co-set:114	PSSA2_hs_kdny	ser__L_c_kdny + pe_hs_c_kdny <=> etha_c_kdny + ps_hs_c_kdny
co-set:114	PSt3_kdny	ps_hs_e <=> ps_hs_c_kdny
co-set:114	PEt_lvr	pe_hs_e <=> pe_hs_c_lvr
co-set:114	PSSA2_hs_lvr	ser__L_c_lvr + pe_hs_c_lvr <=> etha_c_lvr + ps_hs_c_lvr
co-set:114	PSt3_lvr	ps_hs_e <=> ps_hs_c_lvr
co-set:115	LNLNCACPT1_kdny	crn_c_kdny + lnlncacoa_c_kdny <=> coa_c_kdny + lnlncacrn_c_kdny
co-set:115	LNLNCACPT2_kdny	coa_m_kdny + lnlncacrn_m_kdny <=> crn_m_kdny + lnlncacoa_m_kdny
co-set:115	LNLNCACRNt_kdny	lnlncacrn_c_kdny <=> lnlncacrn_m_kdny
co-set:115	HMR_2711_kdny	coa_c_kdny + M02637_c_kdny <=> crn_c_kdny + lnlncacoa_c_kdny
co-set:115	HMR_2712_kdny	crn_c_kdny + M02637_m_kdny <=> crn_m_kdny + M02637_c_kdny
co-set:115	HMR_2713_kdny	coa_m_kdny + M02637_m_kdny <=> crn_m_kdny + lnlncacoa_m_kdny
co-set:116	H2O2tly_kdny	h2o2_c_kdny <=> h2o2_l_kdny
co-set:116	H2Otly_kdny	h2o_c_kdny <=> h2o_l_kdny
co-set:116	HMR_2087_kdny	hestratriol_c_kdny <=> hestratriol_l_kdny
co-set:116	HMR_2088_kdny	2 h2o_c_kdny + CE5253_c_kdny <=> h2o2_c_kdny + hestratriol_c_kdny
co-set:116	HMR_2089_kdny	2 h2o_l_kdny + CE5253_l_kdny <=> h2o2_l_kdny + hestratriol_l_kdny
co-set:116	HMR_2090_kdny	CE5253_c_kdny <=> CE5253_l_kdny
co-set:117	DUDPtn_kdny	dudp_c_kdny <=> dudp_n_kdny
co-set:117	NDPK6n_kdny	atp_n_kdny + dudp_n_kdny <=> adp_n_kdny + dutp_n_kdny
co-set:117	UTPtn_kdny	utp_c_kdny <=> utp_n_kdny
co-set:117	RE0456N_kdny	utp_n_kdny + trdrd_n_kdny <=> h2o_n_kdny + dutp_n_kdny + trdox_n_kdny
co-set:117	HMR_6617_kdny	trdrd_c_kdny <=> trdrd_n_kdny
co-set:117	HMR_6619_kdny	trdox_c_kdny <=> trdox_n_kdny
co-set:118	DGULND_kdny	h_c_kdny + 3dhguln_c_kdny <=> co2_c_kdny + xylu__L_c_kdny
co-set:118	GULN3D_kdny	nad_c_kdny + guln__L_c_kdny <=> h_c_kdny + nadh_c_kdny + 3dhguln_c_kdny
co-set:118	GLCURtr_kdny	glcur_e <=> glcur_c_kdny
co-set:118	DGULND_lvr	h_c_lvr + 3dhguln_c_lvr <=> co2_c_lvr + xylu__L_c_lvr
co-set:118	GLCURtr_lvr	glcur_e <=> glcur_c_lvr
co-set:118	GULN3D_lvr	nad_c_lvr + guln__L_c_lvr <=> h_c_lvr + nadh_c_lvr + 3dhguln_c_lvr
co-set:119	C160CPT2_kdny	coa_m_kdny + pmtcrn_m_kdny <=> crn_m_kdny + pmtcoa_m_kdny
co-set:119	C161CPT22_kdny	coa_m_kdny + hdd2crn_m_kdny <=> crn_m_kdny + hdd2coa_m_kdny
co-set:119	ACOAR7m_kdny	h_m_kdny + nadph_m_kdny + hdd2coa_m_kdny <=> nadp_m_kdny + pmtcoa_m_kdny
co-set:119	ACOAR7m_lvr	h_m_lvr + nadph_m_lvr + hdd2coa_m_lvr <=> nadp_m_lvr + pmtcoa_m_lvr
co-set:119	C160CPT2_lvr	coa_m_lvr + pmtcrn_m_lvr <=> pmtcoa_m_lvr + crn_m_lvr
co-set:119	C161CPT22_lvr	coa_m_lvr + hdd2crn_m_lvr <=> hdd2coa_m_lvr + crn_m_lvr
co-set:120	ACACt2m_kdny	h_c_kdny + acac_c_kdny <=> h_m_kdny + acac_m_kdny
co-set:120	BDHm_kdny	nad_m_kdny + bhb_m_kdny <=> h_m_kdny + nadh_m_kdny + acac_m_kdny
co-set:120	BHBtm_kdny	h_c_kdny + bhb_c_kdny <=> h_m_kdny + bhb_m_kdny
co-set:120	ACACt2m_lvr	h_c_lvr + acac_c_lvr <=> h_m_lvr + acac_m_lvr
co-set:120	BDHm_lvr	nad_m_lvr + bhb_m_lvr <=> h_m_lvr + nadh_m_lvr + acac_m_lvr
co-set:120	BHBtm_lvr	h_c_lvr + bhb_c_lvr <=> h_m_lvr + bhb_m_lvr
co-set:121	5AOPtm_kdny	5aop_c_kdny <=> 5aop_m_kdny
co-set:121	r0196_kdny	gly_m_kdny + succoa_m_kdny <=> coa_m_kdny + HC01496_m_kdny
co-set:121	r0517_kdny	h_m_kdny + HC01496_m_kdny <=> co2_m_kdny + 5aop_m_kdny
co-set:121	5AOPtm_lvr	5aop_c_lvr <=> 5aop_m_lvr
co-set:121	r0196_lvr	gly_m_lvr + succoa_m_lvr <=> coa_m_lvr + HC01496_m_lvr
co-set:121	r0517_lvr	h_m_lvr + HC01496_m_lvr <=> co2_m_lvr + 5aop_m_lvr
co-set:122	34DHOXPEGOX_kdny	h_c_kdny + nadh_c_kdny + 34dhmald_c_kdny <=> nad_c_kdny + 34dhoxpeg_c_kdny
co-set:122	34DHOXPEGt_kdny	34dhoxpeg_c_kdny <=> 34dhoxpeg_e
co-set:122	34DHOXMANDte_kdny	34dhoxmand_c_kdny <=> 34dhoxmand_e
co-set:122	34DHOXMANDte_lvr	34dhoxmand_c_lvr <=> 34dhoxmand_e
co-set:122	34DHOXPEGOX_lvr	h_c_lvr + nadh_c_lvr + 34dhmald_c_lvr <=> nad_c_lvr + 34dhoxpeg_c_lvr
co-set:122	34DHOXPEGt_lvr	34dhoxpeg_c_lvr <=> 34dhoxpeg_e
co-set:123	2HBO_kdny	nad_c_kdny + 2hb_c_kdny <=> h_c_kdny + nadh_c_kdny + 2obut_c_kdny
co-set:123	RE2034C_kdny	akg_c_kdny + C02356_c_kdny <=> 2obut_c_kdny + glu__L_c_kdny
co-set:123	C02356t_kdny	C02356_c_kdny <=> C02356_e
co-set:123	2HBO_lvr	nad_c_lvr + 2hb_c_lvr <=> h_c_lvr + nadh_c_lvr + 2obut_c_lvr
co-set:123	C02356t_lvr	C02356_c_lvr <=> C02356_e
co-set:123	RE2034C_lvr	akg_c_lvr + C02356_c_lvr <=> 2obut_c_lvr + glu__L_c_lvr
co-set:124	ASPCT_bsc	asp__L_c_bsc + cbp_c_bsc -> h_c_bsc + pi_c_bsc + cbasp_c_bsc
co-set:124	DHORDi_bsc	o2_c_bsc + dhor__S_c_bsc <=> h2o2_c_bsc + orot_c_bsc
co-set:124	DHORTS_bsc	h2o_c_bsc + dhor__S_c_bsc <=> h_c_bsc + cbasp_c_bsc
co-set:124	OMPDC_bsc	h_c_bsc + orot5p_c_bsc -> co2_c_bsc + ump_c_bsc
co-set:124	ORPT_bsc	ppi_c_bsc + orot5p_c_bsc <=> prpp_c_bsc + orot_c_bsc
co-set:125	ANPRT_bsc	prpp_c_bsc + anth_c_bsc -> ppi_c_bsc + pran_c_bsc
co-set:125	ANS_bsc	chor_c_bsc + gln__L_c_bsc -> h_c_bsc + pyr_c_bsc + glu__L_c_bsc + anth_c_bsc
co-set:125	IGPS_bsc	h_c_bsc + 2cpr5p_c_bsc -> h2o_c_bsc + co2_c_bsc + 3ig3p_c_bsc
co-set:125	PRAIi_bsc	pran_c_bsc <=> 2cpr5p_c_bsc
co-set:125	TRPS1_bsc	ser__L_c_bsc + 3ig3p_c_bsc -> h2o_c_bsc + trp__L_c_bsc + g3p_c_bsc
co-set:126	AHCYSNS_bsc	h2o_c_bsc + ahcys_c_bsc -> ade_c_bsc + rhcys_c_bsc
co-set:126	CYTOM_bsc	amet_c_bsc + csn_c_bsc <=> h_c_bsc + ahcys_c_bsc + 5mcsn_c_bsc
co-set:126	MCSNAH_bsc	h2o_c_bsc + h_c_bsc + 5mcsn_c_bsc <=> nh4_c_bsc + thym_c_bsc
co-set:126	PYNP1_bsc	csn_c_bsc + r1p_c_bsc <=> pi_c_bsc + cytd_c_bsc
co-set:126	RHCYS_bsc	h2o_c_bsc + rhcys_c_bsc -> hcys__L_c_bsc + rib__D_c_bsc
co-set:127	RE0512M_lvr	nad_m_lvr + CE2421_m_lvr -> h_m_lvr + nadh_m_lvr + CE0713_m_lvr
co-set:127	RE1516M_lvr	fad_m_lvr + lnlccoa_m_lvr <=> fadh2_m_lvr + CE2434_m_lvr
co-set:127	RE1517M_lvr	fad_m_lvr + CE0849_m_lvr <=> fadh2_m_lvr + CE2433_m_lvr
co-set:127	RE1523M_lvr	h2o_m_lvr + CE2434_m_lvr <=> CE2421_m_lvr
co-set:127	RE1531M_lvr	coa_m_lvr + CE0713_m_lvr <=> accoa_m_lvr + CE0849_m_lvr
co-set:128	PACALDtm_lvr	pacald_c_lvr <=> pacald_m_lvr
co-set:128	PACCOALm_lvr	coa_m_lvr + atp_m_lvr + pac_m_lvr -> amp_m_lvr + ppi_m_lvr + phaccoa_m_lvr
co-set:128	PHACCOAGLYACm_lvr	gly_m_lvr + phaccoa_m_lvr <=> h_m_lvr + coa_m_lvr + pheacgly_m_lvr
co-set:128	PHEACGLYsec_lvr	pheacgly_c_lvr -> pheacgly_e
co-set:128	PHEACGLYtm_lvr	pheacgly_m_lvr <=> pheacgly_c_lvr
co-set:129	HMR_3023_lvr	M02112_c_lvr -> M02112_x_lvr
co-set:129	HMR_3326_lvr	o2_x_lvr + M02112_x_lvr -> h2o2_x_lvr + M03016_x_lvr
co-set:129	HMR_3327_lvr	h2o_x_lvr + M03016_x_lvr -> M00715_x_lvr
co-set:129	HMR_3328_lvr	nad_x_lvr + M00715_x_lvr -> h_x_lvr + nadh_x_lvr + M00879_x_lvr
co-set:129	HMR_3329_lvr	coa_x_lvr + M00879_x_lvr -> accoa_x_lvr + nrvnccoa_x_lvr
co-set:130	HMR_2608_lvr	coa_c_lvr + M02973_c_lvr <=> crn_c_lvr + tdcoa_c_lvr
co-set:130	HMR_2609_lvr	crn_c_lvr + M02973_m_lvr <=> crn_m_lvr + M02973_c_lvr
co-set:130	HMR_2610_lvr	coa_m_lvr + M02973_m_lvr <=> tdcoa_m_lvr + crn_m_lvr
co-set:130	TTDCPT1_lvr	crn_c_lvr + tdcoa_c_lvr <=> coa_c_lvr + ttdcrn_c_lvr
co-set:130	TTDCPT2_lvr	coa_m_lvr + ttdcrn_m_lvr <=> tdcoa_m_lvr + crn_m_lvr
co-set:131	HMR_2374_lvr	h_c_lvr + nadph_c_lvr + CE4793_c_lvr -> nadp_c_lvr + CE4791_c_lvr
co-set:131	HMR_2376_lvr	CE4791_c_lvr -> h2o_c_lvr + CE5114_c_lvr
co-set:131	LNLNCGCPT2_lvr	coa_m_lvr + lnlncgcrn_m_lvr <=> crn_m_lvr + lnlncgcoa_m_lvr
co-set:131	RE3103C_lvr	h_c_lvr + malcoa_c_lvr + lnlncgcoa_c_lvr -> coa_c_lvr + co2_c_lvr + CE4793_c_lvr
co-set:131	RE3104C_lvr	h_c_lvr + nadph_c_lvr + CE5114_c_lvr <=> nadp_c_lvr + dlnlcgcoa_c_lvr
co-set:132	HMR_1127_lvr	o2_m_lvr + h_m_lvr + nadph_m_lvr + leuktrB4_m_lvr -> h2o_m_lvr + nadp_m_lvr + leuktrB4woh_m_lvr
co-set:132	HMR_1243_lvr	CE5947_c_lvr <=> CE5947_m_lvr
co-set:132	RE3011M_lvr	nad_m_lvr + leuktrB4woh_m_lvr <=> h_m_lvr + nadh_m_lvr + CE2053_m_lvr
co-set:132	RE3012M_lvr	h2o_m_lvr + nad_m_lvr + CE2053_m_lvr <=> 2 h_m_lvr + nadh_m_lvr + leuktrB4wcooh_m_lvr
co-set:132	RE3597M_lvr	h_m_lvr + nadph_m_lvr + leuktrB4wcooh_m_lvr <=> nadp_m_lvr + CE5947_m_lvr
co-set:133	HMR_1104_lvr	leuktrB4_c_lvr <=> leuktrB4_x_lvr
co-set:133	HMR_1283_lvr	CE4988_c_lvr <=> CE4988_x_lvr
co-set:133	RE3010X_lvr	nad_x_lvr + leuktrB4_x_lvr <=> h_x_lvr + nadh_x_lvr + CE4990_x_lvr
co-set:133	RE3430X_lvr	h_x_lvr + nadh_x_lvr + CE4990_x_lvr <=> nad_x_lvr + CE5944_x_lvr
co-set:133	RE3432X_lvr	h_x_lvr + nadph_x_lvr + CE5944_x_lvr <=> nadp_x_lvr + CE4988_x_lvr
co-set:134	HMR_0962_lvr	5HPET_c_lvr <=> 5HPET_m_lvr
co-set:134	HMR_0963_lvr	2 gthrd_m_lvr + 5HPET_m_lvr -> h2o_m_lvr + gthox_m_lvr + C04805_m_lvr
co-set:134	RE3470M_lvr	nadp_m_lvr + leuktrB4_m_lvr <=> h_m_lvr + nadph_m_lvr + CE7097_m_lvr
co-set:134	RE3476M_lvr	nadp_m_lvr + C04805_m_lvr <=> h_m_lvr + nadph_m_lvr + CE2084_m_lvr
co-set:134	RE3526M_lvr	o2_m_lvr + 2 CE2084_m_lvr -> 2 CE7097_m_lvr
co-set:135	HMR_0906_lvr	uacgam_c_lvr + galacglcgal14acglcgalgluside_hs_c_lvr -> h_c_lvr + udp_c_lvr + acglcgalacglcgal14acglcgalgluside_hs_c_lvr
co-set:135	HMR_0907_lvr	udpgal_c_lvr + acglcgalacglcgal14acglcgalgluside_hs_c_lvr -> udp_c_lvr + M02186_c_lvr
co-set:135	HMR_0908_lvr	gdpfuc_c_lvr + M02186_c_lvr -> gdp_c_lvr + M02490_c_lvr
co-set:135	HMR_0909_lvr	gdpfuc_c_lvr + M02490_c_lvr -> gdp_c_lvr + M01881_c_lvr
co-set:135	HMR_9644_lvr	M01881_c_lvr <=> M01881_e
co-set:136	HMR_0593_lvr	HC02048_c_lvr + HC02042_c_lvr -> coa_c_lvr + HC02054_c_lvr
co-set:136	HMR_0601_lvr	h2o_c_lvr + HC02054_c_lvr -> pi_c_lvr + HC02060_c_lvr
co-set:136	HMR_0672_lvr	h2o_c_lvr + HC02060_c_lvr -> HC02076_c_lvr + HC02070_c_lvr
co-set:136	HMR_0678_lvr	atp_c_lvr + HC02076_c_lvr -> h_c_lvr + adp_c_lvr + HC02042_c_lvr
co-set:136	HMR_0753_lvr	h2o_c_lvr + h_c_lvr + dhcrm_hs_c_lvr <=> sphgn_c_lvr + HC02070_c_lvr
co-set:137	HMR_0467_lvr	pail_hs_c_lvr <=> pail_hs_r_lvr
co-set:137	PA_HSter_lvr	pa_hs_c_lvr <=> pa_hs_r_lvr
co-set:137	RE3273C_1_lvr	h2o_c_lvr + pail_hs_c_lvr <=> h_c_lvr + pa_hs_c_lvr + inost_c_lvr
co-set:137	RE3273R_1_lvr	h2o_r_lvr + pail_hs_r_lvr <=> h_r_lvr + pa_hs_r_lvr + inost_r_lvr
co-set:137	r0826_lvr	inost_c_lvr -> inost_r_lvr
co-set:138	GLACter_lvr	glac_c_lvr <=> glac_r_lvr
co-set:138	GLNLASEer_lvr	h_r_lvr + guln__L_r_lvr <=> h2o_r_lvr + gullac_r_lvr
co-set:138	GLRASE_lvr	nadp_c_lvr + gullac_c_lvr <=> h_c_lvr + nadph_c_lvr + glac_c_lvr
co-set:138	GULLACter_lvr	gullac_c_lvr -> gullac_r_lvr
co-set:138	UROLACer_lvr	h_r_lvr + glcur_r_lvr <=> h2o_r_lvr + glac_r_lvr
co-set:139	GGT5r_lvr	h2o_r_lvr + leuktrC4_r_lvr <=> glu__L_r_lvr + leuktrD4_r_lvr
co-set:139	GLUtr_lvr	glu__L_c_lvr <=> glu__L_r_lvr
co-set:139	LEUKTRA4tr_lvr	leuktrA4_c_lvr <=> leuktrA4_r_lvr
co-set:139	LEUKTRD4tr_lvr	leuktrD4_c_lvr <=> leuktrD4_r_lvr
co-set:139	LTC4Sr_lvr	gthrd_r_lvr + leuktrA4_r_lvr -> leuktrC4_r_lvr
co-set:140	GGNG_lvr	8 udpg_c_lvr + Tyr_ggn_c_lvr -> 8 h_c_lvr + 8 udp_c_lvr + ggn_c_lvr
co-set:140	GLBRAN_lvr	glygn1_c_lvr -> glygn2_c_lvr
co-set:140	GLGNS1_lvr	3 udpg_c_lvr + ggn_c_lvr -> 3 h_c_lvr + 3 udp_c_lvr + glygn1_c_lvr
co-set:140	GLPASE1_lvr	3 pi_c_lvr + glygn2_c_lvr -> 3 g1p_c_lvr + dxtrn_c_lvr
co-set:140	GLPASE2_lvr	7 h2o_c_lvr + glygn3_c_lvr -> 7 glc__D_c_lvr + Tyr_ggn_c_lvr
co-set:141	FAOXC14DCC12DCx_lvr	nad_x_lvr + o2_x_lvr + h2o_x_lvr + coa_x_lvr + c14dccoa_x_lvr -> h_x_lvr + nadh_x_lvr + h2o2_x_lvr + accoa_x_lvr + c12dccoa_x_lvr
co-set:141	FAOXC16DCC14DCx_lvr	nad_x_lvr + o2_x_lvr + h2o_x_lvr + coa_x_lvr + hexdicoa_x_lvr -> h_x_lvr + nadh_x_lvr + h2o2_x_lvr + accoa_x_lvr + c14dccoa_x_lvr
co-set:141	FAOXC16DCr_lvr	atp_r_lvr + coa_r_lvr + hexdiac_r_lvr -> amp_r_lvr + ppi_r_lvr + hexdicoa_r_lvr
co-set:141	HEXDIACtr_lvr	hexdiac_c_lvr <=> hexdiac_r_lvr
co-set:141	HEXDICOAACBPx_lvr	hexdicoa_r_lvr -> hexdicoa_x_lvr
co-set:142	DCIm_lvr	dd2coa_m_lvr <=> dd3coa_m_lvr
co-set:142	HMR_3234_lvr	fad_m_lvr + M01141_m_lvr -> fadh2_m_lvr + M03022_m_lvr
co-set:142	HMR_3235_lvr	h2o_m_lvr + M03022_m_lvr -> M01573_m_lvr
co-set:142	HMR_3236_lvr	nad_m_lvr + M01573_m_lvr -> h_m_lvr + nadh_m_lvr + M00885_m_lvr
co-set:142	HMR_3237_lvr	coa_m_lvr + M00885_m_lvr -> accoa_m_lvr + dd3coa_m_lvr
co-set:143	CSPG_Ct_lvr	cspg_c_g_lvr -> cspg_c_e
co-set:143	EX_cspg_c_e	cspg_c_e ->
co-set:143	GALNACT3g_lvr	uacgam_g_lvr + cs_c_pre2_g_lvr -> h_g_lvr + udp_g_lvr + cs_c_pre3_g_lvr
co-set:143	GLCAT3g_lvr	udpglcur_g_lvr + cs_c_d_e_pre1_g_lvr -> h_g_lvr + udp_g_lvr + cs_c_pre2_g_lvr
co-set:143	S6T20g_lvr	paps_g_lvr + cs_c_pre3_g_lvr -> h_g_lvr + cspg_c_g_lvr + pap_g_lvr
co-set:144	CSPG_Bt_lvr	cspg_b_g_lvr -> cspg_b_e
co-set:144	EX_cspg_b_e	cspg_b_e ->
co-set:144	GLCAE1g_lvr	cs_a_b_pre3_g_lvr -> cs_b_pre4_g_lvr
co-set:144	S2T3g_lvr	paps_g_lvr + cs_b_pre5_g_lvr -> h_g_lvr + cspg_b_g_lvr + pap_g_lvr
co-set:144	S4T6g_lvr	paps_g_lvr + cs_b_pre4_g_lvr -> h_g_lvr + pap_g_lvr + cs_b_pre5_g_lvr
co-set:145	CRNtim_lvr	crn_m_lvr <=> crn_c_lvr
co-set:145	DMHPTCRNt_lvr	dmhptcrn_c_lvr <=> dmhptcrn_m_lvr
co-set:145	HMR_2624_lvr	crn_c_lvr + ptdcacrn_m_lvr <=> crn_m_lvr + ptdcacrn_c_lvr
co-set:145	HMR_8418_lvr	crn_m_lvr + dmhptcrn_c_lvr <=> crn_c_lvr + dmhptcrn_m_lvr
co-set:145	PTDCACRNt_lvr	ptdcacrn_c_lvr <=> ptdcacrn_m_lvr
co-set:146	C4DCCACT_lvr	c4dc_x_lvr <=> c4dc_c_lvr
co-set:146	FAOXC4C4DCc_lvr	crn_c_lvr + succoa_c_lvr <=> coa_c_lvr + c4dc_c_lvr
co-set:146	SUCCCROT_lvr	crn_x_lvr + succoa_x_lvr <=> coa_x_lvr + c4dc_x_lvr
co-set:146	SUCCOAPET_lvr	h2o_x_lvr + succoa_x_lvr -> h_x_lvr + coa_x_lvr + succ_x_lvr
co-set:146	SUCCtp_lvr	succ_c_lvr <=> succ_x_lvr
co-set:147	APOCFm_lvr	apoC_m_lvr + lys__L_m_lvr -> h2o_m_lvr + h_m_lvr + apoC_Lys_m_lvr
co-set:147	APOC_LYS_BTNPm_lvr	h2o_m_lvr + apoC_Lys_btn_m_lvr -> apoC_m_lvr + biocyt_m_lvr
co-set:147	BACCLm_lvr	h_m_lvr + atp_m_lvr + btn_m_lvr -> ppi_m_lvr + btamp_m_lvr
co-set:147	BTNDm_lvr	h2o_m_lvr + biocyt_m_lvr -> lys__L_m_lvr + btn_m_lvr
co-set:147	BTNPLm_lvr	apoC_Lys_m_lvr + btamp_m_lvr -> h_m_lvr + amp_m_lvr + apoC_Lys_btn_m_lvr
co-set:148	ACCOAtn_lvr	accoa_c_lvr <=> accoa_n_lvr
co-set:148	ACHtn_lvr	ach_n_lvr <=> ach_c_lvr
co-set:148	CHATn_lvr	accoa_n_lvr + chol_n_lvr <=> ach_n_lvr + coa_n_lvr
co-set:148	CHOLtn_lvr	chol_c_lvr <=> chol_n_lvr
co-set:148	COAtn_lvr	coa_c_lvr <=> coa_n_lvr
co-set:149	2M3HVACc_lvr	h_c_lvr + nadh_c_lvr + 2m3ovac_c_lvr <=> nad_c_lvr + 2m3hvac_c_lvr
co-set:149	2M3HVACte_lvr	2m3hvac_c_lvr -> 2m3hvac_e
co-set:149	2M3OVACm_lvr	h2o_m_lvr + 2m3ovcoa_m_lvr -> h_m_lvr + coa_m_lvr + 2m3ovac_m_lvr
co-set:149	2M3OVACtm_lvr	2m3ovac_m_lvr -> 2m3ovac_c_lvr
co-set:149	2M3OVCOAm_lvr	2 ppcoa_m_lvr <=> coa_m_lvr + 2m3ovcoa_m_lvr
co-set:150	2M3HBUc_lvr	h2o_m_lvr + 3hmbcoa_m_lvr -> h_m_lvr + coa_m_lvr + 2m3hbu_m_lvr
co-set:150	2M3HBUte_lvr	2m3hbu_c_lvr -> 2m3hbu_e
co-set:150	2M3HBUtm_lvr	2m3hbu_m_lvr -> 2m3hbu_c_lvr
co-set:150	ACACT10m_lvr	coa_m_lvr + 2maacoa_m_lvr <=> ppcoa_m_lvr + accoa_m_lvr
co-set:150	HACD9m_lvr	3hmbcoa_m_lvr + nad_m_lvr <=> h_m_lvr + nadh_m_lvr + 2maacoa_m_lvr
co-set:151	HMR_3023_kdny	M02112_c_kdny -> M02112_x_kdny
co-set:151	HMR_3326_kdny	o2_x_kdny + M02112_x_kdny -> h2o2_x_kdny + M03016_x_kdny
co-set:151	HMR_3327_kdny	h2o_x_kdny + M03016_x_kdny -> M00715_x_kdny
co-set:151	HMR_3328_kdny	nad_x_kdny + M00715_x_kdny -> h_x_kdny + nadh_x_kdny + M00879_x_kdny
co-set:151	HMR_3329_kdny	coa_x_kdny + M00879_x_kdny -> accoa_x_kdny + nrvnccoa_x_kdny
co-set:152	HMR_0906_kdny	uacgam_c_kdny + galacglcgal14acglcgalgluside_hs_c_kdny -> h_c_kdny + udp_c_kdny + acglcgalacglcgal14acglcgalgluside_hs_c_kdny
co-set:152	HMR_0907_kdny	udpgal_c_kdny + acglcgalacglcgal14acglcgalgluside_hs_c_kdny -> udp_c_kdny + M02186_c_kdny
co-set:152	HMR_0908_kdny	gdpfuc_c_kdny + M02186_c_kdny -> gdp_c_kdny + M02490_c_kdny
co-set:152	HMR_0909_kdny	gdpfuc_c_kdny + M02490_c_kdny -> gdp_c_kdny + M01881_c_kdny
co-set:152	HMR_9644_kdny	M01881_c_kdny <=> M01881_e
co-set:153	HMR_0593_kdny	HC02048_c_kdny + HC02042_c_kdny -> coa_c_kdny + HC02054_c_kdny
co-set:153	HMR_0601_kdny	h2o_c_kdny + HC02054_c_kdny -> pi_c_kdny + HC02060_c_kdny
co-set:153	HMR_0672_kdny	h2o_c_kdny + HC02060_c_kdny -> HC02076_c_kdny + HC02070_c_kdny
co-set:153	HMR_0678_kdny	atp_c_kdny + HC02076_c_kdny -> h_c_kdny + adp_c_kdny + HC02042_c_kdny
co-set:153	HMR_0753_kdny	h2o_c_kdny + h_c_kdny + dhcrm_hs_c_kdny <=> sphgn_c_kdny + HC02070_c_kdny
co-set:154	BGAL3l_kdny	h2o_l_kdny + gd1b_hs_l_kdny -> gal_l_kdny + gd2_hs_l_kdny
co-set:154	HEXA2l_kdny	h2o_l_kdny + gd2_hs_l_kdny -> acgal_l_kdny + gd3_hs_l_kdny
co-set:154	GD1Btl_kdny	gd1b_hs_c_kdny <=> gd1b_hs_l_kdny
co-set:154	GD3tlc_kdny	gd3_hs_l_kdny -> gd3_hs_c_kdny
co-set:154	HMR_0842_kdny	gd3_hs_c_kdny + udpacgal_c_kdny -> h_c_kdny + udp_c_kdny + gd2_hs_c_kdny
co-set:155	BGAL2l_kdny	h2o_l_kdny + ga1_hs_l_kdny -> gal_l_kdny + ga2_hs_l_kdny
co-set:155	GA1tl_kdny	ga1_hs_e -> ga1_hs_l_kdny
co-set:155	HEXAHBl_kdny	h2o_l_kdny + ga2_hs_l_kdny -> acgal_l_kdny + galgluside_hs_l_kdny
co-set:155	NEU310e_kdny	h2o_e + gd1c_hs_e -> acnam_e + gm1b_hs_e
co-set:155	NEU39e_kdny	h2o_e + gm1b_hs_e -> acnam_e + ga1_hs_e
co-set:156	2M3OVCOAm_kdny	2 ppcoa_m_kdny <=> coa_m_kdny + 2m3ovcoa_m_kdny
co-set:156	2M3OVACm_kdny	h2o_m_kdny + 2m3ovcoa_m_kdny -> h_m_kdny + coa_m_kdny + 2m3ovac_m_kdny
co-set:156	2M3OVACtm_kdny	2m3ovac_m_kdny -> 2m3ovac_c_kdny
co-set:156	2M3HVACc_kdny	h_c_kdny + nadh_c_kdny + 2m3ovac_c_kdny <=> nad_c_kdny + 2m3hvac_c_kdny
co-set:156	2M3HVACte_kdny	2m3hvac_c_kdny -> 2m3hvac_e
co-set:157	CE2176tm_kdny	CE2176_c_kdny -> CE2176_m_kdny
co-set:157	NACVANALAm_kdny	accoa_m_kdny + CE2176_m_kdny -> h_m_kdny + coa_m_kdny + nacvanala_m_kdny
co-set:157	NACVANALAtm_kdny	nacvanala_m_kdny -> nacvanala_c_kdny
co-set:157	NACVANALAte_kdny	nacvanala_c_kdny -> nacvanala_e
co-set:157	EX_nacvanala_e	nacvanala_e ->
co-set:158	PHACCOAGLYACm_kdny	gly_m_kdny + phaccoa_m_kdny <=> h_m_kdny + coa_m_kdny + pheacgly_m_kdny
co-set:158	PHEACGLYsec_kdny	pheacgly_c_kdny -> pheacgly_e
co-set:158	PHEACGLYtm_kdny	pheacgly_m_kdny <=> pheacgly_c_kdny
co-set:158	PACCOALm_kdny	coa_m_kdny + atp_m_kdny + pac_m_kdny -> amp_m_kdny + ppi_m_kdny + phaccoa_m_kdny
co-set:158	PACALDtm_kdny	pacald_c_kdny <=> pacald_m_kdny
co-set:159	FAOXC5C5OHm_kdny	h2o_m_kdny + 3mb2coa_m_kdny -> 3ivcoa_m_kdny
co-set:159	3HIVAcm_kdny	h2o_m_kdny + 3ivcoa_m_kdny -> h_m_kdny + coa_m_kdny + 3hivac_m_kdny
co-set:159	3HIVActm_kdny	3hivac_m_kdny -> 3hivac_c_kdny
co-set:159	3HIVActe_kdny	3hivac_c_kdny -> 3hivac_e
co-set:159	EX_3hivac_e	3hivac_e ->
co-set:160	FAOXC14DCC12DCx_kdny	nad_x_kdny + coa_x_kdny + o2_x_kdny + h2o_x_kdny + c14dccoa_x_kdny -> h_x_kdny + nadh_x_kdny + accoa_x_kdny + h2o2_x_kdny + c12dccoa_x_kdny
co-set:160	FAOXC16DCC14DCx_kdny	nad_x_kdny + coa_x_kdny + o2_x_kdny + h2o_x_kdny + hexdicoa_x_kdny -> h_x_kdny + nadh_x_kdny + accoa_x_kdny + h2o2_x_kdny + c14dccoa_x_kdny
co-set:160	FAOXC16DCr_kdny	atp_r_kdny + coa_r_kdny + hexdiac_r_kdny -> amp_r_kdny + ppi_r_kdny + hexdicoa_r_kdny
co-set:160	HEXDIACtr_kdny	hexdiac_c_kdny <=> hexdiac_r_kdny
co-set:160	HEXDICOAACBPx_kdny	hexdicoa_r_kdny -> hexdicoa_x_kdny
co-set:161	FAOXC141C121x_kdny	nad_x_kdny + coa_x_kdny + o2_x_kdny + h2o_x_kdny + tetde5coa_x_kdny -> h_x_kdny + nadh_x_kdny + accoa_x_kdny + h2o2_x_kdny + dd3coa_x_kdny
co-set:161	FAOXC161C141x_kdny	nad_x_kdny + coa_x_kdny + o2_x_kdny + h2o_x_kdny + hexde7coa_x_kdny -> h_x_kdny + nadh_x_kdny + accoa_x_kdny + h2o2_x_kdny + tetde5coa_x_kdny
co-set:161	FAOXC181C161x_kdny	nad_x_kdny + coa_x_kdny + o2_x_kdny + h2o_x_kdny + ocde9ecoa_x_kdny -> h_x_kdny + nadh_x_kdny + accoa_x_kdny + h2o2_x_kdny + hexde7coa_x_kdny
co-set:161	FAOXC201C181x_kdny	nad_x_kdny + coa_x_kdny + o2_x_kdny + h2o_x_kdny + ei11ecoa_x_kdny -> h_x_kdny + nadh_x_kdny + accoa_x_kdny + h2o2_x_kdny + ocde9ecoa_x_kdny
co-set:161	FAOXC221C201x_kdny	nad_x_kdny + coa_x_kdny + o2_x_kdny + h2o_x_kdny + doco13ecoa_x_kdny -> h_x_kdny + nadh_x_kdny + accoa_x_kdny + h2o2_x_kdny + ei11ecoa_x_kdny
co-set:162	RE3011M_kdny	nad_m_kdny + leuktrB4woh_m_kdny <=> h_m_kdny + nadh_m_kdny + CE2053_m_kdny
co-set:162	RE3012M_kdny	h2o_m_kdny + nad_m_kdny + CE2053_m_kdny <=> 2 h_m_kdny + nadh_m_kdny + leuktrB4wcooh_m_kdny
co-set:162	RE3597M_kdny	h_m_kdny + nadph_m_kdny + leuktrB4wcooh_m_kdny <=> nadp_m_kdny + CE5947_m_kdny
co-set:162	HMR_1127_kdny	o2_m_kdny + h_m_kdny + nadph_m_kdny + leuktrB4_m_kdny -> h2o_m_kdny + nadp_m_kdny + leuktrB4woh_m_kdny
co-set:162	HMR_1243_kdny	CE5947_c_kdny <=> CE5947_m_kdny
co-set:163	RE2122C_kdny	amet_c_kdny + 34dhphe_c_kdny -> h_c_kdny + ahcys_c_kdny + CE2176_c_kdny
co-set:163	VANILPYRc_kdny	akg_c_kdny + CE2176_c_kdny <=> glu__L_c_kdny + vanilpyr_c_kdny
co-set:163	VANILLACc_kdny	h_c_kdny + nadh_c_kdny + vanilpyr_c_kdny <=> nad_c_kdny + vanillac_c_kdny
co-set:163	VANILLACte_kdny	vanillac_c_kdny -> vanillac_e
co-set:163	EX_vanillac_e	vanillac_e ->
co-set:164	RE0512M_kdny	nad_m_kdny + CE2421_m_kdny -> h_m_kdny + nadh_m_kdny + CE0713_m_kdny
co-set:164	RE1516M_kdny	fad_m_kdny + lnlccoa_m_kdny <=> fadh2_m_kdny + CE2434_m_kdny
co-set:164	RE1517M_kdny	fad_m_kdny + CE0849_m_kdny <=> fadh2_m_kdny + CE2433_m_kdny
co-set:164	RE1523M_kdny	h2o_m_kdny + CE2434_m_kdny <=> CE2421_m_kdny
co-set:164	RE1531M_kdny	coa_m_kdny + CE0713_m_kdny <=> accoa_m_kdny + CE0849_m_kdny
co-set:165	r1437_kdny	cys__L_c_kdny -> cys__L_m_kdny
co-set:165	RE2223M_kdny	accoa_m_kdny + cys__L_m_kdny <=> h_m_kdny + coa_m_kdny + CE1310_m_kdny
co-set:165	NACCYStm_kdny	CE1310_m_kdny <=> CE1310_c_kdny
co-set:165	NACCYSte_kdny	CE1310_c_kdny <=> CE1310_e
co-set:165	EX_CE1310_e	CE1310_e ->
co-set:166	TTDCPT2_kdny	coa_m_kdny + ttdcrn_m_kdny <=> crn_m_kdny + tdcoa_m_kdny
co-set:166	TTDCPT1_kdny	crn_c_kdny + tdcoa_c_kdny <=> coa_c_kdny + ttdcrn_c_kdny
co-set:166	HMR_2608_kdny	coa_c_kdny + M02973_c_kdny <=> crn_c_kdny + tdcoa_c_kdny
co-set:166	HMR_2609_kdny	crn_c_kdny + M02973_m_kdny <=> crn_m_kdny + M02973_c_kdny
co-set:166	HMR_2610_kdny	coa_m_kdny + M02973_m_kdny <=> crn_m_kdny + tdcoa_m_kdny
co-set:167	SUCCtp_kdny	succ_c_kdny <=> succ_x_kdny
co-set:167	C4DCCACT_kdny	c4dc_x_kdny <=> c4dc_c_kdny
co-set:167	FAOXC4C4DCc_kdny	crn_c_kdny + succoa_c_kdny <=> coa_c_kdny + c4dc_c_kdny
co-set:167	SUCCCROT_kdny	crn_x_kdny + succoa_x_kdny <=> coa_x_kdny + c4dc_x_kdny
co-set:167	SUCCOAPET_kdny	h2o_x_kdny + succoa_x_kdny -> h_x_kdny + coa_x_kdny + succ_x_kdny
co-set:168	PA_HSter_kdny	pa_hs_c_kdny <=> pa_hs_r_kdny
co-set:168	r0826_kdny	inost_c_kdny -> inost_r_kdny
co-set:168	RE3273C_1_kdny	h2o_c_kdny + pail_hs_c_kdny <=> h_c_kdny + pa_hs_c_kdny + inost_c_kdny
co-set:168	RE3273R_1_kdny	h2o_r_kdny + pail_hs_r_kdny <=> h_r_kdny + pa_hs_r_kdny + inost_r_kdny
co-set:168	HMR_0467_kdny	pail_hs_c_kdny <=> pail_hs_r_kdny
co-set:169	MDRPD_kdny	5mdru1p_c_kdny -> h2o_c_kdny + dkmpp_c_kdny
co-set:169	MTAP_kdny	pi_c_kdny + 5mta_c_kdny -> ade_c_kdny + 5mdr1p_c_kdny
co-set:169	ACDO_kdny	o2_c_kdny + dhmtp_c_kdny -> h_c_kdny + for_c_kdny + 2kmb_c_kdny
co-set:169	DKMPPD3_1_kdny	h2o_c_kdny + dkmpp_c_kdny -> h_c_kdny + pi_c_kdny + dhmtp_c_kdny
co-set:169	MTRI_kdny	5mdr1p_c_kdny <=> 5mdru1p_c_kdny
co-set:170	HPYRtp_kdny	hpyr_c_kdny <=> hpyr_x_kdny
co-set:170	SERtp_kdny	ser__L_c_kdny <=> ser__L_x_kdny
co-set:170	SPTix_kdny	pyr_x_kdny + ser__L_x_kdny -> ala__L_x_kdny + hpyr_x_kdny
co-set:170	SPTc_kdny	pyr_c_kdny + ser__L_c_kdny -> ala__L_c_kdny + hpyr_c_kdny
co-set:170	HMR_4790_kdny	ala__L_c_kdny <=> ala__L_x_kdny
co-set:171	GLACter_kdny	glac_c_kdny <=> glac_r_kdny
co-set:171	GLNLASEer_kdny	h_r_kdny + guln__L_r_kdny <=> h2o_r_kdny + gullac_r_kdny
co-set:171	GLRASE_kdny	nadp_c_kdny + gullac_c_kdny <=> h_c_kdny + nadph_c_kdny + glac_c_kdny
co-set:171	GULLACter_kdny	gullac_c_kdny -> gullac_r_kdny
co-set:171	UROLACer_kdny	h_r_kdny + glcur_r_kdny <=> h2o_r_kdny + glac_r_kdny
co-set:172	GGT5r_kdny	h2o_r_kdny + leuktrC4_r_kdny <=> glu__L_r_kdny + leuktrD4_r_kdny
co-set:172	GLUtr_kdny	glu__L_c_kdny <=> glu__L_r_kdny
co-set:172	LEUKTRA4tr_kdny	leuktrA4_c_kdny <=> leuktrA4_r_kdny
co-set:172	LEUKTRD4tr_kdny	leuktrD4_c_kdny <=> leuktrD4_r_kdny
co-set:172	LTC4Sr_kdny	gthrd_r_kdny + leuktrA4_r_kdny -> leuktrC4_r_kdny
co-set:173	GGNG_kdny	Tyr_ggn_c_kdny + 8 udpg_c_kdny -> 8 h_c_kdny + 8 udp_c_kdny + ggn_c_kdny
co-set:173	GLBRAN_kdny	glygn1_c_kdny -> glygn2_c_kdny
co-set:173	GLGNS1_kdny	3 udpg_c_kdny + ggn_c_kdny -> 3 h_c_kdny + 3 udp_c_kdny + glygn1_c_kdny
co-set:173	GLPASE1_kdny	3 pi_c_kdny + glygn2_c_kdny -> 3 g1p_c_kdny + dxtrn_c_kdny
co-set:173	GLPASE2_kdny	7 h2o_c_kdny + glygn3_c_kdny -> 7 glc__D_c_kdny + Tyr_ggn_c_kdny
co-set:174	GAL3ST11_kdny	paps_g_kdny + galside_hs_g_kdny -> h_g_kdny + pap_g_kdny + sgalside_hs_g_kdny
co-set:174	GALSIDEtg_kdny	galside_hs_c_kdny <=> galside_hs_g_kdny
co-set:174	SGALSIDEtg_kdny	sgalside_hs_c_kdny <=> sgalside_hs_g_kdny
co-set:174	MYELIN_HSSYN_kdny	pail_hs_c_kdny + pchol_hs_c_kdny + pe_hs_c_kdny + chsterol_c_kdny + ps_hs_c_kdny + sgalside_hs_c_kdny + sphmyln_hs_c_kdny -> myelin_hs_c_kdny
co-set:174	DM_myelin_hs_c_kdny	myelin_hs_c_kdny ->
co-set:175	DIGALSGALSIDEtg_kdny	digalsgalside_hs_c_kdny <=> digalsgalside_hs_g_kdny
co-set:175	DIGALSIDEtg_kdny	digalside_hs_c_kdny <=> digalside_hs_g_kdny
co-set:175	GAL3ST12_kdny	digalside_hs_g_kdny + paps_g_kdny -> h_g_kdny + digalsgalside_hs_g_kdny + pap_g_kdny
co-set:175	PAPStg_kdny	paps_c_kdny <=> paps_g_kdny
co-set:175	PAPtg_kdny	pap_g_kdny -> pap_c_kdny
co-set:176	DECDPtm_kdny	decdp_c_kdny <=> decdp_m_kdny
co-set:176	DHDPBMTm_kdny	3dpdhb_m_kdny + amet_m_kdny -> h_m_kdny + ahcys_m_kdny + 3dpdhb_me_m_kdny
co-set:176	DPHMBDCm_kdny	h_m_kdny + 3dpdhb_me_m_kdny -> co2_m_kdny + 2dp6mep_m_kdny
co-set:176	DPPS_kdny	7 ipdp_c_kdny + frdp_c_kdny -> 7 ppi_c_kdny + decdp_c_kdny
co-set:176	HBZOPT10m_kdny	4hbz_m_kdny + decdp_m_kdny -> 3dphb_m_kdny + ppi_m_kdny
co-set:177	DCIm_kdny	dd2coa_m_kdny <=> dd3coa_m_kdny
co-set:177	HMR_3234_kdny	fad_m_kdny + M01141_m_kdny -> fadh2_m_kdny + M03022_m_kdny
co-set:177	HMR_3235_kdny	h2o_m_kdny + M03022_m_kdny -> M01573_m_kdny
co-set:177	HMR_3236_kdny	nad_m_kdny + M01573_m_kdny -> h_m_kdny + nadh_m_kdny + M00885_m_kdny
co-set:177	HMR_3237_kdny	coa_m_kdny + M00885_m_kdny -> accoa_m_kdny + dd3coa_m_kdny
co-set:178	APOCFm_kdny	apoC_m_kdny + lys__L_m_kdny -> h2o_m_kdny + h_m_kdny + apoC_Lys_m_kdny
co-set:178	APOC_LYS_BTNPm_kdny	h2o_m_kdny + apoC_Lys_btn_m_kdny -> apoC_m_kdny + biocyt_m_kdny
co-set:178	BACCLm_kdny	h_m_kdny + atp_m_kdny + btn_m_kdny -> ppi_m_kdny + btamp_m_kdny
co-set:178	BTNDm_kdny	h2o_m_kdny + biocyt_m_kdny -> lys__L_m_kdny + btn_m_kdny
co-set:178	BTNPLm_kdny	apoC_Lys_m_kdny + btamp_m_kdny -> h_m_kdny + amp_m_kdny + apoC_Lys_btn_m_kdny
co-set:179	AMACR2p_kdny	0.5 o2_x_kdny + dhcholestancoa_x_kdny -> dhcholoylcoa_x_kdny + h2o_x_kdny
co-set:179	BAAT3x_kdny	gly_x_kdny + dgcholcoa_x_kdny -> coa_x_kdny + dgchol_x_kdny
co-set:179	DGCHOLtx_kdny	dgchol_x_kdny <=> dgchol_c_kdny
co-set:179	SCP2x_1_kdny	8 coa_x_kdny + 7 dhcholoylcoa_x_kdny + 2 h2o_x_kdny + 3 co2_x_kdny -> 7 dgcholcoa_x_kdny + 8 ppcoa_x_kdny
co-set:179	r0698_kdny	4 h_x_kdny + dcholcoa_x_kdny + ppcoa_x_kdny -> coa_x_kdny + h2o_x_kdny + dhcholestancoa_x_kdny
co-set:180	ACCOAtn_kdny	accoa_c_kdny <=> accoa_n_kdny
co-set:180	ACHtn_kdny	ach_n_kdny <=> ach_c_kdny
co-set:180	CHATn_kdny	accoa_n_kdny + chol_n_kdny <=> ach_n_kdny + coa_n_kdny
co-set:180	CHOLtn_kdny	chol_c_kdny <=> chol_n_kdny
co-set:180	COAtn_kdny	coa_c_kdny <=> coa_n_kdny
co-set:181	ACACT9p_kdny	coa_x_kdny + 3ohxccoa_x_kdny -> accoa_x_kdny + ttccoa_x_kdny
co-set:181	HEXCCOAtx_kdny	hexccoa_c_kdny <=> hexccoa_x_kdny
co-set:181	HMR_3057_kdny	o2_x_kdny + hexccoa_x_kdny -> h2o2_x_kdny + M00049_x_kdny
co-set:181	HMR_3058_kdny	h2o_x_kdny + M00049_x_kdny -> M00783_x_kdny
co-set:181	HMR_3059_kdny	nad_x_kdny + M00783_x_kdny -> h_x_kdny + nadh_x_kdny + 3ohxccoa_x_kdny
co-set:182	ACACT10m_kdny	coa_m_kdny + 2maacoa_m_kdny <=> accoa_m_kdny + ppcoa_m_kdny
co-set:182	HACD9m_kdny	nad_m_kdny + 3hmbcoa_m_kdny <=> h_m_kdny + nadh_m_kdny + 2maacoa_m_kdny
co-set:182	2M3HBUc_kdny	h2o_m_kdny + 3hmbcoa_m_kdny -> h_m_kdny + coa_m_kdny + 2m3hbu_m_kdny
co-set:182	2M3HBUtm_kdny	2m3hbu_m_kdny -> 2m3hbu_c_kdny
co-set:182	2M3HBUte_kdny	2m3hbu_c_kdny -> 2m3hbu_e
co-set:183	RPE_bsc	ru5p__D_c_bsc <=> xu5p__D_c_bsc
co-set:183	TALA_bsc	g3p_c_bsc + s7p_c_bsc <=> e4p_c_bsc + f6p_c_bsc
co-set:183	TKT1_bsc	r5p_c_bsc + xu5p__D_c_bsc <=> g3p_c_bsc + s7p_c_bsc
co-set:183	TKT2_bsc	e4p_c_bsc + xu5p__D_c_bsc <=> g3p_c_bsc + f6p_c_bsc
co-set:184	MCA_bsc	2mcit_c_bsc <=> micit_c_bsc
co-set:184	MCITL2_bsc	micit_c_bsc <=> pyr_c_bsc + succ_c_bsc
co-set:184	MCITS_bsc	h2o_c_bsc + ppcoa_c_bsc + oaa_c_bsc -> h_c_bsc + coa_c_bsc + 2mcit_c_bsc
co-set:184	PPAt6_bsc	h_e + ppa_e <=> h_c_bsc + ppa_c_bsc
co-set:185	INS2D_bsc	nad_c_bsc + inost_c_bsc -> h_c_bsc + nadh_c_bsc + 2ins_c_bsc
co-set:185	INSCR_bsc	atp_c_bsc + 2ins_c_bsc -> 2 h_c_bsc + adp_c_bsc + dhap_c_bsc + msa_c_bsc
co-set:185	INSTt2_bsc	h_e + inost_e -> h_c_bsc + inost_c_bsc
co-set:185	MMSAD3_bsc	nad_c_bsc + coa_c_bsc + msa_c_bsc -> nadh_c_bsc + co2_c_bsc + accoa_c_bsc
co-set:186	GLYAT_bsc	accoa_c_bsc + gly_c_bsc <=> coa_c_bsc + 2aobut_c_bsc
co-set:186	HSK_bsc	atp_c_bsc + hom__L_c_bsc -> h_c_bsc + adp_c_bsc + phom_c_bsc
co-set:186	THRD_bsc	nad_c_bsc + thr__L_c_bsc -> h_c_bsc + nadh_c_bsc + 2aobut_c_bsc
co-set:186	THRS_bsc	h2o_c_bsc + phom_c_bsc -> pi_c_bsc + thr__L_c_bsc
co-set:187	GALTpts_bsc	galt_e + pep_c_bsc -> pyr_c_bsc + galt1p_c_bsc
co-set:187	GLTPD_bsc	nad_c_bsc + galt1p_c_bsc <=> h_c_bsc + nadh_c_bsc + tag6p__D_c_bsc
co-set:187	PFK_2_bsc	atp_c_bsc + tag6p__D_c_bsc -> h_c_bsc + adp_c_bsc + tagdp__D_c_bsc
co-set:187	TGBPA_bsc	tagdp__D_c_bsc <=> dhap_c_bsc + g3p_c_bsc
co-set:188	FTHFD_bsc	h2o_c_bsc + 10fthf_c_bsc -> h_c_bsc + thf_c_bsc + for_c_bsc
co-set:188	GHMT2r_bsc	thf_c_bsc + ser__L_c_bsc <=> h2o_c_bsc + gly_c_bsc + mlthf_c_bsc
co-set:188	MTHFC_bsc	h2o_c_bsc + methf_c_bsc <=> h_c_bsc + 10fthf_c_bsc
co-set:188	MTHFD_bsc	nadp_c_bsc + mlthf_c_bsc <=> nadph_c_bsc + methf_c_bsc
co-set:189	EX_no2_e	no2_e ->
co-set:189	EX_no3_e	no3_e ->
co-set:189	NO3t2_bsc	h_e + no3_e -> h_c_bsc + no3_c_bsc
co-set:189	NTR3B_bsc	2 h_c_bsc + mql7_c_bsc + no3_c_bsc -> 2 h_e + h2o_c_bsc + mqn7_c_bsc + no2_c_bsc
co-set:190	EX_man1p_e	man1p_e ->
co-set:190	MAN1Pt6_bsc	h_e + man1p_e <=> h_c_bsc + man1p_c_bsc
co-set:190	MAN6PI_bsc	man6p_c_bsc <=> f6p_c_bsc
co-set:190	PMANM_bsc	man1p_c_bsc <=> man6p_c_bsc
co-set:191	EX_f6p_e	f6p_e ->
co-set:191	EX_g6p_e	g6p_e ->
co-set:191	F6Pt6_2_bsc	2 pi_c_bsc + f6p_e -> 2 pi_e + f6p_c_bsc
co-set:191	G6Pt6_2_bsc	2 pi_c_bsc + g6p_e -> 2 pi_e + g6p_c_bsc
co-set:192	DPR_bsc	h_c_bsc + nadph_c_bsc + 2dhp_c_bsc -> nadp_c_bsc + pant__R_c_bsc
co-set:192	MOHMT_bsc	h2o_c_bsc + 3mob_c_bsc + mlthf_c_bsc -> thf_c_bsc + 2dhp_c_bsc
co-set:192	PANTS_bsc	atp_c_bsc + ala_B_c_bsc + pant__R_c_bsc -> h_c_bsc + amp_c_bsc + ppi_c_bsc + pnto__R_c_bsc
co-set:192	PNTOt2_bsc	h_e + pnto__R_e <=> h_c_bsc + pnto__R_c_bsc
co-set:193	CTPS1_bsc	atp_c_bsc + nh4_c_bsc + utp_c_bsc -> 2 h_c_bsc + pi_c_bsc + adp_c_bsc + ctp_c_bsc
co-set:193	CYTK1_bsc	atp_c_bsc + cmp_c_bsc <=> adp_c_bsc + cdp_c_bsc
co-set:193	NDPK3_bsc	atp_c_bsc + cdp_c_bsc <=> adp_c_bsc + ctp_c_bsc
co-set:193	UMPK_bsc	atp_c_bsc + ump_c_bsc -> adp_c_bsc + udp_c_bsc
co-set:194	ASPT_bsc	asp__L_c_bsc -> nh4_c_bsc + fum_c_bsc
co-set:194	ASPTA_bsc	akg_c_bsc + asp__L_c_bsc <=> glu__L_c_bsc + oaa_c_bsc
co-set:194	FUM_bsc	h2o_c_bsc + fum_c_bsc <=> mal__L_c_bsc
co-set:194	MDH_bsc	nad_c_bsc + mal__L_c_bsc <=> h_c_bsc + nadh_c_bsc + oaa_c_bsc
co-set:195	ADK2_bsc	amp_c_bsc + pppi_c_bsc <=> adp_c_bsc + ppi_c_bsc
co-set:195	EX_tmp_e	tmp_e ->
co-set:195	TMPHi_bsc	h2o_c_bsc + tmp_c_bsc -> h_c_bsc + pppi_c_bsc
co-set:195	TMPt6_bsc	h_e + tmp_e <=> h_c_bsc + tmp_c_bsc
co-set:196	ACOADH2_bsc	o2_c_bsc + 2 ibcoa_c_bsc -> 2 h2o_c_bsc + 2 2mp2coa_c_bsc
co-set:196	ECOAH2c_bsc	h2o_c_bsc + h_c_bsc + 2mp2coa_c_bsc <=> hibcoa_c_bsc
co-set:196	HIBHr_bsc	h2o_c_bsc + hibcoa_c_bsc -> 2 h_c_bsc + coa_c_bsc + 3hmp_c_bsc
co-set:196	OIVD2_bsc	nad_c_bsc + coa_c_bsc + 3mob_c_bsc -> nadh_c_bsc + co2_c_bsc + ibcoa_c_bsc
co-set:197	ACGK_bsc	atp_c_bsc + acglu_c_bsc -> adp_c_bsc + acg5p_c_bsc
co-set:197	ACOTA_bsc	akg_c_bsc + acorn_c_bsc <=> glu__L_c_bsc + acg5sa_c_bsc
co-set:197	AGPR_bsc	pi_c_bsc + acg5sa_c_bsc + nadp_c_bsc <=> h_c_bsc + acg5p_c_bsc + nadph_c_bsc
co-set:197	ORNTA_1_bsc	akg_c_bsc + orn__L_c_bsc -> glu__L_c_bsc + glu5sa_c_bsc
co-set:198	r0246_lvr	nadp_m_lvr + glyc_m_lvr -> h_m_lvr + nadph_m_lvr + glyald_m_lvr
co-set:198	r0340_lvr	atp_m_lvr + glyc__R_m_lvr -> h_m_lvr + adp_m_lvr + 3pg_m_lvr
co-set:198	r0393_lvr	h2o_m_lvr + nad_m_lvr + glyald_m_lvr -> 2 h_m_lvr + nadh_m_lvr + glyc__R_m_lvr
co-set:198	r0926_lvr	3pg_m_lvr -> 3pg_c_lvr
co-set:199	r0113_lvr	h2o_r_lvr + uacgam_r_lvr -> h_r_lvr + udp_r_lvr + acmana_r_lvr
co-set:199	r0845_lvr	uacgam_c_lvr + ump_r_lvr -> ump_c_lvr + uacgam_r_lvr
co-set:199	r0968_lvr	acmana_r_lvr -> acmana_e
co-set:199	ACMANAt2_bsc	h_e + acmana_e -> h_c_bsc + acmana_c_bsc
co-set:200	TETTET6COAtm_lvr	tettet6coa_c_lvr <=> tettet6coa_m_lvr
co-set:200	TETTET6CPT1_lvr	crn_c_lvr + tettet6coa_c_lvr <=> coa_c_lvr + tettet6crn_c_lvr
co-set:200	TETTET6CPT2_lvr	coa_m_lvr + tettet6crn_m_lvr <=> crn_m_lvr + tettet6coa_m_lvr
co-set:200	TETTET6CRNt_lvr	tettet6crn_c_lvr <=> tettet6crn_m_lvr
co-set:201	TETPENT6COAtm_lvr	tetpent6coa_c_lvr <=> tetpent6coa_m_lvr
co-set:201	TETPENT6CPT1_lvr	crn_c_lvr + tetpent6coa_c_lvr <=> coa_c_lvr + tetpent6crn_c_lvr
co-set:201	TETPENT6CPT2_lvr	coa_m_lvr + tetpent6crn_m_lvr <=> crn_m_lvr + tetpent6coa_m_lvr
co-set:201	TETPENT6CRNt_lvr	tetpent6crn_c_lvr <=> tetpent6crn_m_lvr
co-set:202	TETPENT3COAtm_lvr	tetpent3coa_c_lvr <=> tetpent3coa_m_lvr
co-set:202	TETPENT3CPT1_lvr	crn_c_lvr + tetpent3coa_c_lvr <=> coa_c_lvr + tetpent3crn_c_lvr
co-set:202	TETPENT3CPT2_lvr	coa_m_lvr + tetpent3crn_m_lvr <=> crn_m_lvr + tetpent3coa_m_lvr
co-set:202	TETPENT3CRNt_lvr	tetpent3crn_c_lvr <=> tetpent3crn_m_lvr
co-set:203	SMVACIDitr_lvr	smvacid_c_lvr <=> smvacid_r_lvr
co-set:203	SMVGLUCLAChep_lvr	simvgluc_r_lvr -> glcur_r_lvr + smv_r_lvr
co-set:203	SMVGLUChep_lvr	udpglcur_r_lvr + smvacid_r_lvr -> udp_r_lvr + simvgluc_r_lvr
co-set:203	SMVitr_lvr	smv_c_lvr <=> smv_r_lvr
co-set:204	RSVLAChv_lvr	rsvgluc_r_lvr -> 2 glcur_r_lvr + rsvlac_r_lvr
co-set:204	RSVLACitr_lvr	rsvlac_c_lvr <=> rsvlac_r_lvr
co-set:204	RSVSPONhc_lvr	2 h2o_c_lvr + rsvlac_c_lvr -> 2 h_c_lvr + rsv_c_lvr
co-set:204	RSVitr_lvr	rsv_c_lvr <=> rsv_r_lvr
co-set:205	RE3434C_lvr	h_c_lvr + o2_c_lvr + nadph_c_lvr + CE4988_c_lvr -> h2o_c_lvr + nadp_c_lvr + CE4989_c_lvr
co-set:205	RE3435C_lvr	h_c_lvr + o2_c_lvr + nadph_c_lvr + CE5945_c_lvr -> h2o_c_lvr + nadp_c_lvr + CE5946_c_lvr
co-set:205	RE3436C_lvr	h_c_lvr + o2_c_lvr + nadph_c_lvr + CE4989_c_lvr -> h2o_c_lvr + nadp_c_lvr + CE5945_c_lvr
co-set:205	RE3437C_lvr	CE5946_c_lvr <=> h2o_c_lvr + h_c_lvr + CE5947_c_lvr
co-set:206	RE3241C_lvr	h_c_lvr + malcoa_c_lvr + hdcoa_c_lvr -> coa_c_lvr + co2_c_lvr + CE5160_c_lvr
co-set:206	RE3242C_lvr	h_c_lvr + nadph_c_lvr + CE5160_c_lvr <=> nadp_c_lvr + CE5161_c_lvr
co-set:206	RE3243C_lvr	CE5161_c_lvr <=> h2o_c_lvr + CE5162_c_lvr
co-set:206	RE3244C_lvr	h_c_lvr + nadph_c_lvr + CE5162_c_lvr <=> nadp_c_lvr + odecoa_c_lvr
co-set:207	RE3226C_lvr	h_c_lvr + malcoa_c_lvr + CE5155_c_lvr -> coa_c_lvr + co2_c_lvr + CE5156_c_lvr
co-set:207	RE3234C_lvr	h_c_lvr + nadph_c_lvr + CE5156_c_lvr <=> nadp_c_lvr + CE5157_c_lvr
co-set:207	RE3235C_lvr	CE5157_c_lvr <=> h2o_c_lvr + CE5158_c_lvr
co-set:207	RE3236C_lvr	h_c_lvr + nadph_c_lvr + CE5158_c_lvr <=> nadp_c_lvr + nrvnccoa_c_lvr
co-set:208	RE3225C_lvr	h_c_lvr + malcoa_c_lvr + CE5151_c_lvr -> coa_c_lvr + co2_c_lvr + CE5152_c_lvr
co-set:208	RE3230C_lvr	h_c_lvr + nadph_c_lvr + CE5152_c_lvr <=> nadp_c_lvr + CE5153_c_lvr
co-set:208	RE3231C_lvr	CE5153_c_lvr <=> h2o_c_lvr + CE5154_c_lvr
co-set:208	RE3232C_lvr	h_c_lvr + nadph_c_lvr + CE5154_c_lvr <=> nadp_c_lvr + CE5155_c_lvr
co-set:209	RE3224C_lvr	h_c_lvr + malcoa_c_lvr + odecoa_c_lvr -> coa_c_lvr + co2_c_lvr + CE5144_c_lvr
co-set:209	RE3227C_lvr	h_c_lvr + nadph_c_lvr + CE5144_c_lvr <=> nadp_c_lvr + CE5148_c_lvr
co-set:209	RE3228C_lvr	CE5148_c_lvr <=> h2o_c_lvr + CE5150_c_lvr
co-set:209	RE3229C_lvr	h_c_lvr + nadph_c_lvr + CE5150_c_lvr <=> nadp_c_lvr + CE5151_c_lvr
co-set:210	RE3169C_lvr	h_c_lvr + nadph_c_lvr + CE4852_c_lvr <=> nadp_c_lvr + CE4854_c_lvr
co-set:210	RE3170C_lvr	h_c_lvr + malcoa_c_lvr + eicostetcoa_c_lvr -> coa_c_lvr + co2_c_lvr + CE4850_c_lvr
co-set:210	RE3171C_lvr	h_c_lvr + nadph_c_lvr + CE4850_c_lvr <=> nadp_c_lvr + CE4848_c_lvr
co-set:210	RE3172C_lvr	CE4848_c_lvr <=> h2o_c_lvr + CE4852_c_lvr
co-set:211	RE3165C_lvr	h_c_lvr + malcoa_c_lvr + dlnlcgcoa_c_lvr -> coa_c_lvr + co2_c_lvr + CE4845_c_lvr
co-set:211	RE3166C_lvr	h_c_lvr + nadph_c_lvr + CE4845_c_lvr <=> nadp_c_lvr + CE4844_c_lvr
co-set:211	RE3167C_lvr	CE4844_c_lvr <=> h2o_c_lvr + CE4846_c_lvr
co-set:211	RE3168C_lvr	h_c_lvr + nadph_c_lvr + CE4846_c_lvr <=> nadp_c_lvr + CE4847_c_lvr
co-set:212	RE3161C_lvr	h_c_lvr + malcoa_c_lvr + lnlccoa_c_lvr -> coa_c_lvr + co2_c_lvr + CE4841_c_lvr
co-set:212	RE3162C_lvr	h_c_lvr + nadph_c_lvr + CE4841_c_lvr <=> nadp_c_lvr + CE4840_c_lvr
co-set:212	RE3163C_lvr	CE4840_c_lvr <=> h2o_c_lvr + CE4842_c_lvr
co-set:212	RE3164C_lvr	h_c_lvr + nadph_c_lvr + CE4842_c_lvr <=> nadp_c_lvr + CE4843_c_lvr
co-set:213	RE3119C_lvr	h_c_lvr + nadph_c_lvr + CE4821_c_lvr <=> nadp_c_lvr + clpndcoa_c_lvr
co-set:213	RE3120C_lvr	h_c_lvr + malcoa_c_lvr + tmndnccoa_c_lvr -> coa_c_lvr + co2_c_lvr + CE4819_c_lvr
co-set:213	RE3121C_lvr	h_c_lvr + nadph_c_lvr + CE4819_c_lvr <=> nadp_c_lvr + CE4817_c_lvr
co-set:213	RE3122C_lvr	CE4817_c_lvr <=> h2o_c_lvr + CE4821_c_lvr
co-set:214	RE3106C_lvr	h_c_lvr + nadph_c_lvr + CE4812_c_lvr <=> nadp_c_lvr + eicostetcoa_c_lvr
co-set:214	RE3110C_lvr	h_c_lvr + malcoa_c_lvr + strdnccoa_c_lvr -> coa_c_lvr + co2_c_lvr + CE4811_c_lvr
co-set:214	RE3112C_lvr	h_c_lvr + nadph_c_lvr + CE4811_c_lvr <=> nadp_c_lvr + CE4810_c_lvr
co-set:214	RE3113C_lvr	CE4810_c_lvr <=> h2o_c_lvr + CE4812_c_lvr
co-set:215	RE0565C_lvr	h_c_lvr + malcoa_c_lvr + stcoa_c_lvr -> coa_c_lvr + co2_c_lvr + CE2251_c_lvr
co-set:215	RE0566C_lvr	h_c_lvr + nadph_c_lvr + CE2251_c_lvr <=> nadp_c_lvr + CE2247_c_lvr
co-set:215	RE0567C_lvr	CE2247_c_lvr <=> h2o_c_lvr + CE2243_c_lvr
co-set:215	RE0568C_lvr	h_c_lvr + nadph_c_lvr + CE2243_c_lvr <=> nadp_c_lvr + arachcoa_c_lvr
co-set:216	PPM_lvr	r1p_c_lvr <=> r5p_c_lvr
co-set:216	RPEc_lvr	2 ru5p__D_c_lvr <=> 2 xu5p__D_c_lvr
co-set:216	TKT1_lvr	r5p_c_lvr + xu5p__D_c_lvr <=> s7p_c_lvr + g3p_c_lvr
co-set:216	TKT2_lvr	xu5p__D_c_lvr + e4p_c_lvr <=> g3p_c_lvr + f6p_c_lvr
co-set:217	HMR_7947_lvr	prgnlones_c_lvr <=> prgnlones_r_lvr
co-set:217	PRGNLONEtr_lvr	prgnlone_c_lvr <=> prgnlone_r_lvr
co-set:217	STS4_lvr	h2o_c_lvr + prgnlones_c_lvr <=> h_c_lvr + prgnlone_c_lvr + so4_c_lvr
co-set:217	STS4r_lvr	h2o_r_lvr + prgnlones_r_lvr <=> h_r_lvr + so4_r_lvr + prgnlone_r_lvr
co-set:218	HMR_3244_lvr	fad_m_lvr + vacccoa_m_lvr -> fadh2_m_lvr + M03024_m_lvr
co-set:218	HMR_3245_lvr	h2o_m_lvr + M03024_m_lvr -> M00170_m_lvr
co-set:218	HMR_3246_lvr	nad_m_lvr + M00170_m_lvr -> h_m_lvr + nadh_m_lvr + M00841_m_lvr
co-set:218	HMR_3247_lvr	coa_m_lvr + M00841_m_lvr -> accoa_m_lvr + hdcoa_m_lvr
co-set:219	HMR_3230_lvr	fad_m_lvr + M01191_m_lvr -> fadh2_m_lvr + M03019_m_lvr
co-set:219	HMR_3231_lvr	h2o_m_lvr + M03019_m_lvr -> M00172_m_lvr
co-set:219	HMR_3232_lvr	nad_m_lvr + M00172_m_lvr -> h_m_lvr + nadh_m_lvr + M00849_m_lvr
co-set:219	HMR_3233_lvr	coa_m_lvr + M00849_m_lvr -> accoa_m_lvr + M01141_m_lvr
co-set:220	HMR_3222_lvr	fad_m_lvr + CE5151_m_lvr -> fadh2_m_lvr + CE5150_m_lvr
co-set:220	HMR_3223_lvr	h2o_m_lvr + CE5150_m_lvr -> CE5148_m_lvr
co-set:220	HMR_3224_lvr	nad_m_lvr + CE5148_m_lvr -> h_m_lvr + nadh_m_lvr + CE5144_m_lvr
co-set:220	HMR_3225_lvr	coa_m_lvr + CE5144_m_lvr -> accoa_m_lvr + odecoa_m_lvr
co-set:221	HMR_3111_lvr	fad_m_lvr + arachcoa_m_lvr -> fadh2_m_lvr + CE2243_m_lvr
co-set:221	HMR_3112_lvr	h2o_m_lvr + CE2243_m_lvr -> CE2247_m_lvr
co-set:221	HMR_3113_lvr	nad_m_lvr + CE2247_m_lvr -> h_m_lvr + nadh_m_lvr + CE2251_m_lvr
co-set:221	HMR_3114_lvr	coa_m_lvr + CE2251_m_lvr -> accoa_m_lvr + stcoa_m_lvr
co-set:222	HMR_3094_lvr	o2_x_lvr + occoa_x_lvr -> h2o2_x_lvr + HC01415_x_lvr
co-set:222	HMR_3095_lvr	h2o_x_lvr + HC01415_x_lvr -> HC01405_x_lvr
co-set:222	HMR_3096_lvr	nad_x_lvr + HC01405_x_lvr -> h_x_lvr + nadh_x_lvr + HC01406_x_lvr
co-set:222	HMR_3097_lvr	coa_x_lvr + HC01406_x_lvr -> accoa_x_lvr + hxcoa_x_lvr
co-set:223	HMR_3070_lvr	o2_x_lvr + arachcoa_x_lvr -> h2o2_x_lvr + CE2243_x_lvr
co-set:223	HMR_3071_lvr	h2o_x_lvr + CE2243_x_lvr -> CE2247_x_lvr
co-set:223	HMR_3072_lvr	nad_x_lvr + CE2247_x_lvr -> h_x_lvr + nadh_x_lvr + CE2251_x_lvr
co-set:223	HMR_3073_lvr	coa_x_lvr + CE2251_x_lvr -> accoa_x_lvr + stcoa_x_lvr
co-set:224	HMR_3066_lvr	o2_x_lvr + docoscoa_x_lvr -> h2o2_x_lvr + CE2242_x_lvr
co-set:224	HMR_3067_lvr	h2o_x_lvr + CE2242_x_lvr -> CE2246_x_lvr
co-set:224	HMR_3068_lvr	nad_x_lvr + CE2246_x_lvr -> h_x_lvr + nadh_x_lvr + CE2250_x_lvr
co-set:224	HMR_3069_lvr	coa_x_lvr + CE2250_x_lvr -> accoa_x_lvr + arachcoa_x_lvr
co-set:225	HMR_3062_lvr	o2_x_lvr + ttccoa_x_lvr -> h2o2_x_lvr + CE2245_x_lvr
co-set:225	HMR_3063_lvr	h2o_x_lvr + CE2245_x_lvr -> CE2249_x_lvr
co-set:225	HMR_3064_lvr	nad_x_lvr + CE2249_x_lvr -> h_x_lvr + nadh_x_lvr + CE2253_x_lvr
co-set:225	HMR_3065_lvr	coa_x_lvr + CE2253_x_lvr -> accoa_x_lvr + docoscoa_x_lvr
co-set:226	HMR_2884_lvr	crn_c_lvr + lnlncgcrn_r_lvr <=> lnlncgcrn_c_lvr + crn_r_lvr
co-set:226	HMR_2886_lvr	coa_r_lvr + lnlncgcrn_r_lvr <=> crn_r_lvr + lnlncgcoa_r_lvr
co-set:226	LNLNCGCPT1_lvr	crn_c_lvr + lnlncgcoa_c_lvr <=> coa_c_lvr + lnlncgcrn_c_lvr
co-set:226	r2537_lvr	lnlncgcoa_c_lvr <=> lnlncgcoa_r_lvr
co-set:227	HMR_2821_lvr	crn_c_lvr + odecrn_r_lvr <=> odecrn_c_lvr + crn_r_lvr
co-set:227	HMR_2827_lvr	coa_r_lvr + odecrn_r_lvr <=> crn_r_lvr + odecoa_r_lvr
co-set:227	r1167_lvr	chsterol_r_lvr + odecoa_r_lvr -> coa_r_lvr + HC02023_r_lvr
co-set:227	r1177_lvr	h2o_r_lvr + HC02023_r_lvr -> h_r_lvr + chsterol_r_lvr + ocdcea_r_lvr
co-set:228	HMR_2774_lvr	crn_c_lvr + CE4847_c_lvr <=> coa_c_lvr + M00263_c_lvr
co-set:228	HMR_2775_lvr	crn_m_lvr + M00263_c_lvr <=> crn_c_lvr + M00263_m_lvr
co-set:228	HMR_2776_lvr	crn_m_lvr + CE4847_m_lvr <=> coa_m_lvr + M00263_m_lvr
co-set:228	HMR_3425_lvr	10 h2o_m_lvr + 10 coa_m_lvr + 10 nad_m_lvr + 7 fad_m_lvr + CE4847_m_lvr -> 10 h_m_lvr + 10 nadh_m_lvr + 11 accoa_m_lvr + 7 fadh2_m_lvr
co-set:229	HMR_2771_lvr	crn_c_lvr + M00023_c_lvr <=> h_c_lvr + coa_c_lvr + M00022_c_lvr
co-set:229	HMR_2772_lvr	crn_m_lvr + M00022_c_lvr <=> crn_c_lvr + M00022_m_lvr
co-set:229	HMR_2773_lvr	crn_m_lvr + M00023_m_lvr <=> h_m_lvr + coa_m_lvr + M00022_m_lvr
co-set:229	HMR_3424_lvr	10 h2o_m_lvr + 10 coa_m_lvr + 10 nad_m_lvr + 8 fad_m_lvr + M00023_m_lvr -> 10 h_m_lvr + 10 nadh_m_lvr + 11 accoa_m_lvr + 8 fadh2_m_lvr
co-set:230	HMR_2768_lvr	crn_c_lvr + CE4843_c_lvr <=> coa_c_lvr + M01770_c_lvr
co-set:230	HMR_2769_lvr	crn_c_lvr + M01770_m_lvr <=> crn_m_lvr + M01770_c_lvr
co-set:230	HMR_2770_lvr	crn_m_lvr + CE4843_m_lvr <=> coa_m_lvr + M01770_m_lvr
co-set:230	HMR_3423_lvr	9 h2o_m_lvr + 9 coa_m_lvr + 9 nad_m_lvr + 7 fad_m_lvr + CE4843_m_lvr -> 9 h_m_lvr + 9 nadh_m_lvr + 10 accoa_m_lvr + 7 fadh2_m_lvr
co-set:231	HMR_2739_lvr	crn_c_lvr + CE4854_c_lvr <=> coa_c_lvr + M00261_c_lvr
co-set:231	HMR_2740_lvr	crn_m_lvr + M00261_c_lvr <=> crn_c_lvr + M00261_m_lvr
co-set:231	HMR_2741_lvr	crn_m_lvr + CE4854_m_lvr <=> coa_m_lvr + M00261_m_lvr
co-set:231	HMR_3433_lvr	10 h2o_m_lvr + 10 coa_m_lvr + 10 nad_m_lvr + 6 fad_m_lvr + CE4854_m_lvr -> 10 h_m_lvr + 10 nadh_m_lvr + 11 accoa_m_lvr + 6 fadh2_m_lvr
co-set:232	HMR_2736_lvr	crn_c_lvr + M00343_c_lvr <=> coa_c_lvr + M00342_c_lvr
co-set:232	HMR_2737_lvr	crn_m_lvr + M00342_c_lvr <=> crn_c_lvr + M00342_m_lvr
co-set:232	HMR_2738_lvr	crn_m_lvr + M00343_m_lvr <=> coa_m_lvr + M00342_m_lvr
co-set:232	HMR_3432_lvr	10 h2o_m_lvr + 10 coa_m_lvr + 10 nad_m_lvr + 7 fad_m_lvr + M00343_m_lvr -> 10 h_m_lvr + 10 nadh_m_lvr + 11 accoa_m_lvr + 7 fadh2_m_lvr
co-set:233	HMR_2733_lvr	crn_c_lvr + M00012_c_lvr <=> coa_c_lvr + M00011_c_lvr
co-set:233	HMR_2734_lvr	crn_m_lvr + M00011_c_lvr <=> crn_c_lvr + M00011_m_lvr
co-set:233	HMR_2735_lvr	crn_m_lvr + M00012_m_lvr <=> coa_m_lvr + M00011_m_lvr
co-set:233	HMR_3431_lvr	9 h2o_m_lvr + 9 coa_m_lvr + 9 nad_m_lvr + 6 fad_m_lvr + M00012_m_lvr -> 9 h_m_lvr + 9 nadh_m_lvr + 10 accoa_m_lvr + 6 fadh2_m_lvr
co-set:234	HMR_2708_lvr	crn_c_lvr + M00006_c_lvr <=> coa_c_lvr + M01726_c_lvr
co-set:234	HMR_2709_lvr	crn_c_lvr + M01726_m_lvr <=> crn_m_lvr + M01726_c_lvr
co-set:234	HMR_2710_lvr	crn_m_lvr + M00006_m_lvr <=> coa_m_lvr + M01726_m_lvr
co-set:234	HMR_3416_lvr	10 h2o_m_lvr + 10 coa_m_lvr + 10 nad_m_lvr + 9 fad_m_lvr + M00006_m_lvr -> 10 h_m_lvr + 10 nadh_m_lvr + 11 accoa_m_lvr + 9 fadh2_m_lvr
co-set:235	HMR_2693_lvr	crn_c_lvr + M00101_c_lvr <=> coa_c_lvr + M00100_c_lvr
co-set:235	HMR_2695_lvr	crn_m_lvr + M00100_c_lvr <=> crn_c_lvr + M00100_m_lvr
co-set:235	HMR_2697_lvr	crn_m_lvr + M00101_m_lvr <=> coa_m_lvr + M00100_m_lvr
co-set:235	HMR_3414_lvr	9 h2o_m_lvr + 9 coa_m_lvr + 9 nad_m_lvr + 6 fad_m_lvr + M00101_m_lvr -> 9 h_m_lvr + 9 nadh_m_lvr + 10 accoa_m_lvr + 6 fadh2_m_lvr
co-set:236	HMR_2690_lvr	crn_c_lvr + M00123_c_lvr <=> coa_c_lvr + M00122_c_lvr
co-set:236	HMR_2691_lvr	crn_m_lvr + M00122_c_lvr <=> crn_c_lvr + M00122_m_lvr
co-set:236	HMR_2692_lvr	crn_m_lvr + M00123_m_lvr <=> coa_m_lvr + M00122_m_lvr
co-set:236	HMR_3413_lvr	9 h2o_m_lvr + 9 coa_m_lvr + 9 nad_m_lvr + 7 fad_m_lvr + M00123_m_lvr -> 9 h_m_lvr + 9 nadh_m_lvr + 10 accoa_m_lvr + 7 fadh2_m_lvr
co-set:237	HMR_2687_lvr	crn_c_lvr + M01236_c_lvr <=> coa_c_lvr + M01775_c_lvr
co-set:237	HMR_2688_lvr	crn_c_lvr + M01775_m_lvr <=> crn_m_lvr + M01775_c_lvr
co-set:237	HMR_2689_lvr	crn_m_lvr + M01236_m_lvr <=> coa_m_lvr + M01775_m_lvr
co-set:237	HMR_3411_lvr	9 h2o_m_lvr + 9 coa_m_lvr + 9 nad_m_lvr + 8 fad_m_lvr + M01236_m_lvr -> 9 h_m_lvr + 9 nadh_m_lvr + 10 accoa_m_lvr + 8 fadh2_m_lvr
co-set:238	HMR_2669_lvr	crn_c_lvr + M00116_c_lvr <=> coa_c_lvr + M02638_c_lvr
co-set:238	HMR_2670_lvr	crn_c_lvr + M02638_m_lvr <=> crn_m_lvr + M02638_c_lvr
co-set:238	HMR_2671_lvr	crn_m_lvr + M00116_m_lvr <=> coa_m_lvr + M02638_m_lvr
co-set:238	HMR_3408_lvr	8 h2o_m_lvr + 8 coa_m_lvr + 8 nad_m_lvr + 7 fad_m_lvr + M00116_m_lvr -> 8 h_m_lvr + 8 nadh_m_lvr + 9 accoa_m_lvr + 7 fadh2_m_lvr
co-set:239	HMR_2540_lvr	h_c_lvr + malcoa_c_lvr + M00012_c_lvr -> coa_c_lvr + co2_c_lvr + M00862_c_lvr
co-set:239	HMR_2541_lvr	h_c_lvr + nadph_c_lvr + M00862_c_lvr -> nadp_c_lvr + M00712_c_lvr
co-set:239	HMR_2542_lvr	M00712_c_lvr -> h2o_c_lvr + M03006_c_lvr
co-set:239	HMR_2543_lvr	h_c_lvr + nadph_c_lvr + M03006_c_lvr -> nadp_c_lvr + M00343_c_lvr
co-set:240	HMR_2530_lvr	h_c_lvr + malcoa_c_lvr + lnlncacoa_c_lvr -> coa_c_lvr + co2_c_lvr + M00869_c_lvr
co-set:240	HMR_2533_lvr	h_c_lvr + nadph_c_lvr + M00869_c_lvr -> nadp_c_lvr + M00086_c_lvr
co-set:240	HMR_2535_lvr	M00086_c_lvr -> h2o_c_lvr + M03005_c_lvr
co-set:240	HMR_2537_lvr	h_c_lvr + nadph_c_lvr + M03005_c_lvr -> nadp_c_lvr + M00012_c_lvr
co-set:241	HMR_2433_lvr	h_c_lvr + malcoa_c_lvr + CE4843_c_lvr -> coa_c_lvr + co2_c_lvr + M00860_c_lvr
co-set:241	HMR_2434_lvr	h_c_lvr + nadph_c_lvr + M00860_c_lvr -> nadp_c_lvr + M00085_c_lvr
co-set:241	HMR_2435_lvr	M00085_c_lvr -> h2o_c_lvr + M03008_c_lvr
co-set:241	HMR_2436_lvr	h_c_lvr + nadph_c_lvr + M03008_c_lvr -> nadp_c_lvr + M00023_c_lvr
co-set:242	HMR_2391_lvr	h_c_lvr + nadph_c_lvr + CE4835_c_lvr -> nadp_c_lvr + adrncoa_c_lvr
co-set:242	RE3151C_lvr	h_c_lvr + malcoa_c_lvr + arachdcoa_c_lvr -> coa_c_lvr + co2_c_lvr + CE4833_c_lvr
co-set:242	RE3152C_lvr	h_c_lvr + nadph_c_lvr + CE4833_c_lvr <=> nadp_c_lvr + CE4831_c_lvr
co-set:242	RE3153C_lvr	CE4831_c_lvr <=> h2o_c_lvr + CE4835_c_lvr
co-set:243	HMR_2361_lvr	h_c_lvr + malcoa_c_lvr + lneldccoa_c_lvr -> coa_c_lvr + co2_c_lvr + M00871_c_lvr
co-set:243	HMR_2362_lvr	h_c_lvr + nadph_c_lvr + M00871_c_lvr -> nadp_c_lvr + M00704_c_lvr
co-set:243	HMR_2363_lvr	M00704_c_lvr -> h2o_c_lvr + M03017_c_lvr
co-set:243	HMR_2364_lvr	h_c_lvr + nadph_c_lvr + M03017_c_lvr -> nadp_c_lvr + M00123_c_lvr
co-set:244	HMR_2353_lvr	h_c_lvr + malcoa_c_lvr + M01236_c_lvr -> coa_c_lvr + co2_c_lvr + M00839_c_lvr
co-set:244	HMR_2354_lvr	h_c_lvr + nadph_c_lvr + M00839_c_lvr -> nadp_c_lvr + M00699_c_lvr
co-set:244	HMR_2355_lvr	M00699_c_lvr -> h2o_c_lvr + M03011_c_lvr
co-set:244	HMR_2356_lvr	h_c_lvr + nadph_c_lvr + M03011_c_lvr -> nadp_c_lvr + M00006_c_lvr
co-set:245	HMR_2347_lvr	h_c_lvr + malcoa_c_lvr + M00116_c_lvr -> coa_c_lvr + co2_c_lvr + M00852_c_lvr
co-set:245	HMR_2348_lvr	h_c_lvr + nadph_c_lvr + M00852_c_lvr -> nadp_c_lvr + M00707_c_lvr
co-set:245	HMR_2349_lvr	M00707_c_lvr -> h2o_c_lvr + M03018_c_lvr
co-set:245	HMR_2350_lvr	h_c_lvr + nadph_c_lvr + M03018_c_lvr -> nadp_c_lvr + M01236_c_lvr
co-set:246	HMR_2332_lvr	h_c_lvr + malcoa_c_lvr + nrvnccoa_c_lvr -> coa_c_lvr + co2_c_lvr + M00879_c_lvr
co-set:246	HMR_2334_lvr	h_c_lvr + nadph_c_lvr + M00879_c_lvr -> nadp_c_lvr + M00715_c_lvr
co-set:246	HMR_2336_lvr	M00715_c_lvr -> h2o_c_lvr + M03016_c_lvr
co-set:246	HMR_2338_lvr	h_c_lvr + nadph_c_lvr + M03016_c_lvr -> nadp_c_lvr + M02112_c_lvr
co-set:247	HMR_2215_lvr	h_c_lvr + malcoa_c_lvr + ttccoa_c_lvr -> coa_c_lvr + co2_c_lvr + 3ohxccoa_c_lvr
co-set:247	HMR_2217_lvr	h_c_lvr + nadph_c_lvr + 3ohxccoa_c_lvr -> nadp_c_lvr + M00783_c_lvr
co-set:247	HMR_2218_lvr	M00783_c_lvr -> h2o_c_lvr + M00049_c_lvr
co-set:247	HMR_2219_lvr	h_c_lvr + nadph_c_lvr + M00049_c_lvr -> nadp_c_lvr + hexccoa_c_lvr
co-set:248	HMR_2211_lvr	h_c_lvr + malcoa_c_lvr + docoscoa_c_lvr -> coa_c_lvr + co2_c_lvr + CE2253_c_lvr
co-set:248	RE0574C_lvr	h_c_lvr + nadph_c_lvr + CE2253_c_lvr <=> nadp_c_lvr + CE2249_c_lvr
co-set:248	RE0575C_lvr	CE2249_c_lvr <=> h2o_c_lvr + CE2245_c_lvr
co-set:248	RE0576C_1_lvr	h_c_lvr + nadph_c_lvr + CE2245_c_lvr <=> nadp_c_lvr + ttccoa_c_lvr
co-set:249	HMR_2210_lvr	h_c_lvr + nadph_c_lvr + CE2242_c_lvr -> nadp_c_lvr + docoscoa_c_lvr
co-set:249	RE0569C_lvr	h_c_lvr + malcoa_c_lvr + arachcoa_c_lvr -> coa_c_lvr + co2_c_lvr + CE2250_c_lvr
co-set:249	RE0570C_lvr	h_c_lvr + nadph_c_lvr + CE2250_c_lvr <=> nadp_c_lvr + CE2246_c_lvr
co-set:249	RE0571C_lvr	CE2246_c_lvr <=> h2o_c_lvr + CE2242_c_lvr
co-set:250	HMR_1135_lvr	leuktrB4wcooh_c_lvr <=> leuktrB4wcooh_x_lvr
co-set:250	HMR_1242_lvr	CE5947_c_lvr <=> CE5947_x_lvr
co-set:250	RE3597C_lvr	h_c_lvr + nadph_c_lvr + leuktrB4wcooh_c_lvr <=> nadp_c_lvr + CE5947_c_lvr
co-set:250	RE3597X_lvr	h_x_lvr + nadph_x_lvr + leuktrB4wcooh_x_lvr <=> nadp_x_lvr + CE5947_x_lvr
co-set:251	HMR_0809_lvr	udpgal_c_lvr + gbside_hs_c_lvr -> h_c_lvr + udp_c_lvr + galgbside_hs_c_lvr
co-set:251	HMR_0812_lvr	cmpacna_c_lvr + galgbside_hs_c_lvr -> cmp_c_lvr + M02491_c_lvr
co-set:251	HMR_0814_lvr	udpacgal_c_lvr + M02491_c_lvr -> udp_c_lvr + M03131_c_lvr
co-set:251	HMR_9647_lvr	M03131_c_lvr <=> M03131_e
co-set:252	HMR_0019_lvr	xolest2_hs_e -> xolest2_hs_l_lvr
co-set:252	HMR_0020_lvr	xolest2_hs_c_lvr <=> xolest2_hs_r_lvr
co-set:252	HMR_3597_lvr	xolest2_hs_l_lvr -> xolest2_hs_r_lvr
co-set:252	XOLEST2te_lvr	xolest2_hs_e <=> xolest2_hs_c_lvr
co-set:253	H2O2tn_lvr	h2o2_c_lvr <=> h2o2_n_lvr
co-set:253	O2Stn_lvr	o2s_c_lvr <=> o2s_n_lvr
co-set:253	O2tn_lvr	o2_c_lvr <=> o2_n_lvr
co-set:253	SPODMn_lvr	2 h_n_lvr + 2 o2s_n_lvr -> h2o2_n_lvr + o2_n_lvr
co-set:254	GLUTACOAm_lvr	glutcoa_m_lvr + fad_m_lvr -> fadh2_m_lvr + glutacoa_m_lvr
co-set:254	GLUTCONm_lvr	h2o_m_lvr + glutacoa_m_lvr -> h_m_lvr + coa_m_lvr + glutcon_m_lvr
co-set:254	GLUTCONte_lvr	glutcon_c_lvr -> glutcon_e
co-set:254	GLUTCONtm_lvr	glutcon_m_lvr -> glutcon_c_lvr
co-set:255	FAOXC226C205m_lvr	h2o_m_lvr + coa_m_lvr + nad_m_lvr + 2docohexecoa_m_lvr -> h_m_lvr + nadh_m_lvr + 5eipencoa_m_lvr + accoa_m_lvr
co-set:255	FAOXC226C227m_lvr	fad_m_lvr + c226coa_m_lvr -> fadh2_m_lvr + docohepcoa_m_lvr
co-set:255	FAOXC226m_lvr	docosahexcoa_m_lvr -> 2docohexecoa_m_lvr
co-set:255	FAOXC227C226m_lvr	h_m_lvr + nadph_m_lvr + docohepcoa_m_lvr -> nadp_m_lvr + docosahexcoa_m_lvr
co-set:256	FAOXC181C161m_lvr	h2o_m_lvr + coa_m_lvr + nad_m_lvr + fad_m_lvr + octd11ecoa_m_lvr -> h_m_lvr + nadh_m_lvr + accoa_m_lvr + fadh2_m_lvr + hdcoa_m_lvr
co-set:256	OCD11COACPT1_1_lvr	crn_c_lvr + octd11ecoa_c_lvr <=> coa_c_lvr + ocdececrn_c_lvr
co-set:256	OCD11CRNCACT_lvr	ocdececrn_c_lvr <=> ocdececrn_m_lvr
co-set:256	OCD11CRNCPT2_1_lvr	coa_m_lvr + ocdececrn_m_lvr <=> crn_m_lvr + octd11ecoa_m_lvr
co-set:257	FAOXC164C143m_lvr	h2o_m_lvr + coa_m_lvr + nad_m_lvr + 2hexdtetcoa_m_lvr -> h_m_lvr + nadh_m_lvr + accoa_m_lvr + 5tedtricoa_m_lvr
co-set:257	FAOXC164C165m_lvr	fad_m_lvr + 4hexdtetcoa_m_lvr -> fadh2_m_lvr + hexdpencoa_m_lvr
co-set:257	FAOXC164m_lvr	3hexdtetcoa_m_lvr -> 2hexdtetcoa_m_lvr
co-set:257	FAOXC165C164m_lvr	h_m_lvr + nadph_m_lvr + hexdpencoa_m_lvr -> nadp_m_lvr + 3hexdtetcoa_m_lvr
co-set:258	FAOXC163C164Gm_lvr	fad_m_lvr + 4hexdtricoa_m_lvr -> fadh2_m_lvr + hexdectecoa_m_lvr
co-set:258	FAOXC163GC142m_lvr	h2o_m_lvr + coa_m_lvr + nad_m_lvr + 2hexdtricoa_m_lvr -> h_m_lvr + nadh_m_lvr + accoa_m_lvr + tetdecdicoa_m_lvr
co-set:258	FAOXC163Gm_lvr	3hexdtricoa_m_lvr -> 2hexdtricoa_m_lvr
co-set:258	FAOXC164GC163m_lvr	h_m_lvr + nadph_m_lvr + hexdectecoa_m_lvr -> nadp_m_lvr + 3hexdtricoa_m_lvr
co-set:259	ECOAH9m_lvr	h2o_m_lvr + 2mb2coa_m_lvr <=> 3hmbcoa_m_lvr
co-set:259	TIGGLYc_lvr	2mb2coa_m_lvr + gly_m_lvr <=> h_m_lvr + coa_m_lvr + tiggly_m_lvr
co-set:259	TIGGLYte_lvr	tiggly_c_lvr -> tiggly_e
co-set:259	TIGGLYtm_lvr	tiggly_m_lvr -> tiggly_c_lvr
co-set:260	DPCOAKm_lvr	atp_m_lvr + dpcoa_m_lvr -> h_m_lvr + coa_m_lvr + adp_m_lvr
co-set:260	PTPATim_lvr	h_m_lvr + atp_m_lvr + pan4p_m_lvr -> ppi_m_lvr + dpcoa_m_lvr
co-set:260	r0579_lvr	atp_m_lvr + ptth_m_lvr -> h_m_lvr + adp_m_lvr + pan4p_m_lvr
co-set:260	r0973_lvr	ptth_m_lvr <=> ptth_c_lvr
co-set:261	DLNLCGCPT1_lvr	crn_c_lvr + dlnlcgcoa_c_lvr <=> coa_c_lvr + dlnlcgcrn_c_lvr
co-set:261	HMR_2888_lvr	crn_c_lvr + dlnlcgcrn_r_lvr <=> crn_r_lvr + dlnlcgcrn_c_lvr
co-set:261	HMR_2890_lvr	coa_r_lvr + dlnlcgcrn_r_lvr <=> crn_r_lvr + dlnlcgcoa_r_lvr
co-set:261	r2538_lvr	dlnlcgcoa_c_lvr <=> dlnlcgcoa_r_lvr
co-set:262	DIDPtn_lvr	didp_c_lvr <=> didp_n_lvr
co-set:262	DITPtn_lvr	ditp_c_lvr <=> ditp_n_lvr
co-set:262	NDPK10_lvr	atp_c_lvr + didp_c_lvr <=> adp_c_lvr + ditp_c_lvr
co-set:262	NDPK10n_lvr	atp_n_lvr + didp_n_lvr <=> adp_n_lvr + ditp_n_lvr
co-set:263	DHCHOLESTANATEtm_lvr	dhcholestanate_m_lvr <=> dhcholestanate_x_lvr
co-set:263	RE1807M_lvr	h2o_m_lvr + nadp_m_lvr + xol7ah2al_m_lvr <=> 2 h_m_lvr + nadph_m_lvr + dhcholestanate_m_lvr
co-set:263	r1020_lvr	xol7ah3_m_lvr <=> xol7ah3_c_lvr
co-set:263	r2518_lvr	h2o_c_lvr + atp_c_lvr + dhcholestanate_c_lvr -> h_c_lvr + adp_c_lvr + pi_c_lvr + dhcholestanate_x_lvr
co-set:264	DES21_lvr	h_c_lvr + o2_c_lvr + nadph_c_lvr + dhcrm_hs_c_lvr -> h2o_c_lvr + nadp_c_lvr + phcrm_hs_c_lvr
co-set:264	DM_hhxdcal_c_lvr	hhxdcal_c_lvr ->
co-set:264	PHSGPL11c_lvr	phsph1p_c_lvr -> hhxdcal_c_lvr + ethamp_c_lvr
co-set:264	SPHK11_lvr	atp_c_lvr + phsphings_c_lvr -> h_c_lvr + adp_c_lvr + phsph1p_c_lvr
co-set:265	CO2tg_lvr	co2_c_lvr <=> co2_g_lvr
co-set:265	UDPGLDCg_lvr	h_g_lvr + udpglcur_g_lvr -> co2_g_lvr + udpxyl_g_lvr
co-set:265	UDPXYLter_lvr	ump_r_lvr + udpxyl_c_lvr <=> ump_c_lvr + udpxyl_r_lvr
co-set:265	UDPXYLtg_lvr	ump_g_lvr + udpxyl_c_lvr <=> ump_c_lvr + udpxyl_g_lvr
co-set:266	CHOLPtn_lvr	cholp_c_lvr <=> cholp_n_lvr
co-set:266	PCHOL_HStn_lvr	pchol_hs_c_lvr <=> pchol_hs_n_lvr
co-set:266	SMSn_lvr	crm_hs_n_lvr + pchol_hs_n_lvr -> dag_hs_n_lvr + sphmyln_hs_n_lvr
co-set:266	SPMD3n_lvr	h2o_n_lvr + sphmyln_hs_n_lvr -> crm_hs_n_lvr + cholp_n_lvr + h_n_lvr
co-set:267	CERT1tn_lvr	crm_hs_c_lvr <=> crm_hs_n_lvr
co-set:267	GALSIDEtn_lvr	galside_hs_c_lvr <=> galside_hs_n_lvr
co-set:267	RE2677N_1_lvr	crm_hs_n_lvr + udpgal_n_lvr -> h_n_lvr + udp_n_lvr + galside_hs_n_lvr
co-set:267	UDPGALt2n_lvr	udpgal_c_lvr -> udpgal_n_lvr
co-set:268	C18OHc_lvr	crn_c_lvr + 3hodcoa_c_lvr <=> coa_c_lvr + 3octdeccrn_c_lvr
co-set:268	FAOXC18C18OHm_lvr	h2o_m_lvr + fad_m_lvr + stcoa_m_lvr -> fadh2_m_lvr + 3hodcoa_m_lvr
co-set:268	HOCDACBP_lvr	3hodcoa_m_lvr <=> 3hodcoa_c_lvr
co-set:268	HOCTDECCRNe_lvr	3octdeccrn_c_lvr -> 3octdeccrn_e
co-set:269	C182OHc_lvr	crn_c_lvr + 3ocddcoa_c_lvr <=> coa_c_lvr + 3octdec2crn_c_lvr
co-set:269	FAOXC182C182OHm_lvr	h2o_m_lvr + fad_m_lvr + lnlccoa_m_lvr -> fadh2_m_lvr + 3ocddcoa_m_lvr
co-set:269	HOCTDEC2CRNe_lvr	3octdec2crn_c_lvr -> 3octdec2crn_e
co-set:269	OCTDEC2ACBP_lvr	3ocddcoa_m_lvr <=> 3ocddcoa_c_lvr
co-set:270	C162ACBP_lvr	3thexddcoa_m_lvr <=> 3thexddcoa_c_lvr
co-set:270	C162OHc_lvr	crn_c_lvr + 3thexddcoa_c_lvr <=> coa_c_lvr + 3thexddcoacrn_c_lvr
co-set:270	C162OHe_lvr	3thexddcoacrn_c_lvr -> 3thexddcoacrn_e
co-set:270	FAOXC162C162OHm_lvr	h2o_m_lvr + fad_m_lvr + thexddcoa_m_lvr -> fadh2_m_lvr + 3thexddcoa_m_lvr
co-set:271	C161OHc_lvr	crn_c_lvr + 3hdeccoa_c_lvr <=> coa_c_lvr + 3hdececrn_c_lvr
co-set:271	FAOXC161C161OHm_lvr	h2o_m_lvr + fad_m_lvr + hdcoa_m_lvr -> fadh2_m_lvr + 3hdeccoa_m_lvr
co-set:271	HDECEACBP_lvr	3hdeccoa_m_lvr <=> 3hdeccoa_c_lvr
co-set:271	HEDCECRNe_lvr	3hdececrn_c_lvr -> 3hdececrn_e
co-set:272	C142ACBP_lvr	3ttetddcoa_m_lvr <=> 3ttetddcoa_c_lvr
co-set:272	C142OHc_lvr	crn_c_lvr + 3ttetddcoa_c_lvr <=> coa_c_lvr + 3ttetddcoacrn_c_lvr
co-set:272	C142OHe_lvr	3ttetddcoacrn_c_lvr -> 3ttetddcoacrn_e
co-set:272	FAOXC142C142OHm_lvr	h2o_m_lvr + fad_m_lvr + ttetddcoa_m_lvr -> fadh2_m_lvr + 3ttetddcoa_m_lvr
co-set:273	C141ACBP_lvr	3tetd7ecoa_m_lvr <=> 3tetd7ecoa_c_lvr
co-set:273	C141OHc_lvr	crn_c_lvr + 3tetd7ecoa_c_lvr <=> coa_c_lvr + 3tetd7ecoacrn_c_lvr
co-set:273	C141OHe_lvr	3tetd7ecoacrn_c_lvr -> 3tetd7ecoacrn_e
co-set:273	FAOXC141C141OHm_lvr	h2o_m_lvr + fad_m_lvr + tetd7ecoa_m_lvr -> fadh2_m_lvr + 3tetd7ecoa_m_lvr
co-set:274	BIOCYTtn_lvr	biocyt_c_lvr <=> biocyt_n_lvr
co-set:274	BTND1n_lvr	biocyt_n_lvr + h2o_n_lvr -> lys__L_n_lvr + btn_n_lvr
co-set:274	BTNtn_lvr	btn_c_lvr <=> btn_n_lvr
co-set:274	LYStn_lvr	lys__L_c_lvr <=> lys__L_n_lvr
co-set:275	ATVACIDitr_lvr	atvacid_c_lvr <=> atvacid_r_lvr
co-set:275	ATVACYLGLUChc_lvr	atvacid_r_lvr + udpglcur_r_lvr -> udp_r_lvr + atvacylgluc_r_lvr
co-set:275	ATVLACh2r_lvr	atvacylgluc_r_lvr -> glcur_r_lvr + atvlac_r_lvr
co-set:275	ATVLACitr_lvr	atvlac_c_lvr <=> atvlac_r_lvr
co-set:276	APOCF_lvr	lys__L_c_lvr + apoC_c_lvr -> h2o_c_lvr + h_c_lvr + apoC_Lys_c_lvr
co-set:276	APOC_LYS_BTNP_lvr	h2o_c_lvr + apoC_Lys_btn_c_lvr -> apoC_c_lvr + biocyt_c_lvr
co-set:276	BACCL_lvr	h_c_lvr + atp_c_lvr + btn_c_lvr -> ppi_c_lvr + btamp_c_lvr
co-set:276	BTNPL_lvr	apoC_Lys_c_lvr + btamp_c_lvr -> h_c_lvr + amp_c_lvr + apoC_Lys_btn_c_lvr
co-set:277	AMACR2p_lvr	0.5 o2_x_lvr + dhcholestancoa_x_lvr -> h2o_x_lvr + dhcholoylcoa_x_lvr
co-set:277	BAAT3x_lvr	gly_x_lvr + dgcholcoa_x_lvr -> coa_x_lvr + dgchol_x_lvr
co-set:277	SCP2x_1_lvr	2 h2o_x_lvr + 8 coa_x_lvr + 7 dhcholoylcoa_x_lvr + 3 co2_x_lvr -> 7 dgcholcoa_x_lvr + 8 ppcoa_x_lvr
co-set:277	r0698_lvr	4 h_x_lvr + dcholcoa_x_lvr + ppcoa_x_lvr -> h2o_x_lvr + coa_x_lvr + dhcholestancoa_x_lvr
co-set:278	ALDD21_lvr	h2o_c_lvr + nad_c_lvr + pristanal_c_lvr -> 2 h_c_lvr + nadh_c_lvr + prist_c_lvr
co-set:278	PRISTANALtx_lvr	pristanal_x_lvr <=> pristanal_c_lvr
co-set:278	PRISTtx_lvr	prist_x_lvr <=> prist_c_lvr
co-set:278	RE3076X_lvr	nad_x_lvr + h2o_x_lvr + pristanal_x_lvr <=> 2 h_x_lvr + nadh_x_lvr + prist_x_lvr
co-set:279	ACTHRtc_lvr	acthr__L_m_lvr <=> acthr__L_c_lvr
co-set:279	ACTHRte_lvr	acthr__L_c_lvr <=> acthr__L_e
co-set:279	THRACm_lvr	accoa_m_lvr + thr__L_m_lvr -> h_m_lvr + coa_m_lvr + acthr__L_m_lvr
co-set:279	thr_mt_lvr	thr__L_c_lvr -> thr__L_m_lvr
co-set:280	ACNAMtn_lvr	acnam_c_lvr -> acnam_n_lvr
co-set:280	CMPACNAtn_lvr	cmpacna_n_lvr -> cmpacna_c_lvr
co-set:280	CMPSASn_lvr	acnam_n_lvr + ctp_n_lvr -> cmpacna_n_lvr + ppi_n_lvr
co-set:280	CTPtn_lvr	ctp_c_lvr <=> ctp_n_lvr
co-set:281	ACCOACrm_lvr	accoa_m_lvr + atp_m_lvr + hco3_m_lvr -> h_m_lvr + adp_m_lvr + pi_m_lvr + malcoa_m_lvr
co-set:281	HMR_9803_lvr	2 h_m_lvr + nadph_m_lvr + malcoa_m_lvr <=> h2o_m_lvr + nadp_m_lvr + M03168_m_lvr
co-set:281	HMR_9804_lvr	nadp_m_lvr + 3hpcoa_m_lvr <=> h_m_lvr + nadph_m_lvr + M03168_m_lvr
co-set:281	r0596_lvr	h2o_m_lvr + 3hpcoa_m_lvr -> h_m_lvr + coa_m_lvr + 3hpp_m_lvr
co-set:282	ACACT9p_lvr	coa_x_lvr + 3ohxccoa_x_lvr -> accoa_x_lvr + ttccoa_x_lvr
co-set:282	HMR_3057_lvr	o2_x_lvr + hexccoa_x_lvr -> h2o2_x_lvr + M00049_x_lvr
co-set:282	HMR_3058_lvr	h2o_x_lvr + M00049_x_lvr -> M00783_x_lvr
co-set:282	HMR_3059_lvr	nad_x_lvr + M00783_x_lvr -> h_x_lvr + nadh_x_lvr + 3ohxccoa_x_lvr
co-set:283	ACACT8p_lvr	coa_x_lvr + 3ohodcoa_x_lvr -> accoa_x_lvr + pmtcoa_x_lvr
co-set:283	ACOAO8p_lvr	o2_x_lvr + stcoa_x_lvr -> h2o2_x_lvr + od2coa_x_lvr
co-set:283	HMR_3075_lvr	h2o_x_lvr + od2coa_x_lvr -> CE2248_x_lvr
co-set:283	HMR_3076_lvr	nad_x_lvr + CE2248_x_lvr -> h_x_lvr + nadh_x_lvr + 3ohodcoa_x_lvr
co-set:284	ACACT6p_lvr	coa_x_lvr + 3otdcoa_x_lvr -> accoa_x_lvr + ddcacoa_x_lvr
co-set:284	HACD6p_lvr	h_x_lvr + nadh_x_lvr + 3otdcoa_x_lvr -> nad_x_lvr + 3htdcoa_x_lvr
co-set:284	r0721_lvr	h2o_x_lvr + HC01412_x_lvr -> 3htdcoa_x_lvr
co-set:284	r1444_lvr	o2_x_lvr + tdcoa_x_lvr -> h2o2_x_lvr + HC01412_x_lvr
co-set:285	ACACT4m_lvr	accoa_m_lvr + occoa_m_lvr <=> coa_m_lvr + 3odcoa_m_lvr
co-set:285	ECOAH4m_lvr	3hdcoa_m_lvr <=> h2o_m_lvr + dc2coa_m_lvr
co-set:285	FAOXC101C8m_lvr	h2o_m_lvr + coa_m_lvr + nad_m_lvr + dc2coa_m_lvr -> h_m_lvr + nadh_m_lvr + accoa_m_lvr + occoa_m_lvr
co-set:285	HACD4m_lvr	h_m_lvr + nadh_m_lvr + 3odcoa_m_lvr <=> nad_m_lvr + 3hdcoa_m_lvr
co-set:286	4MPTNLte_lvr	4mptnl_c_lvr <=> 4mptnl_e
co-set:286	4MPTNLtm_lvr	4mptnl_c_lvr <=> 4mptnl_m_lvr
co-set:286	P45011A1m_lvr	2 o2_m_lvr + h_m_lvr + nadph_m_lvr + chsterol_m_lvr -> 2 h2o_m_lvr + nadp_m_lvr + 4mptnl_m_lvr + prgnlone_m_lvr
co-set:286	PRGNLONEtm_lvr	prgnlone_c_lvr <=> prgnlone_m_lvr
co-set:287	4AABUTNt_lvr	4aabutn_e <=> 4aabutn_c_lvr
co-set:287	APRTO2_lvr	h2o_c_lvr + o2_c_lvr + aprut_c_lvr -> h2o2_c_lvr + nh4_c_lvr + n4abutn_c_lvr
co-set:287	NABTNO_lvr	h2o_c_lvr + nad_c_lvr + n4abutn_c_lvr -> 2 h_c_lvr + nadh_c_lvr + 4aabutn_c_lvr
co-set:287	PTRCAT1_lvr	accoa_c_lvr + ptrc_c_lvr -> h_c_lvr + coa_c_lvr + aprut_c_lvr
co-set:288	3OHSUBACte_lvr	3ohsubac_c_lvr -> 3ohsubac_e
co-set:288	3OHSUBACtxc_lvr	3ohsubac_x_lvr -> 3ohsubac_c_lvr
co-set:288	3OHSUBACx_lvr	h2o_x_lvr + 3ohsubcoa_x_lvr -> h_x_lvr + coa_x_lvr + 3ohsubac_x_lvr
co-set:288	3OHSUBCOAx_lvr	o2_x_lvr + h2o_x_lvr + sbcoa_x_lvr -> h2o2_x_lvr + 3ohsubcoa_x_lvr
co-set:289	3OHSEBACte_lvr	3ohsebac_c_lvr -> 3ohsebac_e
co-set:289	3OHSEBACtxc_lvr	3ohsebac_x_lvr -> 3ohsebac_c_lvr
co-set:289	3OHSEBACx_lvr	h2o_x_lvr + 3ohsebcoa_x_lvr -> h_x_lvr + coa_x_lvr + 3ohsebac_x_lvr
co-set:289	3OHSEBCOAx_lvr	o2_x_lvr + h2o_x_lvr + sebcoa_x_lvr -> h2o2_x_lvr + 3ohsebcoa_x_lvr
co-set:290	3MOPt2im_lvr	h_c_lvr + 3mop_c_lvr -> h_m_lvr + 3mop_m_lvr
co-set:290	ILETA_lvr	akg_c_lvr + ile__L_c_lvr <=> 3mop_c_lvr + glu__L_c_lvr
co-set:290	ILETAm_lvr	akg_m_lvr + ile__L_m_lvr <=> glu__L_m_lvr + 3mop_m_lvr
co-set:290	ILEtmi_lvr	ile__L_m_lvr <=> ile__L_c_lvr
co-set:291	3HGLUTCOAm_lvr	h2o_m_lvr + td2glutrcoa_m_lvr -> 3hglutcoa_m_lvr
co-set:291	3OHGLUTACm_lvr	h2o_m_lvr + 3hglutcoa_m_lvr -> h_m_lvr + coa_m_lvr + 3ohglutac_m_lvr
co-set:291	3OHGLUTACtm_lvr	3ohglutac_m_lvr -> 3ohglutac_c_lvr
co-set:291	TD2GLTRCOAm_lvr	glutcoa_m_lvr + fad_m_lvr -> td2glutrcoa_m_lvr + fadh2_m_lvr
co-set:292	3HADICOAx_lvr	o2_x_lvr + h2o_x_lvr + adpcoa_x_lvr -> h2o2_x_lvr + 3hadicoa_x_lvr
co-set:292	3HADPACte_lvr	3hadpac_c_lvr -> 3hadpac_e
co-set:292	3HADPACtxc_lvr	3hadpac_x_lvr -> 3hadpac_c_lvr
co-set:292	3HADPACx_lvr	h2o_x_lvr + 3hadicoa_x_lvr -> h_x_lvr + 3hadpac_x_lvr + coa_x_lvr
co-set:293	1PPDCRp_lvr	h_x_lvr + 1pipdn2c_x_lvr + nadh_x_lvr -> Lpipecol_x_lvr + nad_x_lvr
co-set:293	LYSOXp_lvr	o2_x_lvr + h2o_x_lvr + lys__L_x_lvr -> h2o2_x_lvr + nh4_x_lvr + 6a2ohxnt_x_lvr
co-set:293	LYStip_lvr	lys__L_c_lvr -> lys__L_x_lvr
co-set:293	PPD2CSPp_lvr	6a2ohxnt_x_lvr -> 1pipdn2c_x_lvr + h2o_x_lvr
co-set:294	RSVLAChv_kdny	rsvgluc_r_kdny -> 2 glcur_r_kdny + rsvlac_r_kdny
co-set:294	RSVSPONhc_kdny	2 h2o_c_kdny + rsvlac_c_kdny -> 2 h_c_kdny + rsv_c_kdny
co-set:294	RSVLACitr_kdny	rsvlac_c_kdny <=> rsvlac_r_kdny
co-set:294	RSVitr_kdny	rsv_c_kdny <=> rsv_r_kdny
co-set:295	ATVACYLGLUChc_kdny	udpglcur_r_kdny + atvacid_r_kdny -> udp_r_kdny + atvacylgluc_r_kdny
co-set:295	ATVLACh2r_kdny	atvacylgluc_r_kdny -> glcur_r_kdny + atvlac_r_kdny
co-set:295	ATVACIDitr_kdny	atvacid_c_kdny <=> atvacid_r_kdny
co-set:295	ATVLACitr_kdny	atvlac_c_kdny <=> atvlac_r_kdny
co-set:296	HMR_6907_kdny	o2_m_kdny + 3 h_m_kdny + nadph_m_kdny + 2dp6mep_m_kdny -> h2o_m_kdny + nadp_m_kdny + M00658_m_kdny
co-set:296	HMR_6908_kdny	amet_m_kdny + M00658_m_kdny -> h_m_kdny + ahcys_m_kdny + M01165_m_kdny
co-set:296	HMR_6909_kdny	o2_m_kdny + h_m_kdny + nadph_m_kdny + M01165_m_kdny -> h2o_m_kdny + nadp_m_kdny + M00770_m_kdny
co-set:296	HMR_6910_kdny	amet_m_kdny + M00770_m_kdny -> 3 h_m_kdny + ahcys_m_kdny + q10h2_m_kdny
co-set:297	HMR_6826_kdny	nadp_c_kdny + i_c_kdny + CE2866_c_kdny <=> nadph_c_kdny + triodthy_c_kdny
co-set:297	HMR_6834_kdny	nadp_c_kdny + i_c_kdny + CE2866_c_kdny <=> nadph_c_kdny + HC02187_c_kdny
co-set:297	HMR_6826_lvr	nadp_c_lvr + i_c_lvr + CE2866_c_lvr <=> nadph_c_lvr + triodthy_c_lvr
co-set:297	HMR_6834_lvr	nadp_c_lvr + i_c_lvr + CE2866_c_lvr <=> nadph_c_lvr + HC02187_c_lvr
co-set:298	HMR_3244_kdny	fad_m_kdny + vacccoa_m_kdny -> fadh2_m_kdny + M03024_m_kdny
co-set:298	HMR_3245_kdny	h2o_m_kdny + M03024_m_kdny -> M00170_m_kdny
co-set:298	HMR_3246_kdny	nad_m_kdny + M00170_m_kdny -> h_m_kdny + nadh_m_kdny + M00841_m_kdny
co-set:298	HMR_3247_kdny	coa_m_kdny + M00841_m_kdny -> accoa_m_kdny + hdcoa_m_kdny
co-set:299	HMR_3230_kdny	fad_m_kdny + M01191_m_kdny -> fadh2_m_kdny + M03019_m_kdny
co-set:299	HMR_3231_kdny	h2o_m_kdny + M03019_m_kdny -> M00172_m_kdny
co-set:299	HMR_3232_kdny	nad_m_kdny + M00172_m_kdny -> h_m_kdny + nadh_m_kdny + M00849_m_kdny
co-set:299	HMR_3233_kdny	coa_m_kdny + M00849_m_kdny -> accoa_m_kdny + M01141_m_kdny
co-set:300	HMR_3222_kdny	fad_m_kdny + CE5151_m_kdny -> fadh2_m_kdny + CE5150_m_kdny
co-set:300	HMR_3223_kdny	h2o_m_kdny + CE5150_m_kdny -> CE5148_m_kdny
co-set:300	HMR_3224_kdny	nad_m_kdny + CE5148_m_kdny -> h_m_kdny + nadh_m_kdny + CE5144_m_kdny
co-set:300	HMR_3225_kdny	coa_m_kdny + CE5144_m_kdny -> accoa_m_kdny + odecoa_m_kdny
co-set:301	HMR_3111_kdny	fad_m_kdny + arachcoa_m_kdny -> fadh2_m_kdny + CE2243_m_kdny
co-set:301	HMR_3112_kdny	h2o_m_kdny + CE2243_m_kdny -> CE2247_m_kdny
co-set:301	HMR_3113_kdny	nad_m_kdny + CE2247_m_kdny -> h_m_kdny + nadh_m_kdny + CE2251_m_kdny
co-set:301	HMR_3114_kdny	coa_m_kdny + CE2251_m_kdny -> accoa_m_kdny + stcoa_m_kdny
co-set:302	HMR_3094_kdny	occoa_x_kdny + o2_x_kdny -> h2o2_x_kdny + HC01415_x_kdny
co-set:302	HMR_3095_kdny	h2o_x_kdny + HC01415_x_kdny -> HC01405_x_kdny
co-set:302	HMR_3096_kdny	nad_x_kdny + HC01405_x_kdny -> h_x_kdny + nadh_x_kdny + HC01406_x_kdny
co-set:302	HMR_3097_kdny	coa_x_kdny + HC01406_x_kdny -> accoa_x_kdny + hxcoa_x_kdny
co-set:303	HMR_3070_kdny	o2_x_kdny + arachcoa_x_kdny -> h2o2_x_kdny + CE2243_x_kdny
co-set:303	HMR_3071_kdny	h2o_x_kdny + CE2243_x_kdny -> CE2247_x_kdny
co-set:303	HMR_3072_kdny	nad_x_kdny + CE2247_x_kdny -> h_x_kdny + nadh_x_kdny + CE2251_x_kdny
co-set:303	HMR_3073_kdny	coa_x_kdny + CE2251_x_kdny -> accoa_x_kdny + stcoa_x_kdny
co-set:304	HMR_3066_kdny	o2_x_kdny + docoscoa_x_kdny -> h2o2_x_kdny + CE2242_x_kdny
co-set:304	HMR_3067_kdny	h2o_x_kdny + CE2242_x_kdny -> CE2246_x_kdny
co-set:304	HMR_3068_kdny	nad_x_kdny + CE2246_x_kdny -> h_x_kdny + nadh_x_kdny + CE2250_x_kdny
co-set:304	HMR_3069_kdny	coa_x_kdny + CE2250_x_kdny -> accoa_x_kdny + arachcoa_x_kdny
co-set:305	HMR_3062_kdny	ttccoa_x_kdny + o2_x_kdny -> h2o2_x_kdny + CE2245_x_kdny
co-set:305	HMR_3063_kdny	h2o_x_kdny + CE2245_x_kdny -> CE2249_x_kdny
co-set:305	HMR_3064_kdny	nad_x_kdny + CE2249_x_kdny -> h_x_kdny + nadh_x_kdny + CE2253_x_kdny
co-set:305	HMR_3065_kdny	coa_x_kdny + CE2253_x_kdny -> accoa_x_kdny + docoscoa_x_kdny
co-set:306	HMR_2774_kdny	crn_c_kdny + CE4847_c_kdny <=> coa_c_kdny + M00263_c_kdny
co-set:306	HMR_2775_kdny	crn_m_kdny + M00263_c_kdny <=> crn_c_kdny + M00263_m_kdny
co-set:306	HMR_2776_kdny	crn_m_kdny + CE4847_m_kdny <=> coa_m_kdny + M00263_m_kdny
co-set:306	HMR_3425_kdny	10 h2o_m_kdny + 10 nad_m_kdny + 10 coa_m_kdny + 7 fad_m_kdny + CE4847_m_kdny -> 10 h_m_kdny + 10 nadh_m_kdny + 11 accoa_m_kdny + 7 fadh2_m_kdny
co-set:307	HMR_2771_kdny	crn_c_kdny + M00023_c_kdny <=> h_c_kdny + coa_c_kdny + M00022_c_kdny
co-set:307	HMR_2772_kdny	crn_m_kdny + M00022_c_kdny <=> crn_c_kdny + M00022_m_kdny
co-set:307	HMR_2773_kdny	crn_m_kdny + M00023_m_kdny <=> h_m_kdny + coa_m_kdny + M00022_m_kdny
co-set:307	HMR_3424_kdny	10 h2o_m_kdny + 10 nad_m_kdny + 10 coa_m_kdny + 8 fad_m_kdny + M00023_m_kdny -> 10 h_m_kdny + 10 nadh_m_kdny + 11 accoa_m_kdny + 8 fadh2_m_kdny
co-set:308	HMR_2768_kdny	crn_c_kdny + CE4843_c_kdny <=> coa_c_kdny + M01770_c_kdny
co-set:308	HMR_2769_kdny	crn_c_kdny + M01770_m_kdny <=> crn_m_kdny + M01770_c_kdny
co-set:308	HMR_2770_kdny	crn_m_kdny + CE4843_m_kdny <=> coa_m_kdny + M01770_m_kdny
co-set:308	HMR_3423_kdny	9 h2o_m_kdny + 9 nad_m_kdny + 9 coa_m_kdny + 7 fad_m_kdny + CE4843_m_kdny -> 9 h_m_kdny + 9 nadh_m_kdny + 10 accoa_m_kdny + 7 fadh2_m_kdny
co-set:309	HMR_2739_kdny	crn_c_kdny + CE4854_c_kdny <=> coa_c_kdny + M00261_c_kdny
co-set:309	HMR_2740_kdny	crn_m_kdny + M00261_c_kdny <=> crn_c_kdny + M00261_m_kdny
co-set:309	HMR_2741_kdny	crn_m_kdny + CE4854_m_kdny <=> coa_m_kdny + M00261_m_kdny
co-set:309	HMR_3433_kdny	10 h2o_m_kdny + 10 nad_m_kdny + 10 coa_m_kdny + 6 fad_m_kdny + CE4854_m_kdny -> 10 h_m_kdny + 10 nadh_m_kdny + 11 accoa_m_kdny + 6 fadh2_m_kdny
co-set:310	HMR_2736_kdny	crn_c_kdny + M00343_c_kdny <=> coa_c_kdny + M00342_c_kdny
co-set:310	HMR_2737_kdny	crn_m_kdny + M00342_c_kdny <=> crn_c_kdny + M00342_m_kdny
co-set:310	HMR_2738_kdny	crn_m_kdny + M00343_m_kdny <=> coa_m_kdny + M00342_m_kdny
co-set:310	HMR_3432_kdny	10 h2o_m_kdny + 10 nad_m_kdny + 10 coa_m_kdny + 7 fad_m_kdny + M00343_m_kdny -> 10 h_m_kdny + 10 nadh_m_kdny + 11 accoa_m_kdny + 7 fadh2_m_kdny
co-set:311	HMR_2733_kdny	crn_c_kdny + M00012_c_kdny <=> coa_c_kdny + M00011_c_kdny
co-set:311	HMR_2734_kdny	crn_m_kdny + M00011_c_kdny <=> crn_c_kdny + M00011_m_kdny
co-set:311	HMR_2735_kdny	crn_m_kdny + M00012_m_kdny <=> coa_m_kdny + M00011_m_kdny
co-set:311	HMR_3431_kdny	9 h2o_m_kdny + 9 nad_m_kdny + 9 coa_m_kdny + 6 fad_m_kdny + M00012_m_kdny -> 9 h_m_kdny + 9 nadh_m_kdny + 10 accoa_m_kdny + 6 fadh2_m_kdny
co-set:312	HMR_2708_kdny	crn_c_kdny + M00006_c_kdny <=> coa_c_kdny + M01726_c_kdny
co-set:312	HMR_2709_kdny	crn_c_kdny + M01726_m_kdny <=> crn_m_kdny + M01726_c_kdny
co-set:312	HMR_2710_kdny	crn_m_kdny + M00006_m_kdny <=> coa_m_kdny + M01726_m_kdny
co-set:312	HMR_3416_kdny	10 h2o_m_kdny + 10 nad_m_kdny + 10 coa_m_kdny + 9 fad_m_kdny + M00006_m_kdny -> 10 h_m_kdny + 10 nadh_m_kdny + 11 accoa_m_kdny + 9 fadh2_m_kdny
co-set:313	HMR_2693_kdny	crn_c_kdny + M00101_c_kdny <=> coa_c_kdny + M00100_c_kdny
co-set:313	HMR_2695_kdny	crn_m_kdny + M00100_c_kdny <=> crn_c_kdny + M00100_m_kdny
co-set:313	HMR_2697_kdny	crn_m_kdny + M00101_m_kdny <=> coa_m_kdny + M00100_m_kdny
co-set:313	HMR_3414_kdny	9 h2o_m_kdny + 9 nad_m_kdny + 9 coa_m_kdny + 6 fad_m_kdny + M00101_m_kdny -> 9 h_m_kdny + 9 nadh_m_kdny + 10 accoa_m_kdny + 6 fadh2_m_kdny
co-set:314	HMR_2690_kdny	crn_c_kdny + M00123_c_kdny <=> coa_c_kdny + M00122_c_kdny
co-set:314	HMR_2691_kdny	crn_m_kdny + M00122_c_kdny <=> crn_c_kdny + M00122_m_kdny
co-set:314	HMR_2692_kdny	crn_m_kdny + M00123_m_kdny <=> coa_m_kdny + M00122_m_kdny
co-set:314	HMR_3413_kdny	9 h2o_m_kdny + 9 nad_m_kdny + 9 coa_m_kdny + 7 fad_m_kdny + M00123_m_kdny -> 9 h_m_kdny + 9 nadh_m_kdny + 10 accoa_m_kdny + 7 fadh2_m_kdny
co-set:315	HMR_2687_kdny	crn_c_kdny + M01236_c_kdny <=> coa_c_kdny + M01775_c_kdny
co-set:315	HMR_2688_kdny	crn_c_kdny + M01775_m_kdny <=> crn_m_kdny + M01775_c_kdny
co-set:315	HMR_2689_kdny	crn_m_kdny + M01236_m_kdny <=> coa_m_kdny + M01775_m_kdny
co-set:315	HMR_3411_kdny	9 h2o_m_kdny + 9 nad_m_kdny + 9 coa_m_kdny + 8 fad_m_kdny + M01236_m_kdny -> 9 h_m_kdny + 9 nadh_m_kdny + 10 accoa_m_kdny + 8 fadh2_m_kdny
co-set:316	HMR_2669_kdny	crn_c_kdny + M00116_c_kdny <=> coa_c_kdny + M02638_c_kdny
co-set:316	HMR_2670_kdny	crn_c_kdny + M02638_m_kdny <=> crn_m_kdny + M02638_c_kdny
co-set:316	HMR_2671_kdny	crn_m_kdny + M00116_m_kdny <=> coa_m_kdny + M02638_m_kdny
co-set:316	HMR_3408_kdny	8 h2o_m_kdny + 8 nad_m_kdny + 8 coa_m_kdny + 7 fad_m_kdny + M00116_m_kdny -> 8 h_m_kdny + 8 nadh_m_kdny + 9 accoa_m_kdny + 7 fadh2_m_kdny
co-set:317	HMR_2540_kdny	h_c_kdny + malcoa_c_kdny + M00012_c_kdny -> co2_c_kdny + coa_c_kdny + M00862_c_kdny
co-set:317	HMR_2541_kdny	h_c_kdny + nadph_c_kdny + M00862_c_kdny -> nadp_c_kdny + M00712_c_kdny
co-set:317	HMR_2542_kdny	M00712_c_kdny -> h2o_c_kdny + M03006_c_kdny
co-set:317	HMR_2543_kdny	h_c_kdny + nadph_c_kdny + M03006_c_kdny -> nadp_c_kdny + M00343_c_kdny
co-set:318	HMR_2530_kdny	h_c_kdny + lnlncacoa_c_kdny + malcoa_c_kdny -> co2_c_kdny + coa_c_kdny + M00869_c_kdny
co-set:318	HMR_2533_kdny	h_c_kdny + nadph_c_kdny + M00869_c_kdny -> nadp_c_kdny + M00086_c_kdny
co-set:318	HMR_2535_kdny	M00086_c_kdny -> h2o_c_kdny + M03005_c_kdny
co-set:318	HMR_2537_kdny	h_c_kdny + nadph_c_kdny + M03005_c_kdny -> nadp_c_kdny + M00012_c_kdny
co-set:319	HMR_2433_kdny	h_c_kdny + malcoa_c_kdny + CE4843_c_kdny -> co2_c_kdny + coa_c_kdny + M00860_c_kdny
co-set:319	HMR_2434_kdny	h_c_kdny + nadph_c_kdny + M00860_c_kdny -> nadp_c_kdny + M00085_c_kdny
co-set:319	HMR_2435_kdny	M00085_c_kdny -> h2o_c_kdny + M03008_c_kdny
co-set:319	HMR_2436_kdny	h_c_kdny + nadph_c_kdny + M03008_c_kdny -> nadp_c_kdny + M00023_c_kdny
co-set:320	HMR_2361_kdny	h_c_kdny + lneldccoa_c_kdny + malcoa_c_kdny -> co2_c_kdny + coa_c_kdny + M00871_c_kdny
co-set:320	HMR_2362_kdny	h_c_kdny + nadph_c_kdny + M00871_c_kdny -> nadp_c_kdny + M00704_c_kdny
co-set:320	HMR_2363_kdny	M00704_c_kdny -> h2o_c_kdny + M03017_c_kdny
co-set:320	HMR_2364_kdny	h_c_kdny + nadph_c_kdny + M03017_c_kdny -> nadp_c_kdny + M00123_c_kdny
co-set:321	HMR_2353_kdny	h_c_kdny + malcoa_c_kdny + M01236_c_kdny -> co2_c_kdny + coa_c_kdny + M00839_c_kdny
co-set:321	HMR_2354_kdny	h_c_kdny + nadph_c_kdny + M00839_c_kdny -> nadp_c_kdny + M00699_c_kdny
co-set:321	HMR_2355_kdny	M00699_c_kdny -> h2o_c_kdny + M03011_c_kdny
co-set:321	HMR_2356_kdny	h_c_kdny + nadph_c_kdny + M03011_c_kdny -> nadp_c_kdny + M00006_c_kdny
co-set:322	HMR_2347_kdny	h_c_kdny + malcoa_c_kdny + M00116_c_kdny -> co2_c_kdny + coa_c_kdny + M00852_c_kdny
co-set:322	HMR_2348_kdny	h_c_kdny + nadph_c_kdny + M00852_c_kdny -> nadp_c_kdny + M00707_c_kdny
co-set:322	HMR_2349_kdny	M00707_c_kdny -> h2o_c_kdny + M03018_c_kdny
co-set:322	HMR_2350_kdny	h_c_kdny + nadph_c_kdny + M03018_c_kdny -> nadp_c_kdny + M01236_c_kdny
[truncated: 5,931 more rows]
